# Supplementary material for: Exploring RNA cargo in extracellular vesicles for pleural mesothelioma detection
Source: BMC Cancer. 2025 Feb 7;25:212. doi: 10.1186/s12885-025-13617-y (PMC11804012; doi:10.1186/s12885-025-13617-y)
Supplement: Supplementary file 1 — Additional File 1: Supporting data required to run the analysis, including S- and E-component signature genes from (8), number of exons in transcripts and transcript length. [file 12885_2025_13617_MOESM1_ESM.xls]

## Sheet: Description of Additional File 1
Additional File 1.xls: Supporting data required to run the analysis, including S- and E-component signature genes from Blum et al., number of exons in transcripts and transcript length.
Additional File 1A. E and S signature genes.
Additional File 1B. Exon counts in transcripts.
Additional File 1C. Transcript length.

## Sheet: Additional File 1A. E and S signature genes.
Additional File 1A. E and S signature genes.
Gene Names	Component
FGF18	E-comp
SPOCK2	E-comp
TMPRSS3	E-comp
KLK10	E-comp
CDH3	E-comp
UCP2	E-comp
HSD17B14	E-comp
DOCK11	E-comp
ISYNA1	E-comp
ISG20	E-comp
RHOF	E-comp
SOX11	E-comp
PDZD2	E-comp
APOE	E-comp
PPL	E-comp
SERPINB1	E-comp
NME7	E-comp
SLC27A3	E-comp
PTP4A3	E-comp
ZNF641	E-comp
ELMO3	E-comp
ABCB6	E-comp
LRRC1	E-comp
CRIP2	E-comp
ASS1	E-comp
DTX4	E-comp
FGD6	E-comp
PDE9A	E-comp
PPAP2C	E-comp
NCOA7	E-comp
MISP	E-comp
DLX2	E-comp
ESRP2 /// MIR6773	E-comp
NME3	E-comp
FOXO6	E-comp
GDPD5	E-comp
TMEM116	E-comp
CKB	E-comp
GOLT1A	E-comp
GFOD1	E-comp
HES1	E-comp
MIF4GD	E-comp
TMC6	E-comp
STAG3L4	E-comp
EMILIN3	E-comp
DHFR	E-comp
MSI2	E-comp
ARHGEF4 /// LOC101930241	E-comp
9-Sep	E-comp
GRAMD2	E-comp
COL6A3	S-comp
ACTG2	S-comp
CD274	S-comp
GREM1	S-comp
CTHRC1	S-comp
COL1A2	S-comp
RGS4	S-comp
PLAC8	S-comp
THBS1	S-comp
PLAU	S-comp
LOC102725271 /// NTM	S-comp
CNN1	S-comp
WNT5B	S-comp
POLR3G	S-comp
MAMDC2	S-comp
EYA4	S-comp
MLPH	S-comp
VCAN	S-comp
MME	S-comp
C5orf46	S-comp
LY6K	S-comp
CHRDL1	S-comp
HMGA2	S-comp
MMP2	S-comp
SFRP1	S-comp
SRPX	S-comp
SYTL2	S-comp
DACT1	S-comp
GEM	S-comp
MECOM	S-comp
FAP	S-comp
KRTAP2-3 /// KRTAP2-4	S-comp
LTBP1	S-comp
GDNF	S-comp
ANPEP	S-comp
TCF4	S-comp
QPCT	S-comp
EMR1	S-comp
AK5	S-comp
MYBL1	S-comp
CNRIP1	S-comp
SOX9	S-comp
FOXC2	S-comp
RNF182	S-comp
PAX6	S-comp
CAV1	S-comp
RCN3	S-comp
SMAGP	S-comp
ADAM19	S-comp
E2F7	S-comp

## Sheet: Additional File 1B. Exon counts in transcripts.
Additional File 1B. Exon counts in transcripts.
Exon_count	Transcript_ID
6	ENST00000000233.10
7	ENST00000000412.8
7	ENST00000000442.11
10	ENST00000001008.6
6	ENST00000001146.6
10	ENST00000002125.9
7	ENST00000002165.11
4	ENST00000002501.11
2	ENST00000002596.6
19	ENST00000002829.8
27	ENST00000003084.11
10	ENST00000003100.13
25	ENST00000003302.8
8	ENST00000003583.12
13	ENST00000003912.7
7	ENST00000004103.8
12	ENST00000004531.14
3	ENST00000004982.6
5	ENST00000005082.13
11	ENST00000005178.6
3	ENST00000005180.8
27	ENST00000005226.12
5	ENST00000005257.7
8	ENST00000005259.8
14	ENST00000005260.9
4	ENST00000005284.4
11	ENST00000005286.8
15	ENST00000005340.10
3	ENST00000005374.10
17	ENST00000005386.8
13	ENST00000005558.8
7	ENST00000005756.5
6	ENST00000005995.8
2	ENST00000006015.4
3	ENST00000006053.7
9	ENST00000006251.11
6	ENST00000006275.8
17	ENST00000006658.11
5	ENST00000006724.7
6	ENST00000006750.8
4	ENST00000006777.11
6	ENST00000007264.7
6	ENST00000007390.3
23	ENST00000007414.8
21	ENST00000007510.8
5	ENST00000007516.8
9	ENST00000007699.10
12	ENST00000007708.7
25	ENST00000007722.11
7	ENST00000007735.4
8	ENST00000007969.12
6	ENST00000008180.13
8	ENST00000008391.4
3	ENST00000008440.9
13	ENST00000008527.10
10	ENST00000008876.7
3	ENST00000008938.5
9	ENST00000009041.11
13	ENST00000009105.5
8	ENST00000009180.10
9	ENST00000009530.12
4	ENST00000009589.8
12	ENST00000010132.6
10	ENST00000010299.10
4	ENST00000010404.6
10	ENST00000011292.8
6	ENST00000011473.6
14	ENST00000011619.6
10	ENST00000011653.9
16	ENST00000011684.11
3	ENST00000011691.6
52	ENST00000011700.10
9	ENST00000011898.10
13	ENST00000011989.11
7	ENST00000012049.10
9	ENST00000012134.7
13	ENST00000012443.9
6	ENST00000013034.3
11	ENST00000013070.11
32	ENST00000013125.8
3	ENST00000013222.5
8	ENST00000013807.9
7	ENST00000013894.3
4	ENST00000014914.6
4	ENST00000014930.9
9	ENST00000014935.7
9	ENST00000016171.6
7	ENST00000016913.8
23	ENST00000016946.8
11	ENST00000017003.7
14	ENST00000019019.6
13	ENST00000019103.8
10	ENST00000019317.8
17	ENST00000020673.6
6	ENST00000020926.8
3	ENST00000020945.4
10	ENST00000022615.9
13	ENST00000023064.9
11	ENST00000023897.10
10	ENST00000023939.8
8	ENST00000024061.7
24	ENST00000025008.10
13	ENST00000025301.4
11	ENST00000025399.10
10	ENST00000026218.9
18	ENST00000027335.8
9	ENST00000028008.9
6	ENST00000029410.10
6	ENST00000031146.8
23	ENST00000033079.7
16	ENST00000034275.12
4	ENST00000035307.6
4	ENST00000037243.7
3	ENST00000037502.11
3	ENST00000037869.7
31	ENST00000038176.8
10	ENST00000039007.5
24	ENST00000039989.9
2	ENST00000040584.6
6	ENST00000040663.8
26	ENST00000040738.10
30	ENST00000040877.2
22	ENST00000042381.9
9	ENST00000042931.1
2	ENST00000043402.8
9	ENST00000044462.12
22	ENST00000045083.6
13	ENST00000045347.11
8	ENST00000046087.7
12	ENST00000046640.9
21	ENST00000046794.10
8	ENST00000052569.10
8	ENST00000052754.10
3	ENST00000053243.6
7	ENST00000053468.4
13	ENST00000053867.8
6	ENST00000054650.8
5	ENST00000054666.11
5	ENST00000054668.5
6	ENST00000054950.4
11	ENST00000055077.8
4	ENST00000055335.11
4	ENST00000055682.12
15	ENST00000056217.10
4	ENST00000056233.4
11	ENST00000057513.8
5	ENST00000060969.6
21	ENST00000061240.7
3	ENST00000064571.3
3	ENST00000064724.8
9	ENST00000064778.8
11	ENST00000064780.7
19	ENST00000066544.8
14	ENST00000070846.10
11	ENST00000072516.7
11	ENST00000072644.7
8	ENST00000072869.9
26	ENST00000074304.9
10	ENST00000075120.12
25	ENST00000075322.11
12	ENST00000075430.11
11	ENST00000075503.8
7	ENST00000078429.9
10	ENST00000078445.7
4	ENST00000078527.9
26	ENST00000080059.12
8	ENST00000081029.8
9	ENST00000082468.11
13	ENST00000083182.8
6	ENST00000084795.9
9	ENST00000084798.9
6	ENST00000085068.7
10	ENST00000085079.11
14	ENST00000085219.10
3	ENST00000086933.3
8	ENST00000155093.8
8	ENST00000155674.9
16	ENST00000155840.12
24	ENST00000155858.10
3	ENST00000155926.8
9	ENST00000156084.8
11	ENST00000156109.7
35	ENST00000156471.10
5	ENST00000156476.6
8	ENST00000156499.7
9	ENST00000156626.12
7	ENST00000156825.5
6	ENST00000157600.8
11	ENST00000157812.7
4	ENST00000158009.6
16	ENST00000158166.5
11	ENST00000158526.9
22	ENST00000158762.8
7	ENST00000158771.9
14	ENST00000159060.3
18	ENST00000159087.7
23	ENST00000159111.9
4	ENST00000159647.9
7	ENST00000160262.10
17	ENST00000160298.9
23	ENST00000160373.8
14	ENST00000160382.10
6	ENST00000160713.8
20	ENST00000160740.7
14	ENST00000160827.9
6	ENST00000161006.8
9	ENST00000161559.11
30	ENST00000161863.9
12	ENST00000162044.14
7	ENST00000162330.10
11	ENST00000162391.8
10	ENST00000162749.7
13	ENST00000163416.7
10	ENST00000163678.11
35	ENST00000164024.5
14	ENST00000164133.7
20	ENST00000164139.4
9	ENST00000164227.10
16	ENST00000164247.5
12	ENST00000164305.10
8	ENST00000164640.8
5	ENST00000165086.8
2	ENST00000165524.1
7	ENST00000165698.9
5	ENST00000166139.9
17	ENST00000166244.8
13	ENST00000166345.8
16	ENST00000166534.8
7	ENST00000167106.9
5	ENST00000167218.9
25	ENST00000167462.9
8	ENST00000167586.7
8	ENST00000167588.4
16	ENST00000167825.5
8	ENST00000168148.8
6	ENST00000168216.11
3	ENST00000168712.3
15	ENST00000168869.12
8	ENST00000168977.6
9	ENST00000169293.10
8	ENST00000169298.8
6	ENST00000169551.11
16	ENST00000170150.4
16	ENST00000170168.9
8	ENST00000170447.12
20	ENST00000170564.7
9	ENST00000170630.6
6	ENST00000171111.10
4	ENST00000171757.3
33	ENST00000171887.8
6	ENST00000172229.8
149	ENST00000172853.14
7	ENST00000173229.7
5	ENST00000173527.6
3	ENST00000173785.4
13	ENST00000173898.12
6	ENST00000174618.5
9	ENST00000174653.3
7	ENST00000175091.5
22	ENST00000175238.10
14	ENST00000175506.8
15	ENST00000175756.10
4	ENST00000176183.6
4	ENST00000176195.4
10	ENST00000176643.11
19	ENST00000176763.10
16	ENST00000177648.13
6	ENST00000177694.2
3	ENST00000177742.7
11	ENST00000178638.8
22	ENST00000178640.10
6	ENST00000179259.6
3	ENST00000180166.6
14	ENST00000180173.10
11	ENST00000181383.10
5	ENST00000181796.6
14	ENST00000181839.10
10	ENST00000182290.9
12	ENST00000182377.8
11	ENST00000182527.4
5	ENST00000183605.10
7	ENST00000184183.8
3	ENST00000184266.3
20	ENST00000184956.11
14	ENST00000185150.9
6	ENST00000185206.12
41	ENST00000186436.10
20	ENST00000187397.8
7	ENST00000187608.13
6	ENST00000187762.7
8	ENST00000187830.2
4	ENST00000187879.12
6	ENST00000187910.7
11	ENST00000188312.6
7	ENST00000188376.9
9	ENST00000188403.7
26	ENST00000188790.9
23	ENST00000189444.11
14	ENST00000189978.10
2	ENST00000190165.3
25	ENST00000190611.9
4	ENST00000190983.4
15	ENST00000191018.9
6	ENST00000191063.8
4	ENST00000192314.7
21	ENST00000192788.6
6	ENST00000193322.8
19	ENST00000193391.8
21	ENST00000193403.10
15	ENST00000194097.8
13	ENST00000194118.8
15	ENST00000194130.7
1	ENST00000194152.4
1	ENST00000194155.7
6	ENST00000194214.9
12	ENST00000194530.8
21	ENST00000194672.11
21	ENST00000194900.8
22	ENST00000195173.8
30	ENST00000195649.10
19	ENST00000196061.5
14	ENST00000196169.7
17	ENST00000196371.10
4	ENST00000196482.4
4	ENST00000196489.4
6	ENST00000196551.8
13	ENST00000197268.13
7	ENST00000198536.7
18	ENST00000198767.11
6	ENST00000198801.10
17	ENST00000198939.6
4	ENST00000199280.4
12	ENST00000199320.9
15	ENST00000199389.11
18	ENST00000199447.9
3	ENST00000199448.9
6	ENST00000199706.13
3	ENST00000199708.3
6	ENST00000199764.7
11	ENST00000199814.9
5	ENST00000199936.9
15	ENST00000199940.10
16	ENST00000200135.8
40	ENST00000200181.8
3	ENST00000200453.6
9	ENST00000200457.9
27	ENST00000200557.11
9	ENST00000200639.9
10	ENST00000200652.4
16	ENST00000200676.8
3	ENST00000200691.5
4	ENST00000201015.8
7	ENST00000201031.3
7	ENST00000201586.7
20	ENST00000201647.11
13	ENST00000201943.10
6	ENST00000201961.6
22	ENST00000201963.3
5	ENST00000201979.3
5	ENST00000202017.6
20	ENST00000202028.9
17	ENST00000202556.14
13	ENST00000202625.7
40	ENST00000202677.12
7	ENST00000202773.13
14	ENST00000202816.5
16	ENST00000202831.7
4	ENST00000202834.11
6	ENST00000202917.10
4	ENST00000202967.4
11	ENST00000203001.7
19	ENST00000203166.10
13	ENST00000203407.6
21	ENST00000203556.9
8	ENST00000203629.3
9	ENST00000203630.9
6	ENST00000203664.10
33	ENST00000204005.13
7	ENST00000204517.11
5	ENST00000204549.9
9	ENST00000204566.7
23	ENST00000204604.5
9	ENST00000204637.6
11	ENST00000204679.9
24	ENST00000204726.8
5	ENST00000204801.12
5	ENST00000204961.5
27	ENST00000205061.9
15	ENST00000205135.8
8	ENST00000205143.4
3	ENST00000205194.5
15	ENST00000205214.11
34	ENST00000205386.8
14	ENST00000205402.10
31	ENST00000205557.11
4	ENST00000205636.4
8	ENST00000205948.11
7	ENST00000206020.8
8	ENST00000206249.8
5	ENST00000206262.2
4	ENST00000206380.8
8	ENST00000206423.8
4	ENST00000206446.4
11	ENST00000206451.11
10	ENST00000206474.11
2	ENST00000206513.5
11	ENST00000206542.9
9	ENST00000206544.8
15	ENST00000206595.11
15	ENST00000206765.11
8	ENST00000207157.7
10	ENST00000207457.8
32	ENST00000207549.9
6	ENST00000207636.9
19	ENST00000207870.8
1	ENST00000209540.2
9	ENST00000209665.8
9	ENST00000209668.3
9	ENST00000209718.8
12	ENST00000209728.9
16	ENST00000209873.9
5	ENST00000209875.9
12	ENST00000209884.5
9	ENST00000209929.10
9	ENST00000210060.12
9	ENST00000210187.11
5	ENST00000210227.4
10	ENST00000210313.8
6	ENST00000210444.6
14	ENST00000210633.3
5	ENST00000211076.5
7	ENST00000211122.4
12	ENST00000211287.9
5	ENST00000211314.5
25	ENST00000211379.9
4	ENST00000211413.10
3	ENST00000211921.11
6	ENST00000211936.10
22	ENST00000211998.10
9	ENST00000212015.11
17	ENST00000212355.9
4	ENST00000214869.7
14	ENST00000214893.9
6	ENST00000215057.7
6	ENST00000215061.9
7	ENST00000215071.8
10	ENST00000215095.11
6	ENST00000215115.4
4	ENST00000215368.4
4	ENST00000215375.7
6	ENST00000215376.7
2	ENST00000215473.7
6	ENST00000215479.10
3	ENST00000215530.6
4	ENST00000215531.6
2	ENST00000215539.4
5	ENST00000215555.6
3	ENST00000215565.3
13	ENST00000215567.10
3	ENST00000215570.8
5	ENST00000215574.9
5	ENST00000215582.8
8	ENST00000215587.11
4	ENST00000215631.9
5	ENST00000215637.8
12	ENST00000215659.13
5	ENST00000215727.10
5	ENST00000215730.12
4	ENST00000215742.9
8	ENST00000215743.8
3	ENST00000215754.8
3	ENST00000215770.6
3	ENST00000215781.3
9	ENST00000215790.12
16	ENST00000215793.13
11	ENST00000215794.8
8	ENST00000215798.10
12	ENST00000215812.9
4	ENST00000215829.8
9	ENST00000215832.11
9	ENST00000215838.8
6	ENST00000215855.7
27	ENST00000215862.8
9	ENST00000215882.10
7	ENST00000215885.4
4	ENST00000215886.6
2	ENST00000215904.7
4	ENST00000215906.6
4	ENST00000215909.10
6	ENST00000215912.10
7	ENST00000215917.11
3	ENST00000215919.3
8	ENST00000215941.9
3	ENST00000215956.10
16	ENST00000215957.10
6	ENST00000215980.10
5	ENST00000216014.9
12	ENST00000216019.11
14	ENST00000216024.7
6	ENST00000216027.8
5	ENST00000216029.7
4	ENST00000216034.6
7	ENST00000216036.9
5	ENST00000216037.10
12	ENST00000216038.6
4	ENST00000216039.9
12	ENST00000216044.10
25	ENST00000216061.9
4	ENST00000216068.9
3	ENST00000216071.4
10	ENST00000216075.11
14	ENST00000216080.5
5	ENST00000216083.6
7	ENST00000216085.12
7	ENST00000216099.13
3	ENST00000216101.7
11	ENST00000216106.6
5	ENST00000216115.3
5	ENST00000216117.9
10	ENST00000216121.12
17	ENST00000216122.9
8	ENST00000216124.10
3	ENST00000216127.5
14	ENST00000216129.7
6	ENST00000216133.10
5	ENST00000216139.10
5	ENST00000216144.4
10	ENST00000216146.9
3	ENST00000216155.11
11	ENST00000216160.11
9	ENST00000216177.8
9	ENST00000216180.8
41	ENST00000216181.11
4	ENST00000216185.7
9	ENST00000216187.10
15	ENST00000216190.13
13	ENST00000216194.11
5	ENST00000216200.9
6	ENST00000216211.9
10	ENST00000216214.7
12	ENST00000216218.8
10	ENST00000216223.10
5	ENST00000216225.9
17	ENST00000216237.10
6	ENST00000216241.14
4	ENST00000216252.4
18	ENST00000216254.9
8	ENST00000216259.8
13	ENST00000216264.13
12	ENST00000216267.12
2	ENST00000216268.6
20	ENST00000216271.10
10	ENST00000216274.10
22	ENST00000216277.12
11	ENST00000216281.13
22	ENST00000216286.10
16	ENST00000216288.11
10	ENST00000216294.5
26	ENST00000216297.7
5	ENST00000216327.10
8	ENST00000216330.7
5	ENST00000216336.3
5	ENST00000216338.9
5	ENST00000216341.9
16	ENST00000216350.12
11	ENST00000216361.9
6	ENST00000216366.8
19	ENST00000216367.10
23	ENST00000216373.10
9	ENST00000216378.2
20	ENST00000216392.8
1	ENST00000216407.4
6	ENST00000216410.8
4	ENST00000216414.12
5	ENST00000216416.9
6	ENST00000216420.12
9	ENST00000216442.12
6	ENST00000216445.8
9	ENST00000216446.9
13	ENST00000216450.7
4	ENST00000216452.9
11	ENST00000216455.9
7	ENST00000216456.6
5	ENST00000216463.8
9	ENST00000216465.10
6	ENST00000216468.8
3	ENST00000216471.4
9	ENST00000216479.8
8	ENST00000216481.10
12	ENST00000216484.7
10	ENST00000216487.12
6	ENST00000216489.8
8	ENST00000216492.10
8	ENST00000216500.9
3	ENST00000216513.5
14	ENST00000216517.10
3	ENST00000216520.6
5	ENST00000216540.5
12	ENST00000216554.8
6	ENST00000216568.11
8	ENST00000216602.10
3	ENST00000216629.11
13	ENST00000216639.8
27	ENST00000216658.9
5	ENST00000216714.8
7	ENST00000216727.8
6	ENST00000216733.8
1	ENST00000216743.6
5	ENST00000216756.11
16	ENST00000216774.11
10	ENST00000216780.9
6	ENST00000216797.10
6	ENST00000216799.9
11	ENST00000216802.10
10	ENST00000216807.12
9	ENST00000216832.9
17	ENST00000216840.10
12	ENST00000216862.8
23	ENST00000216877.10
9	ENST00000216879.8
6	ENST00000216923.5
4	ENST00000216927.4
20	ENST00000216962.9
4	ENST00000216968.5
14	ENST00000217026.5
5	ENST00000217043.4
15	ENST00000217073.7
14	ENST00000217074.9
5	ENST00000217075.7
4	ENST00000217086.9
6	ENST00000217109.9
9	ENST00000217121.9
6	ENST00000217131.6
4	ENST00000217133.2
12	ENST00000217159.6
6	ENST00000217162.5
7	ENST00000217169.8
5	ENST00000217173.7
8	ENST00000217182.6
7	ENST00000217185.3
8	ENST00000217188.1
6	ENST00000217195.12
4	ENST00000217233.8
14	ENST00000217244.9
17	ENST00000217246.8
6	ENST00000217254.11
5	ENST00000217260.9
2	ENST00000217270.3
15	ENST00000217289.9
4	ENST00000217305.3
18	ENST00000217315.9
7	ENST00000217320.8
8	ENST00000217381.3
3	ENST00000217386.2
4	ENST00000217398.3
5	ENST00000217402.3
15	ENST00000217407.3
2	ENST00000217420.2
3	ENST00000217423.3
3	ENST00000217425.9
10	ENST00000217426.7
2	ENST00000217428.7
12	ENST00000217446.8
6	ENST00000217455.9
9	ENST00000217456.3
8	ENST00000217515.11
4	ENST00000217652.8
6	ENST00000217740.4
9	ENST00000217800.9
12	ENST00000217885.5
7	ENST00000217890.10
3	ENST00000217893.10
13	ENST00000217901.10
5	ENST00000217909.8
3	ENST00000217926.5
7	ENST00000217939.7
7	ENST00000217957.10
5	ENST00000217958.8
10	ENST00000217961.5
3	ENST00000217971.8
3	ENST00000217999.3
5	ENST00000218004.5
20	ENST00000218006.3
8	ENST00000218008.8
2	ENST00000218032.7
9	ENST00000218056.9
5	ENST00000218068.7
9	ENST00000218075.9
35	ENST00000218089.13
8	ENST00000218099.7
10	ENST00000218104.6
13	ENST00000218147.11
6	ENST00000218176.4
10	ENST00000218197.9
16	ENST00000218200.12
6	ENST00000218224.8
3	ENST00000218230.6
1	ENST00000218249.7
2	ENST00000218316.4
41	ENST00000218328.12
5	ENST00000218340.4
21	ENST00000218348.7
9	ENST00000218364.5
6	ENST00000218388.9
3	ENST00000218432.10
13	ENST00000218436.7
12	ENST00000218439.8
7	ENST00000218516.4
23	ENST00000218548.10
8	ENST00000218652.11
2	ENST00000218721.1
7	ENST00000218758.9
21	ENST00000218789.9
8	ENST00000218867.4
8	ENST00000218981.5
5	ENST00000219022.3
15	ENST00000219054.10
6	ENST00000219066.5
6	ENST00000219069.6
13	ENST00000219070.9
29	ENST00000219084.10
7	ENST00000219091.9
7	ENST00000219097.7
16	ENST00000219139.8
11	ENST00000219150.10
3	ENST00000219162.4
5	ENST00000219168.8
5	ENST00000219169.9
3	ENST00000219197.11
6	ENST00000219204.8
4	ENST00000219207.10
3	ENST00000219235.5
9	ENST00000219240.9
4	ENST00000219244.9
12	ENST00000219251.13
9	ENST00000219252.10
3	ENST00000219255.3
10	ENST00000219271.4
7	ENST00000219281.8
9	ENST00000219299.8
7	ENST00000219301.8
5	ENST00000219302.7
7	ENST00000219313.9
8	ENST00000219315.9
12	ENST00000219320.9
4	ENST00000219322.7
9	ENST00000219334.10
11	ENST00000219343.11
6	ENST00000219345.10
7	ENST00000219368.8
4	ENST00000219400.8
11	ENST00000219406.11
6	ENST00000219409.8
5	ENST00000219431.4
6	ENST00000219439.9
7	ENST00000219454.10
14	ENST00000219473.12
42	ENST00000219476.9
6	ENST00000219478.11
5	ENST00000219479.7
9	ENST00000219481.10
4	ENST00000219535.7
3	ENST00000219542.3
7	ENST00000219548.9
7	ENST00000219551.2
10	ENST00000219596.6
10	ENST00000219599.8
14	ENST00000219611.7
6	ENST00000219660.6
16	ENST00000219689.11
6	ENST00000219700.10
7	ENST00000219746.14
3	ENST00000219771.7
6	ENST00000219782.10
6	ENST00000219789.11
12	ENST00000219794.11
11	ENST00000219797.9
18	ENST00000219821.9
14	ENST00000219833.12
5	ENST00000219837.12
24	ENST00000219905.11
6	ENST00000219919.9
13	ENST00000220003.13
9	ENST00000220058.9
5	ENST00000220062.9
12	ENST00000220166.10
29	ENST00000220244.7
6	ENST00000220325.9
13	ENST00000220420.10
9	ENST00000220429.12
12	ENST00000220478.8
11	ENST00000220496.9
3	ENST00000220507.5
5	ENST00000220509.10
5	ENST00000220514.8
5	ENST00000220531.9
7	ENST00000220562.9
8	ENST00000220584.9
19	ENST00000220592.10
9	ENST00000220597.4
48	ENST00000220616.9
4	ENST00000220659.11
8	ENST00000220669.10
4	ENST00000220676.2
11	ENST00000220751.5
8	ENST00000220763.10
10	ENST00000220764.7
3	ENST00000220772.8
14	ENST00000220809.9
4	ENST00000220812.3
6	ENST00000220822.12
20	ENST00000220847.8
13	ENST00000220849.10
11	ENST00000220853.8
4	ENST00000220856.6
5	ENST00000220876.12
6	ENST00000220888.9
3	ENST00000220913.10
4	ENST00000220931.11
4	ENST00000220940.2
59	ENST00000220959.8
6	ENST00000220966.10
10	ENST00000221086.8
7	ENST00000221114.8
13	ENST00000221130.11
10	ENST00000221132.8
7	ENST00000221138.9
3	ENST00000221166.10
12	ENST00000221200.9
9	ENST00000221222.15
18	ENST00000221232.11
6	ENST00000221233.9
35	ENST00000221249.10
6	ENST00000221264.8
14	ENST00000221265.8
19	ENST00000221283.10
13	ENST00000221307.13
5	ENST00000221315.10
5	ENST00000221327.8
6	ENST00000221355.10
24	ENST00000221363.8
13	ENST00000221399.8
7	ENST00000221403.7
15	ENST00000221413.10
10	ENST00000221418.9
13	ENST00000221419.9
16	ENST00000221431.11
2	ENST00000221444.1
10	ENST00000221448.9
12	ENST00000221452.13
21	ENST00000221455.8
6	ENST00000221459.7
13	ENST00000221462.9
7	ENST00000221466.10
8	ENST00000221476.4
5	ENST00000221480.6
12	ENST00000221485.8
8	ENST00000221486.6
9	ENST00000221494.10
5	ENST00000221496.5
5	ENST00000221498.7
15	ENST00000221504.12
4	ENST00000221515.6
6	ENST00000221538.8
17	ENST00000221543.10
10	ENST00000221554.13
7	ENST00000221561.12
12	ENST00000221566.7
9	ENST00000221567.6
5	ENST00000221573.11
2	ENST00000221576.4
3	ENST00000221665.5
9	ENST00000221671.8
13	ENST00000221700.11
7	ENST00000221730.8
5	ENST00000221735.12
9	ENST00000221742.7
6	ENST00000221770.7
6	ENST00000221784.8
4	ENST00000221797.5
9	ENST00000221801.8
4	ENST00000221804.5
4	ENST00000221818.5
5	ENST00000221847.6
6	ENST00000221855.8
13	ENST00000221856.11
6	ENST00000221859.9
17	ENST00000221891.9
12	ENST00000221899.7
6	ENST00000221905.1
12	ENST00000221922.11
7	ENST00000221930.6
6	ENST00000221943.14
7	ENST00000221954.6
8	ENST00000221957.9
5	ENST00000221972.8
5	ENST00000221973.7
6	ENST00000221975.6
4	ENST00000221978.10
11	ENST00000221980.5
10	ENST00000221992.11
4	ENST00000221996.12
6	ENST00000222002.4
8	ENST00000222005.7
5	ENST00000222008.11
4	ENST00000222032.10
1	ENST00000222033.6
5	ENST00000222115.5
5	ENST00000222120.8
4	ENST00000222122.10
8	ENST00000222139.11
12	ENST00000222145.9
3	ENST00000222157.5
4	ENST00000222190.9
5	ENST00000222212.6
12	ENST00000222214.10
6	ENST00000222219.8
4	ENST00000222224.4
5	ENST00000222247.10
15	ENST00000222248.4
11	ENST00000222249.13
8	ENST00000222250.5
16	ENST00000222254.13
5	ENST00000222256.9
4	ENST00000222266.2
19	ENST00000222271.7
7	ENST00000222275.2
7	ENST00000222284.10
11	ENST00000222286.9
3	ENST00000222304.5
10	ENST00000222305.8
5	ENST00000222307.9
9	ENST00000222308.8
4	ENST00000222329.9
11	ENST00000222330.8
2	ENST00000222339.7
22	ENST00000222345.11
9	ENST00000222374.3
9	ENST00000222381.8
13	ENST00000222382.5
16	ENST00000222388.6
18	ENST00000222390.11
4	ENST00000222396.9
34	ENST00000222399.11
7	ENST00000222402.8
4	ENST00000222462.3
11	ENST00000222481.9
11	ENST00000222482.10
10	ENST00000222511.11
5	ENST00000222543.11
4	ENST00000222547.8
11	ENST00000222553.8
4	ENST00000222567.6
9	ENST00000222572.8
14	ENST00000222573.5
11	ENST00000222574.9
6	ENST00000222584.8
6	ENST00000222597.6
12	ENST00000222644.9
23	ENST00000222673.6
3	ENST00000222674.2
5	ENST00000222690.10
3	ENST00000222693.5
2	ENST00000222718.7
8	ENST00000222725.10
2	ENST00000222726.4
2	ENST00000222728.3
8	ENST00000222747.8
3	ENST00000222761.7
13	ENST00000222792.11
6	ENST00000222800.7
4	ENST00000222803.10
10	ENST00000222812.8
14	ENST00000222823.9
3	ENST00000222902.7
6	ENST00000222969.10
13	ENST00000222982.8
11	ENST00000222990.8
11	ENST00000223023.5
5	ENST00000223026.9
5	ENST00000223028.11
4	ENST00000223029.8
18	ENST00000223051.8
6	ENST00000223054.8
9	ENST00000223061.6
19	ENST00000223073.6
1	ENST00000223076.2
5	ENST00000223084.7
9	ENST00000223095.5
7	ENST00000223114.9
3	ENST00000223122.4
19	ENST00000223127.8
8	ENST00000223129.8
5	ENST00000223136.5
8	ENST00000223145.10
8	ENST00000223167.5
11	ENST00000223190.8
11	ENST00000223208.10
8	ENST00000223210.5
12	ENST00000223215.10
6	ENST00000223271.8
3	ENST00000223273.7
3	ENST00000223293.10
8	ENST00000223321.9
3	ENST00000223324.3
6	ENST00000223336.10
21	ENST00000223357.8
10	ENST00000223361.7
7	ENST00000223364.7
6	ENST00000223368.7
7	ENST00000223369.3
17	ENST00000223398.11
11	ENST00000223423.8
6	ENST00000223428.8
3	ENST00000223459.10
8	ENST00000223500.9
7	ENST00000223517.9
10	ENST00000223528.6
7	ENST00000223609.10
4	ENST00000223641.5
41	ENST00000223642.3
21	ENST00000223791.7
4	ENST00000223795.2
6	ENST00000223836.10
2	ENST00000223862.2
6	ENST00000223864.7
10	ENST00000223865.8
6	ENST00000223951.10
5	ENST00000224073.6
26	ENST00000224140.6
9	ENST00000224237.9
17	ENST00000224337.10
7	ENST00000224356.5
12	ENST00000224652.10
70	ENST00000224721.12
11	ENST00000224756.12
9	ENST00000224784.10
12	ENST00000224807.9
4	ENST00000224862.7
27	ENST00000224949.9
10	ENST00000224950.8
5	ENST00000225171.7
6	ENST00000225174.8
13	ENST00000225235.5
12	ENST00000225275.4
9	ENST00000225276.10
12	ENST00000225296.8
14	ENST00000225298.12
12	ENST00000225308.12
12	ENST00000225328.10
13	ENST00000225371.6
6	ENST00000225387.8
4	ENST00000225388.9
20	ENST00000225394.8
6	ENST00000225430.9
11	ENST00000225441.11
5	ENST00000225474.6
5	ENST00000225504.8
5	ENST00000225512.6
7	ENST00000225519.5
4	ENST00000225525.4
12	ENST00000225538.4
7	ENST00000225550.4
7	ENST00000225567.9
6	ENST00000225573.5
6	ENST00000225576.7
15	ENST00000225577.9
1	ENST00000225587.1
5	ENST00000225603.9
7	ENST00000225609.10
9	ENST00000225614.6
4	ENST00000225648.4
3	ENST00000225655.6
8	ENST00000225665.12
2	ENST00000225688.4
17	ENST00000225696.8
6	ENST00000225698.8
21	ENST00000225719.9
9	ENST00000225724.9
13	ENST00000225726.10
4	ENST00000225728.8
13	ENST00000225729.8
15	ENST00000225737.11
11	ENST00000225740.11
13	ENST00000225742.13
4	ENST00000225760.5
4	ENST00000225777.7
13	ENST00000225792.10
10	ENST00000225805.8
10	ENST00000225823.6
3	ENST00000225831.4
3	ENST00000225842.4
3	ENST00000225844.7
3	ENST00000225873.9
7	ENST00000225899.3
18	ENST00000225916.10
6	ENST00000225927.7
6	ENST00000225929.5
8	ENST00000225941.6
51	ENST00000225964.10
4	ENST00000225969.9
7	ENST00000225972.8
27	ENST00000225983.10
4	ENST00000225992.8
3	ENST00000226004.8
4	ENST00000226021.5
4	ENST00000226067.10
5	ENST00000226091.3
11	ENST00000226094.9
5	ENST00000226105.11
3	ENST00000226193.6
40	ENST00000226207.6
8	ENST00000226218.9
7	ENST00000226225.7
3	ENST00000226230.8
8	ENST00000226247.2
9	ENST00000226253.9
8	ENST00000226279.8
7	ENST00000226284.7
13	ENST00000226299.8
4	ENST00000226317.10
11	ENST00000226319.11
13	ENST00000226328.8
15	ENST00000226355.5
14	ENST00000226359.2
3	ENST00000226382.4
3	ENST00000226413.5
16	ENST00000226432.9
8	ENST00000226444.4
3	ENST00000226460.5
7	ENST00000226522.8
3	ENST00000226524.4
24	ENST00000226574.9
15	ENST00000226725.11
4	ENST00000226730.5
8	ENST00000226760.5
7	ENST00000226796.7
9	ENST00000226798.9
19	ENST00000226951.11
14	ENST00000227065.8
5	ENST00000227135.7
10	ENST00000227155.9
7	ENST00000227157.8
5	ENST00000227163.8
7	ENST00000227214.10
4	ENST00000227251.7
7	ENST00000227266.10
14	ENST00000227322.8
10	ENST00000227348.9
9	ENST00000227349.7
8	ENST00000227378.7
9	ENST00000227451.4
11	ENST00000227471.7
4	ENST00000227474.8
11	ENST00000227495.10
13	ENST00000227503.13
5	ENST00000227507.3
4	ENST00000227520.10
16	ENST00000227524.9
4	ENST00000227525.8
6	ENST00000227618.8
5	ENST00000227638.8
3	ENST00000227665.9
4	ENST00000227667.8
7	ENST00000227752.8
11	ENST00000227756.5
9	ENST00000227758.6
11	ENST00000227868.9
8	ENST00000227880.8
3	ENST00000227918.3
8	ENST00000228027.12
5	ENST00000228136.9
6	ENST00000228140.6
4	ENST00000228226.12
10	ENST00000228251.9
27	ENST00000228264.10
19	ENST00000228284.8
6	ENST00000228289.9
8	ENST00000228306.8
12	ENST00000228307.11
8	ENST00000228318.7
11	ENST00000228345.9
28	ENST00000228347.9
30	ENST00000228425.11
5	ENST00000228434.7
12	ENST00000228437.10
5	ENST00000228438.2
2	ENST00000228463.6
12	ENST00000228468.8
11	ENST00000228476.8
7	ENST00000228495.11
5	ENST00000228506.8
11	ENST00000228510.8
5	ENST00000228515.6
4	ENST00000228534.6
7	ENST00000228567.7
9	ENST00000228606.9
3	ENST00000228641.4
3	ENST00000228644.4
12	ENST00000228682.7
10	ENST00000228705.7
19	ENST00000228740.7
5	ENST00000228741.8
12	ENST00000228799.7
4	ENST00000228811.8
8	ENST00000228820.9
7	ENST00000228825.12
8	ENST00000228827.8
3	ENST00000228837.2
7	ENST00000228841.15
10	ENST00000228843.13
6	ENST00000228850.6
6	ENST00000228862.3
4	ENST00000228865.3
3	ENST00000228872.9
3	ENST00000228887.5
13	ENST00000228916.7
10	ENST00000228918.9
7	ENST00000228922.11
16	ENST00000228928.12
3	ENST00000228936.6
5	ENST00000228938.5
6	ENST00000228945.9
12	ENST00000228955.11
6	ENST00000229002.6
9	ENST00000229003.7
8	ENST00000229022.9
1	ENST00000229030.4
5	ENST00000229134.5
4	ENST00000229135.4
28	ENST00000229179.9
16	ENST00000229195.7
29	ENST00000229201.4
10	ENST00000229214.9
3	ENST00000229238.5
9	ENST00000229239.10
10	ENST00000229243.7
8	ENST00000229251.7
10	ENST00000229264.8
6	ENST00000229265.10
9	ENST00000229266.8
20	ENST00000229268.12
7	ENST00000229270.8
12	ENST00000229277.6
3	ENST00000229281.6
5	ENST00000229304.5
4	ENST00000229307.9
5	ENST00000229314.10
7	ENST00000229328.10
8	ENST00000229329.7
15	ENST00000229330.9
6	ENST00000229332.11
5	ENST00000229335.11
6	ENST00000229340.10
3	ENST00000229379.3
3	ENST00000229384.5
14	ENST00000229387.6
4	ENST00000229390.8
7	ENST00000229395.8
6	ENST00000229402.4
11	ENST00000229405.8
6	ENST00000229447.9
5	ENST00000229465.10
11	ENST00000229471.8
6	ENST00000229554.10
6	ENST00000229563.6
3	ENST00000229570.9
7	ENST00000229583.9
4	ENST00000229595.6
5	ENST00000229633.7
15	ENST00000229634.13
5	ENST00000229708.4
21	ENST00000229729.11
5	ENST00000229758.8
4	ENST00000229768.9
10	ENST00000229769.3
15	ENST00000229771.11
12	ENST00000229794.9
12	ENST00000229795.7
11	ENST00000229810.9
14	ENST00000229812.8
5	ENST00000229829.7
16	ENST00000229854.12
8	ENST00000229866.10
2	ENST00000229903.5
10	ENST00000229913.9
13	ENST00000229922.7
2	ENST00000229955.4
9	ENST00000229971.2
25	ENST00000230036.2
3	ENST00000230048.5
6	ENST00000230050.4
4	ENST00000230053.11
7	ENST00000230056.8
4	ENST00000230085.13
5	ENST00000230113.5
7	ENST00000230122.4
23	ENST00000230124.8
26	ENST00000230173.10
8	ENST00000230256.8
9	ENST00000230301.9
5	ENST00000230321.10
10	ENST00000230323.8
7	ENST00000230340.9
8	ENST00000230354.10
4	ENST00000230361.4
3	ENST00000230381.7
16	ENST00000230402.10
6	ENST00000230413.9
19	ENST00000230418.8
20	ENST00000230419.9
4	ENST00000230431.11
28	ENST00000230449.9
7	ENST00000230461.11
7	ENST00000230480.10
1	ENST00000230495.2
22	ENST00000230510.7
6	ENST00000230529.9
39	ENST00000230538.12
4	ENST00000230565.3
5	ENST00000230568.5
12	ENST00000230582.8
14	ENST00000230588.9
27	ENST00000230640.10
6	ENST00000230658.12
14	ENST00000230671.7
13	ENST00000230771.9
7	ENST00000230792.7
13	ENST00000230859.8
10	ENST00000230882.9
4	ENST00000230895.11
22	ENST00000230901.9
2	ENST00000230914.4
6	ENST00000230990.7
7	ENST00000231004.5
5	ENST00000231009.3
12	ENST00000231021.9
10	ENST00000231061.9
2	ENST00000231121.3
1	ENST00000231130.3
1	ENST00000231134.8
1	ENST00000231136.3
1	ENST00000231137.6
1	ENST00000231173.6
10	ENST00000231188.9
6	ENST00000231198.12
8	ENST00000231228.3
8	ENST00000231229.8
8	ENST00000231238.10
6	ENST00000231338.7
5	ENST00000231357.7
18	ENST00000231368.10
1	ENST00000231383.8
14	ENST00000231420.11
9	ENST00000231423.7
4	ENST00000231449.7
4	ENST00000231454.6
5	ENST00000231461.10
4	ENST00000231484.4
35	ENST00000231498.8
3	ENST00000231504.5
9	ENST00000231509.7
3	ENST00000231512.5
11	ENST00000231524.14
12	ENST00000231526.8
15	ENST00000231572.8
3	ENST00000231656.13
7	ENST00000231668.13
1	ENST00000231683.3
8	ENST00000231706.6
16	ENST00000231721.7
12	ENST00000231749.8
17	ENST00000231751.9
19	ENST00000231790.8
7	ENST00000231887.8
11	ENST00000231948.8
7	ENST00000232003.5
10	ENST00000232014.8
6	ENST00000232125.9
4	ENST00000232217.6
4	ENST00000232219.6
14	ENST00000232375.8
4	ENST00000232424.4
24	ENST00000232458.9
9	ENST00000232461.8
3	ENST00000232496.5
11	ENST00000232501.8
4	ENST00000232508.9
5	ENST00000232519.9
10	ENST00000232564.8
28	ENST00000232603.10
6	ENST00000232607.7
12	ENST00000232744.13
10	ENST00000232766.6
11	ENST00000232854.9
15	ENST00000232888.7
5	ENST00000232892.12
4	ENST00000232905.4
6	ENST00000232974.11
6	ENST00000232975.8
17	ENST00000232978.13
4	ENST00000233025.11
16	ENST00000233027.10
5	ENST00000233047.8
12	ENST00000233055.9
17	ENST00000233057.9
38	ENST00000233072.10
12	ENST00000233078.9
26	ENST00000233084.8
5	ENST00000233092.10
36	ENST00000233099.6
9	ENST00000233114.13
7	ENST00000233121.7
3	ENST00000233143.6
16	ENST00000233146.7
5	ENST00000233154.9
8	ENST00000233156.9
19	ENST00000233190.11
15	ENST00000233202.11
29	ENST00000233242.5
12	ENST00000233330.6
5	ENST00000233331.12
7	ENST00000233336.7
8	ENST00000233379.9
4	ENST00000233468.5
4	ENST00000233505.12
8	ENST00000233535.9
7	ENST00000233545.6
19	ENST00000233557.7
16	ENST00000233573.6
15	ENST00000233575.7
5	ENST00000233596.8
15	ENST00000233607.6
4	ENST00000233609.8
8	ENST00000233612.8
4	ENST00000233615.7
13	ENST00000233623.11
8	ENST00000233627.14
9	ENST00000233630.11
3	ENST00000233638.8
5	ENST00000233668.9
5	ENST00000233699.8
11	ENST00000233710.4
4	ENST00000233712.5
10	ENST00000233714.8
6	ENST00000233735.2
14	ENST00000233741.9
4	ENST00000233809.9
4	ENST00000233813.5
3	ENST00000233826.4
3	ENST00000233836.5
15	ENST00000233838.9
2	ENST00000233840.3
8	ENST00000233892.8
4	ENST00000233893.10
14	ENST00000233944.7
4	ENST00000233948.4
11	ENST00000233954.6
11	ENST00000233957.5
12	ENST00000233969.3
5	ENST00000233997.4
10	ENST00000234038.11
18	ENST00000234040.9
9	ENST00000234071.8
5	ENST00000234091.8
12	ENST00000234111.9
8	ENST00000234115.10
32	ENST00000234142.9
10	ENST00000234160.5
16	ENST00000234170.10
19	ENST00000234179.8
11	ENST00000234195.7
3	ENST00000234198.9
8	ENST00000234256.4
18	ENST00000234296.7
3	ENST00000234301.3
6	ENST00000234310.8
9	ENST00000234313.8
5	ENST00000234347.10
5	ENST00000234371.10
9	ENST00000234389.3
3	ENST00000234392.3
14	ENST00000234396.10
10	ENST00000234420.11
8	ENST00000234453.10
3	ENST00000234454.6
9	ENST00000234549.11
12	ENST00000234590.10
7	ENST00000234610.5
12	ENST00000234626.11
3	ENST00000234668.6
11	ENST00000234677.7
15	ENST00000234701.7
10	ENST00000234739.8
6	ENST00000234798.4
6	ENST00000234816.7
5	ENST00000234827.6
8	ENST00000234831.10
4	ENST00000234875.9
3	ENST00000234961.7
10	ENST00000235090.10
9	ENST00000235150.4
10	ENST00000235180.4
7	ENST00000235290.7
6	ENST00000235307.7
11	ENST00000235310.7
19	ENST00000235329.10
10	ENST00000235332.6
12	ENST00000235345.6
4	ENST00000235347.4
4	ENST00000235349.6
10	ENST00000235372.11
5	ENST00000235382.7
16	ENST00000235453.8
6	ENST00000235521.5
10	ENST00000235532.9
6	ENST00000235628.1
3	ENST00000235739.6
26	ENST00000235790.9
7	ENST00000235835.7
11	ENST00000235878.5
6	ENST00000235932.8
4	ENST00000235933.10
5	ENST00000235958.4
5	ENST00000236017.5
14	ENST00000236040.8
9	ENST00000236051.3
7	ENST00000236067.8
6	ENST00000236137.10
9	ENST00000236147.6
8	ENST00000236166.4
8	ENST00000236192.12
16	ENST00000236255.4
7	ENST00000236273.9
9	ENST00000236342.12
6	ENST00000236412.11
15	ENST00000236495.9
9	ENST00000236671.7
8	ENST00000236693.11
33	ENST00000236698.9
3	ENST00000236709.4
10	ENST00000236826.8
4	ENST00000236850.5
10	ENST00000236877.11
7	ENST00000236914.7
16	ENST00000236918.11
18	ENST00000236925.8
7	ENST00000236937.13
5	ENST00000236938.12
7	ENST00000236957.9
16	ENST00000236959.14
2	ENST00000236979.2
12	ENST00000236980.10
4	ENST00000237014.8
8	ENST00000237019.11
40	ENST00000237163.9
6	ENST00000237172.12
10	ENST00000237177.10
10	ENST00000237186.10
7	ENST00000237201.2
27	ENST00000237247.10
7	ENST00000237264.9
8	ENST00000237275.9
3	ENST00000237281.5
6	ENST00000237283.9
9	ENST00000237289.8
12	ENST00000237305.11
3	ENST00000237316.3
21	ENST00000237353.15
4	ENST00000237380.12
4	ENST00000237455.5
4	ENST00000237500.10
5	ENST00000237512.4
4	ENST00000237527.7
17	ENST00000237530.11
15	ENST00000237536.9
15	ENST00000237596.7
16	ENST00000237612.8
6	ENST00000237623.11
2	ENST00000237642.6
8	ENST00000237653.11
7	ENST00000237654.9
6	ENST00000237696.10
7	ENST00000237724.9
7	ENST00000237822.8
3	ENST00000237837.2
1	ENST00000237841.5
12	ENST00000237853.9
3	ENST00000237858.11
3	ENST00000237889.9
6	ENST00000237937.7
16	ENST00000238018.8
4	ENST00000238044.8
6	ENST00000238081.8
6	ENST00000238091.8
18	ENST00000238112.8
2	ENST00000238138.2
14	ENST00000238146.9
5	ENST00000238156.7
7	ENST00000238181.11
28	ENST00000238256.8
42	ENST00000238341.9
2	ENST00000238379.9
3	ENST00000238477.5
14	ENST00000238483.5
11	ENST00000238497.10
8	ENST00000238508.8
3	ENST00000238558.5
11	ENST00000238561.10
7	ENST00000238607.10
4	ENST00000238609.4
22	ENST00000238616.10
3	ENST00000238618.8
8	ENST00000238628.10
5	ENST00000238633.6
1	ENST00000238647.5
3	ENST00000238651.9
10	ENST00000238667.9
14	ENST00000238671.11
7	ENST00000238682.8
3	ENST00000238686.8
4	ENST00000238688.9
22	ENST00000238714.8
5	ENST00000238721.9
5	ENST00000238738.9
17	ENST00000238788.14
28	ENST00000238789.10
8	ENST00000238823.13
6	ENST00000238831.9
10	ENST00000238855.11
9	ENST00000238856.8
5	ENST00000238875.10
5	ENST00000238892.4
16	ENST00000238918.12
10	ENST00000238936.8
20	ENST00000238961.9
10	ENST00000238983.9
2	ENST00000238994.6
6	ENST00000239007.11
20	ENST00000239026.10
2	ENST00000239032.4
6	ENST00000239117.3
2	ENST00000239144.5
2	ENST00000239151.5
2	ENST00000239165.9
2	ENST00000239174.7
4	ENST00000239223.4
7	ENST00000239231.7
2	ENST00000239243.7
2	ENST00000239316.4
1	ENST00000239347.3
7	ENST00000239367.7
11	ENST00000239374.8
33	ENST00000239440.9
1	ENST00000239444.4
1	ENST00000239446.6
1	ENST00000239449.6
1	ENST00000239450.4
1	ENST00000239451.7
4	ENST00000239461.11
19	ENST00000239462.9
3	ENST00000239587.10
4	ENST00000239614.8
7	ENST00000239666.8
10	ENST00000239690.9
13	ENST00000239830.9
6	ENST00000239849.8
7	ENST00000239852.10
8	ENST00000239859.8
6	ENST00000239860.10
6	ENST00000239878.9
9	ENST00000239882.7
10	ENST00000239891.4
9	ENST00000239893.9
5	ENST00000239906.10
10	ENST00000239926.9
2	ENST00000239938.5
3	ENST00000239940.11
3	ENST00000239944.7
3	ENST00000240050.9
8	ENST00000240055.8
7	ENST00000240079.11
8	ENST00000240093.8
9	ENST00000240095.10
4	ENST00000240100.7
5	ENST00000240101.2
21	ENST00000240123.11
7	ENST00000240132.7
14	ENST00000240139.10
6	ENST00000240159.8
6	ENST00000240185.8
4	ENST00000240189.2
6	ENST00000240285.10
11	ENST00000240304.5
3	ENST00000240306.5
7	ENST00000240316.5
7	ENST00000240328.4
9	ENST00000240333.12
8	ENST00000240335.1
33	ENST00000240361.12
8	ENST00000240364.7
18	ENST00000240423.9
29	ENST00000240487.5
8	ENST00000240488.8
4	ENST00000240499.8
2	ENST00000240587.5
1	ENST00000240615.2
11	ENST00000240617.10
8	ENST00000240618.11
1	ENST00000240619.2
4	ENST00000240636.10
12	ENST00000240651.14
3	ENST00000240652.8
3	ENST00000240662.3
1	ENST00000240687.2
1	ENST00000240691.4
3	ENST00000240719.7
7	ENST00000240727.10
4	ENST00000240731.5
8	ENST00000240851.9
34	ENST00000240874.7
5	ENST00000240922.8
13	ENST00000241001.13
12	ENST00000241014.6
11	ENST00000241041.7
9	ENST00000241051.8
13	ENST00000241052.5
5	ENST00000241069.11
10	ENST00000241071.11
3	ENST00000241124.11
2	ENST00000241125.4
2	ENST00000241256.3
5	ENST00000241261.7
2	ENST00000241274.3
14	ENST00000241305.4
70	ENST00000241312.8
8	ENST00000241337.9
2	ENST00000241356.5
9	ENST00000241391.9
2	ENST00000241393.4
11	ENST00000241416.12
15	ENST00000241436.8
24	ENST00000241453.12
4	ENST00000241463.5
9	ENST00000241502.9
7	ENST00000241527.10
4	ENST00000241600.10
3	ENST00000241651.5
33	ENST00000241704.8
2	ENST00000241808.9
10	ENST00000241891.10
11	ENST00000242057.9
8	ENST00000242059.10
13	ENST00000242066.9
23	ENST00000242067.11
4	ENST00000242104.6
8	ENST00000242108.9
2	ENST00000242109.5
9	ENST00000242140.9
4	ENST00000242152.7
2	ENST00000242159.5
3	ENST00000242208.5
10	ENST00000242209.9
11	ENST00000242248.10
3	ENST00000242249.8
3	ENST00000242257.14
2	ENST00000242261.6
3	ENST00000242275.7
7	ENST00000242285.10
1	ENST00000242310.4
8	ENST00000242315.3
20	ENST00000242317.9
7	ENST00000242323.8
13	ENST00000242351.10
9	ENST00000242375.8
2	ENST00000242462.5
3	ENST00000242465.4
2	ENST00000242480.4
14	ENST00000242505.11
7	ENST00000242576.7
3	ENST00000242577.11
19	ENST00000242591.10
10	ENST00000242592.9
8	ENST00000242607.13
3	ENST00000242719.4
5	ENST00000242728.5
3	ENST00000242729.7
6	ENST00000242737.5
8	ENST00000242770.9
11	ENST00000242776.9
22	ENST00000242783.11
3	ENST00000242784.5
20	ENST00000242786.6
6	ENST00000242804.9
8	ENST00000242810.11
2	ENST00000242819.6
4	ENST00000242827.11
21	ENST00000242839.10
19	ENST00000242848.8
9	ENST00000242872.7
2	ENST00000242994.4
5	ENST00000243040.10
4	ENST00000243045.10
8	ENST00000243050.5
16	ENST00000243052.8
2	ENST00000243056.5
89	ENST00000243077.8
2	ENST00000243082.4
2	ENST00000243103.4
2	ENST00000243108.5
4	ENST00000243112.9
2	ENST00000243152.5
15	ENST00000243167.9
5	ENST00000243189.12
10	ENST00000243213.2
3	ENST00000243219.7
3	ENST00000243222.8
12	ENST00000243253.8
3	ENST00000243286.7
3	ENST00000243298.3
29	ENST00000243300.14
4	ENST00000243314.5
3	ENST00000243325.6
35	ENST00000243326.9
29	ENST00000243344.8
8	ENST00000243346.10
6	ENST00000243347.5
9	ENST00000243349.13
11	ENST00000243389.8
3	ENST00000243440.2
2	ENST00000243457.4
12	ENST00000243498.10
4	ENST00000243501.10
19	ENST00000243562.13
6	ENST00000243563.8
4	ENST00000243578.8
14	ENST00000243583.10
6	ENST00000243611.9
5	ENST00000243639.8
4	ENST00000243643.8
5	ENST00000243644.9
3	ENST00000243662.11
4	ENST00000243673.7
5	ENST00000243706.8
4	ENST00000243776.11
2	ENST00000243786.3
2	ENST00000243806.2
18	ENST00000243810.10
7	ENST00000243878.9
4	ENST00000243893.10
10	ENST00000243896.6
9	ENST00000243903.6
1	ENST00000243911.2
7	ENST00000243913.8
11	ENST00000243914.7
4	ENST00000243918.10
3	ENST00000243924.4
7	ENST00000243938.9
26	ENST00000243964.7
14	ENST00000243967.8
3	ENST00000243997.8
33	ENST00000244007.7
6	ENST00000244020.5
7	ENST00000244040.4
10	ENST00000244043.5
4	ENST00000244049.7
3	ENST00000244050.3
1	ENST00000244051.3
6	ENST00000244061.6
10	ENST00000244070.7
5	ENST00000244096.7
15	ENST00000244137.12
9	ENST00000244174.10
9	ENST00000244174.10_PAR_Y
10	ENST00000244204.11
3	ENST00000244217.6
4	ENST00000244221.9
6	ENST00000244227.8
11	ENST00000244230.7
3	ENST00000244241.5
10	ENST00000244289.9
4	ENST00000244293.11
5	ENST00000244295.13
5	ENST00000244296.6
13	ENST00000244302.8
14	ENST00000244303.10
2	ENST00000244314.6
3	ENST00000244321.10
5	ENST00000244333.4
6	ENST00000244336.10
4	ENST00000244360.6
84	ENST00000244364.10
12	ENST00000244426.10
10	ENST00000244458.7
7	ENST00000244496.6
7	ENST00000244513.10
11	ENST00000244519.7
6	ENST00000244520.10
13	ENST00000244527.10
20	ENST00000244533.7
1	ENST00000244534.7
1	ENST00000244537.6
15	ENST00000244546.4
9	ENST00000244565.8
22	ENST00000244571.5
1	ENST00000244573.5
3	ENST00000244576.8
1	ENST00000244623.1
10	ENST00000244645.7
3	ENST00000244669.2
10	ENST00000244670.12
4	ENST00000244709.9
4	ENST00000244711.4
30	ENST00000244728.10
3	ENST00000244741.10
1	ENST00000244745.4
21	ENST00000244751.7
8	ENST00000244763.9
3	ENST00000244766.7
9	ENST00000244769.8
10	ENST00000244776.11
6	ENST00000244777.6
7	ENST00000244799.4
10	ENST00000244815.9
7	ENST00000244820.2
5	ENST00000244869.3
5	ENST00000244891.3
4	ENST00000244906.6
3	ENST00000244926.4
3	ENST00000244930.6
8	ENST00000245046.6
18	ENST00000245105.8
15	ENST00000245121.9
17	ENST00000245157.11
3	ENST00000245185.6
10	ENST00000245206.10
7	ENST00000245222.9
21	ENST00000245255.7
2	ENST00000245304.5
6	ENST00000245312.5
7	ENST00000245382.6
10	ENST00000245407.8
10	ENST00000245414.9
31	ENST00000245441.9
4	ENST00000245448.10
4	ENST00000245451.9
2	ENST00000245457.6
3	ENST00000245458.11
3	ENST00000245479.3
40	ENST00000245503.10
5	ENST00000245539.11
3	ENST00000245543.6
19	ENST00000245544.9
7	ENST00000245551.9
5	ENST00000245552.7
14	ENST00000245564.8
8	ENST00000245615.6
15	ENST00000245618.5
13	ENST00000245620.13
7	ENST00000245621.6
5	ENST00000245663.9
16	ENST00000245680.7
6	ENST00000245787.9
17	ENST00000245796.11
2	ENST00000245810.1
1	ENST00000245811.6
4	ENST00000245812.8
6	ENST00000245816.11
3	ENST00000245817.5
39	ENST00000245838.13
5	ENST00000245857.9
10	ENST00000245865.10
3	ENST00000245903.4
41	ENST00000245907.11
10	ENST00000245908.11
4	ENST00000245912.7
11	ENST00000245923.9
19	ENST00000245925.8
13	ENST00000245932.11
27	ENST00000245934.12
27	ENST00000245957.10
16	ENST00000245960.9
4	ENST00000245983.6
2	ENST00000246006.5
4	ENST00000246012.2
7	ENST00000246015.8
3	ENST00000246020.2
8	ENST00000246024.7
3	ENST00000246041.6
23	ENST00000246043.8
4	ENST00000246069.12
6	ENST00000246070.3
7	ENST00000246071.8
2	ENST00000246080.3
4	ENST00000246081.3
4	ENST00000246090.5
2	ENST00000246100.3
2	ENST00000246104.7
[truncated: 63,535 more rows]

## Sheet: Additional File 1C. Transcript length.
Additional File 1C. Transcript length.
Transcript_ID	start	end	length
ENST00000456328.2	11869	14409	2540
ENST00000450305.2	12010	13670	1660
ENST00000488147.1	14404	29570	15166
ENST00000619216.1	17369	17436	67
ENST00000473358.1	29554	31097	1543
ENST00000469289.1	30267	31109	842
ENST00000607096.1	30366	30503	137
ENST00000417324.1	34554	36081	1527
ENST00000461467.1	35245	36073	828
ENST00000606857.1	52473	53312	839
ENST00000642116.1	57598	64116	6518
ENST00000492842.2	62949	63887	938
ENST00000641515.2	65419	71585	6166
ENST00000335137.4	69055	70108	1053
ENST00000466430.5	89295	120932	31637
ENST00000477740.5	92230	129217	36987
ENST00000471248.1	110953	129173	18220
ENST00000610542.1	120725	133723	12998
ENST00000453576.2	129081	133566	4485
ENST00000495576.1	89551	91105	1554
ENST00000442987.3	131025	134836	3811
ENST00000494149.2	135141	135895	754
ENST00000595919.1	137682	137965	283
ENST00000493797.1	139790	140339	549
ENST00000484859.1	141474	149707	8233
ENST00000490997.5	142808	146831	4023
ENST00000466557.6	146386	173862	27476
ENST00000662089.1	165491	169210	3719
ENST00000491962.1	165889	168767	2878
ENST00000655252.1	167129	169240	2111
ENST00000410691.1	157784	157887	103
ENST00000496488.1	160446	161525	1079
ENST00000624431.2	182696	184174	1478
ENST00000623083.4	185217	195411	10194
ENST00000612080.1	187891	187958	67
ENST00000442116.1	257864	264733	6869
ENST00000448958.2	257913	268816	10903
ENST00000441866.2	258144	359681	101537
ENST00000634344.2	258524	268816	10292
ENST00000450734.1	258568	259024	456
ENST00000424587.7	263015	297502	34487
ENST00000669836.1	266855	268655	1800
ENST00000458203.2	347982	348366	384
ENST00000450983.1	358857	365704	6847
ENST00000412666.1	358872	365510	6638
ENST00000635159.1	360057	366052	5995
ENST00000431321.2	365389	366151	762
ENST00000453935.1	365395	368450	3055
ENST00000440163.1	365615	379972	14357
ENST00000455207.5	373182	485208	112026
ENST00000455464.7	476364	497259	20895
ENST00000601814.5	484832	495476	10644
ENST00000445840.2	485026	485208	182
ENST00000431812.1	485066	489553	4487
ENST00000419160.4	494382	496605	2223
ENST00000440038.7	494464	502508	8044
ENST00000642074.1	494475	495368	893
ENST00000423728.6	494611	499175	4564
ENST00000616311.5	494771	498976	4205
ENST00000599771.6	497134	498456	1322
ENST00000641845.1	497205	502598	5393
ENST00000641916.1	497210	502873	5663
ENST00000601486.5	497240	499002	1762
ENST00000641579.1	497245	502598	5353
ENST00000616947.2	497275	498976	1701
ENST00000432964.1	498281	499175	894
ENST00000608420.1	498984	501607	2623
ENST00000641303.1	501588	517252	15664
ENST00000641063.1	501604	517225	15621
ENST00000641049.1	504470	514413	9943
ENST00000642124.1	504865	522928	18063
ENST00000437905.2	439870	440232	362
ENST00000426406.3	450703	451697	994
ENST00000432723.3	487101	489906	2805
ENST00000514436.1	491225	493241	2016
ENST00000614007.1	516376	516479	103
ENST00000634833.2	586071	612813	26742
ENST00000417636.2	586278	588453	2175
ENST00000419394.2	586945	720194	133249
ENST00000440196.3	594191	633129	38938
ENST00000641296.1	594198	631204	37006
ENST00000357876.6	594308	598551	4243
ENST00000635509.2	594308	827769	233461
ENST00000634337.2	594308	827796	233488
ENST00000648019.1	594458	733064	138606
ENST00000440200.5	601436	720200	118764
ENST00000452176.2	627377	631150	3773
ENST00000441245.5	701936	720150	18214
ENST00000414688.6	711867	732212	20345
ENST00000636676.1	720024	720206	182
ENST00000447954.2	720053	724564	4511
ENST00000423796.1	587629	594768	7139
ENST00000450696.1	587668	594574	6906
ENST00000416931.1	629062	629433	371
ENST00000457540.1	629640	630683	1043
ENST00000414273.1	631074	632616	1542
ENST00000621981.1	632325	632413	88
ENST00000427426.1	632757	633438	681
ENST00000467115.1	633535	633741	206
ENST00000514057.1	633696	634376	680
ENST00000416718.2	634376	634922	546
ENST00000438434.2	674842	675265	423
ENST00000332831.4	685679	686673	994
ENST00000440782.3	722092	724903	2811
ENST00000506640.2	725885	778626	52741
ENST00000428504.2	764723	774280	9557
ENST00000411249.1	758233	758336	103
ENST00000422528.1	760911	761989	1078
ENST00000655765.1	778747	805994	27247
ENST00000412115.2	778747	810063	31316
ENST00000670700.1	778758	810062	31304
ENST00000429505.6	778760	805270	26510
ENST00000657896.1	778760	810062	31302
ENST00000434264.6	778770	784690	5920
ENST00000457084.1	778782	782191	3409
ENST00000658648.1	778796	810062	31266
ENST00000656571.1	778802	810057	31255
ENST00000665867.1	778809	787186	8377
ENST00000669749.1	778809	810047	31238
ENST00000666217.1	778812	810057	31245
ENST00000665719.1	778812	810065	31253
ENST00000651411.1	778849	805272	26423
ENST00000589899.5	778930	784655	5725
ENST00000609830.1	778937	784429	5492
ENST00000443772.2	778972	808378	29406
ENST00000585826.1	784370	784759	389
ENST00000592547.1	784370	784977	607
ENST00000586928.5	784370	786866	2496
ENST00000585745.5	784370	795513	11143
ENST00000585768.5	784370	801876	17506
ENST00000590848.5	784370	804832	20462
ENST00000591440.5	784370	805127	20757
ENST00000587530.5	784370	805270	20900
ENST00000593022.5	784370	806459	22089
ENST00000589531.5	784370	807314	22944
ENST00000588951.5	784370	809729	25359
ENST00000586288.1	784396	807321	22925
ENST00000591702.1	785800	787672	1872
ENST00000655384.1	803836	806580	2744
ENST00000667728.1	803934	807435	3501
ENST00000644482.1	781937	782050	113
ENST00000447500.4	800879	817712	16833
ENST00000590817.3	805799	810161	4362
ENST00000326734.2	817371	819837	2466
ENST00000624927.3	825138	849592	24454
ENST00000623808.3	826832	852225	25393
ENST00000445118.7	827598	859446	31848
ENST00000669922.1	827603	846365	18762
ENST00000670780.1	827604	859085	31481
ENST00000667414.1	827635	849162	21527
ENST00000666741.1	827638	859408	31770
ENST00000623070.4	827652	853522	25870
ENST00000659124.1	827652	859332	31680
ENST00000658846.1	827654	853602	25948
ENST00000608189.5	827654	854096	26442
ENST00000448975.6	827657	852014	24357
ENST00000449005.6	827663	853497	25834
ENST00000441765.6	827667	842001	14334
ENST00000609139.6	827667	853452	25785
ENST00000609009.6	827667	854385	26718
ENST00000657837.1	827673	857246	29573
ENST00000610067.6	827692	850213	22521
ENST00000416570.5	827699	852766	25067
ENST00000661237.1	827700	854376	26676
ENST00000668541.1	827771	842001	14230
ENST00000657175.1	827806	854385	26579
ENST00000660797.1	827815	841999	14184
ENST00000622921.1	827821	852515	24694
ENST00000670824.1	831578	843594	12016
ENST00000415295.1	831605	842020	10415
ENST00000425657.1	851348	852752	1404
ENST00000473798.1	826206	827522	1316
ENST00000671208.1	860226	866720	6494
ENST00000661463.1	860227	868202	7975
ENST00000446136.1	868071	876903	8832
ENST00000432963.1	868240	870201	1961
ENST00000427857.1	868403	876802	8399
ENST00000415481.1	873292	874349	1057
ENST00000635557.1	874529	877234	2705
ENST00000607769.1	904834	915976	11142
ENST00000448179.1	911435	914948	3513
ENST00000398216.2	914171	914971	800
ENST00000609207.1	916865	921016	4151
ENST00000417705.1	916870	919692	2822
ENST00000432961.1	917370	918534	1164
ENST00000420190.6	923928	939291	15363
ENST00000437963.5	925150	935793	10643
ENST00000342066.8	925731	944574	18843
ENST00000617307.4	925741	944581	18840
ENST00000620200.4	925741	944581	18840
ENST00000616125.4	925741	944581	18840
ENST00000618779.4	925741	944581	18840
ENST00000616016.4	925741	944581	18840
ENST00000618323.4	925741	944581	18840
ENST00000622503.4	925741	944581	18840
ENST00000618181.4	925741	944581	18840
ENST00000341065.8	930312	944575	14263
ENST00000455979.1	939275	944259	4984
ENST00000478729.1	940346	942173	1827
ENST00000474461.1	941076	942994	1918
ENST00000466827.1	942103	942802	699
ENST00000464948.1	942166	942892	726
ENST00000327044.7	944203	959256	15053
ENST00000483767.5	944204	947060	2856
ENST00000477976.5	944205	958458	14253
ENST00000496938.1	945319	945562	243
ENST00000487214.1	954426	959309	4883
ENST00000469563.1	958246	959256	1010
ENST00000338591.8	960584	965719	5135
ENST00000622660.1	960639	965602	4963
ENST00000463212.1	961449	962478	1029
ENST00000466300.1	962727	964530	1803
ENST00000481067.1	963552	964164	612
ENST00000379410.8	966482	975865	9383
ENST00000379407.7	966502	975008	8506
ENST00000379409.6	966502	975008	8506
ENST00000480267.1	970875	971523	648
ENST00000491024.1	973512	975865	2353
ENST00000341290.6	975204	982093	6889
ENST00000479361.1	975205	976641	1436
ENST00000433179.3	975205	981029	5824
ENST00000606034.1	995966	998051	2085
ENST00000428771.6	998962	1000172	1210
ENST00000304952.11	998964	1000097	1133
ENST00000481869.1	998966	1000096	1130
ENST00000484667.2	998970	999981	1011
ENST00000624697.4	1001138	1014540	13402
ENST00000624652.1	1001145	1014435	13290
ENST00000649529.1	1013497	1014540	1043
ENST00000423619.2	1008076	1008229	153
ENST00000458555.1	1011997	1013193	1196
ENST00000379370.7	1020120	1056116	35996
ENST00000620552.4	1020123	1056118	35995
ENST00000651234.1	1034106	1056116	22010
ENST00000652369.1	1034106	1056116	22010
ENST00000469403.1	1034867	1041397	6530
ENST00000479707.1	1045399	1046349	950
ENST00000466223.1	1047201	1047865	664
ENST00000478677.1	1047475	1047838	363
ENST00000492947.1	1048529	1049394	865
ENST00000461111.1	1051986	1056112	4126
ENST00000418300.1	1055033	1056116	1083
ENST00000394517.7	1059708	1066459	6751
ENST00000427998.5	1059734	1066456	6722
ENST00000456409.5	1063079	1066456	3377
ENST00000412397.2	1063079	1069355	6276
ENST00000433695.1	1064495	1066274	1779
ENST00000451054.1	1064518	1066441	1923
ENST00000442292.2	1062208	1063288	1080
ENST00000453464.3	1070967	1074306	3339
ENST00000379339.5	1081818	1116081	34263
ENST00000465822.5	1081823	1092077	10254
ENST00000379325.7	1081823	1116095	34272
ENST00000421241.6	1081823	1116098	34275
ENST00000487177.5	1081825	1087636	5811
ENST00000467751.5	1081825	1116089	34264
ENST00000477196.5	1081825	1116089	34264
ENST00000464905.1	1082146	1084072	1926
ENST00000379320.5	1082235	1092174	9939
ENST00000379319.5	1082700	1106127	23427
ENST00000434641.5	1082916	1116095	33179
ENST00000482816.5	1083926	1116243	32317
ENST00000462097.5	1087139	1116356	29217
ENST00000473600.1	1087141	1092294	5153
ENST00000475119.5	1087190	1116361	29171
ENST00000442117.5	1087575	1092813	5238
ENST00000427787.5	1090406	1092813	2407
ENST00000472741.5	1091046	1116087	25041
ENST00000480643.1	1091500	1116089	24589
ENST00000648183.1	1097585	1104598	7013
ENST00000416774.1	1137017	1144056	7039
ENST00000384997.3	1167104	1167198	94
ENST00000384875.3	1167863	1167952	89
ENST00000362106.1	1169005	1169087	82
ENST00000606993.1	1169357	1170343	986
ENST00000379317.1	1173056	1179555	6499
ENST00000379290.6	1173880	1197936	24056
ENST00000379289.6	1173880	1197936	24056
ENST00000506177.1	1173884	1175034	1150
ENST00000673999.1	1173898	1180174	6276
ENST00000379288.3	1179697	1185864	6167
ENST00000460998.1	1180484	1183927	3443
ENST00000514695.1	1180537	1180884	347
ENST00000486379.1	1185036	1197475	12439
ENST00000328596.10	1203508	1206571	3063
ENST00000379268.7	1203508	1206592	3084
ENST00000486728.5	1203844	1205680	1836
ENST00000379265.5	1203844	1206571	2727
ENST00000497869.5	1211340	1214138	2798
ENST00000379236.4	1211340	1214153	2813
ENST00000453580.1	1212019	1213498	1479
ENST00000360001.11	1216908	1232001	15093
ENST00000660930.1	1216909	1232067	15158
ENST00000263741.12	1216931	1232031	15100
ENST00000465727.5	1216931	1232031	15100
ENST00000494748.1	1216932	1221351	4419
ENST00000478938.1	1216934	1220293	3359
ENST00000403997.2	1218523	1228596	10073
ENST00000459994.2	1227272	1231968	4696
ENST00000379198.5	1232237	1235041	2804
ENST00000462849.1	1242446	1243463	1017
ENST00000478606.1	1242449	1243158	709
ENST00000330388.2	1242453	1246722	4269
ENST00000468365.1	1243266	1244418	1152
ENST00000486627.1	1243981	1244724	743
ENST00000565563.1	1249777	1251334	1557
ENST00000450390.6	1253909	1273853	19944
ENST00000349431.11	1253912	1273854	19942
ENST00000347370.6	1253914	1273854	19940
ENST00000400929.6	1254985	1273855	18870
ENST00000464036.5	1255048	1273864	18816
ENST00000360466.6	1255164	1273726	18562
ENST00000400930.8	1255178	1273833	18655
ENST00000467339.1	1255264	1256335	1071
ENST00000473215.5	1255268	1273849	18581
ENST00000435198.5	1255395	1273844	18449
ENST00000509720.5	1255439	1273827	18388
ENST00000491779.5	1256049	1273790	17741
ENST00000466752.5	1256992	1273815	16823
ENST00000503294.5	1257011	1273833	16822
ENST00000477894.5	1257049	1273854	16805
ENST00000471154.1	1257122	1263569	6447
ENST00000422076.5	1257227	1273837	16610
ENST00000502382.1	1257270	1273854	16584
ENST00000461142.3	1262853	1273837	10984
ENST00000488418.2	1267862	1273471	5609
ENST00000434139.1	1275223	1280420	5197
ENST00000453732.1	1275237	1279393	4156
ENST00000379116.10	1280436	1292025	11589
ENST00000379101.8	1280472	1291373	10901
ENST00000338555.6	1280588	1292024	11436
ENST00000400928.7	1281224	1292029	10805
ENST00000470022.1	1281925	1286168	4243
ENST00000325425.12	1282109	1292024	9915
ENST00000467651.2	1282164	1285597	3433
ENST00000379099.3	1287109	1290943	3834
ENST00000492936.5	1292390	1305929	13539
ENST00000354700.10	1292391	1307930	15539
ENST00000467278.5	1292870	1298955	6085
ENST00000353662.4	1293564	1303260	9696
ENST00000470659.1	1294499	1295008	509
ENST00000379037.6	1296436	1298265	1829
ENST00000476572.1	1296466	1299617	3151
ENST00000493992.1	1297837	1298241	404
ENST00000472541.5	1298744	1309609	10865
ENST00000354980.7	1300196	1307821	7625
ENST00000478065.5	1301448	1304901	3453
ENST00000479108.5	1301856	1307830	5974
ENST00000438966.1	1303210	1307818	4608
ENST00000613751.1	1296110	1296170	60
ENST00000379031.10	1308597	1311677	3080
ENST00000470520.5	1308611	1311028	2417
ENST00000463758.1	1308788	1309840	1052
ENST00000467712.1	1308821	1311069	2248
ENST00000493657.1	1309235	1311676	2441
ENST00000470030.6	1311585	1315433	3848
ENST00000618806.4	1311585	1324687	13102
ENST00000620829.4	1311585	1324687	13102
ENST00000545578.5	1311585	1324687	13102
ENST00000540437.5	1311585	1324687	13102
ENST00000497304.6	1311598	1312700	1102
ENST00000323275.10	1311600	1324621	13021
ENST00000435064.6	1311600	1324660	13060
ENST00000411962.5	1311601	1324673	13072
ENST00000462432.5	1311602	1317450	5848
ENST00000478641.5	1311606	1315170	3564
ENST00000421495.6	1311606	1324637	13031
ENST00000458452.7	1311606	1324650	13044
ENST00000419704.5	1311606	1324653	13047
ENST00000532772.5	1311627	1324628	13001
ENST00000450926.6	1311819	1324670	12851
ENST00000527098.5	1311823	1324666	12843
ENST00000485710.5	1312080	1313825	1745
ENST00000461514.6	1312260	1313780	1520
ENST00000525164.5	1312265	1313765	1500
ENST00000528879.5	1312284	1324648	12364
ENST00000525769.5	1312286	1313750	1464
ENST00000531377.5	1312787	1319346	6559
ENST00000527383.5	1312939	1315608	2669
ENST00000531292.5	1313059	1314664	1605
ENST00000467408.6	1313546	1315601	2055
ENST00000434694.6	1313745	1324630	10885
ENST00000531020.1	1314136	1315141	1005
ENST00000533916.5	1314313	1315697	1384
ENST00000488042.6	1314413	1324629	10216
ENST00000526797.5	1314826	1324658	9832
ENST00000526332.5	1314827	1324660	9833
ENST00000430786.5	1314878	1324625	9747
ENST00000527719.5	1314916	1324671	9755
ENST00000530031.5	1314918	1324659	9741
ENST00000526113.1	1315004	1324637	9633
ENST00000526904.5	1315146	1324658	9512
ENST00000525603.1	1315560	1320905	5345
ENST00000429572.5	1318679	1324666	5987
ENST00000498173.2	1318681	1324687	6006
ENST00000496353.1	1318697	1324611	5914
ENST00000493534.6	1319060	1324658	5598
ENST00000534345.5	1319306	1324671	5365
ENST00000532952.5	1319347	1324642	5295
ENST00000490853.5	1319381	1324649	5268
ENST00000531019.5	1319381	1324660	5279
ENST00000498476.6	1319403	1324660	5257
ENST00000470679.3	1319470	1324603	5133
ENST00000525285.1	1320478	1324613	4135
ENST00000530233.1	1322771	1324658	1887
ENST00000620702.1	1312502	1312566	64
ENST00000444968.1	1317581	1318689	1108
ENST00000464957.1	1324756	1327994	3238
ENST00000343938.9	1324802	1328896	4094
ENST00000488011.1	1325241	1327471	2230
ENST00000339381.6	1331280	1335314	4034
ENST00000378891.9	1335276	1349112	13836
ENST00000378888.10	1335278	1349418	14140
ENST00000610709.2	1335279	1349135	13856
ENST00000632445.1	1336412	1339422	3010
ENST00000631679.1	1337023	1340052	3029
ENST00000634054.1	1338334	1340190	1856
ENST00000633096.1	1339492	1340365	873
ENST00000472445.1	1341770	1348955	7185
ENST00000616525.1	1339650	1339708	58
ENST00000474033.5	1352689	1354264	1575
ENST00000342753.8	1352689	1358794	6105
ENST00000309212.11	1352691	1358555	5864
ENST00000445648.5	1352692	1358543	5851
ENST00000477278.3	1352692	1361777	9085
ENST00000473097.5	1353192	1354474	1282
ENST00000478517.5	1353215	1354247	1032
ENST00000476718.1	1353439	1355016	1577
ENST00000464351.1	1355004	1355512	508
ENST00000460473.1	1355083	1355512	429
ENST00000338370.7	1373730	1375157	1427
ENST00000338338.9	1373730	1375495	1765
ENST00000321751.9	1373732	1375169	1437
ENST00000378853.3	1373737	1375173	1436
ENST00000489799.1	1374244	1375144	900
ENST00000496905.1	1374438	1375159	721
ENST00000435351.2	1378666	1379032	366
ENST00000480479.5	1385711	1391096	5385
ENST00000400809.8	1385711	1399335	13624
ENST00000482621.5	1386482	1398304	11822
ENST00000463260.5	1386495	1388713	2218
ENST00000496007.5	1386499	1399309	12810
ENST00000482365.5	1386502	1391754	5252
ENST00000408952.8	1386503	1390943	4440
ENST00000481223.6	1386708	1399311	12603
ENST00000418865.6	1386713	1392525	5812
ENST00000505849.5	1387122	1391649	4527
ENST00000488340.5	1387232	1399328	12096
ENST00000492998.5	1387543	1390900	3357
ENST00000469113.5	1388023	1392716	4693
ENST00000480646.1	1389346	1391004	1658
ENST00000471930.5	1391153	1398366	7213
ENST00000408918.8	1392288	1399317	7029
ENST00000473872.5	1393080	1398287	5207
ENST00000425598.2	1393444	1399325	5881
ENST00000463895.1	1395185	1398287	3102
ENST00000497013.1	1395437	1398956	3519
ENST00000659048.1	1399520	1402019	2499
ENST00000448629.6	1399520	1402036	2516
ENST00000444362.2	1399527	1402046	2519
ENST00000418833.2	1399530	1402026	2496
ENST00000576232.1	1399552	1400608	1056
ENST00000570344.1	1399562	1400544	982
ENST00000447725.2	1399572	1402006	2434
ENST00000572242.1	1399806	1402033	2227
ENST00000453521.1	1400419	1402046	1627
ENST00000344843.12	1401909	1407293	5384
ENST00000493287.5	1401913	1406307	4394
ENST00000487659.1	1401913	1407268	5355
ENST00000492508.1	1402182	1406998	4816
ENST00000482352.1	1405109	1407290	2181
ENST00000477686.1	1406249	1407235	986
ENST00000582431.2	1405460	1405752	292
ENST00000607307.1	1409096	1410618	1522
ENST00000520296.5	1418420	1421444	3024
ENST00000427211.3	1418420	1421769	3349
ENST00000537107.5	1418422	1421444	3022
ENST00000454272.2	1418880	1421091	2211
ENST00000442470.1	1419138	1421260	2122
ENST00000428932.1	1420245	1422691	2446
ENST00000378821.3	1426128	1427787	1659
ENST00000430109.1	1430539	1434573	4034
ENST00000434150.1	1430550	1431843	1293
ENST00000454562.1	1430550	1434488	3938
ENST00000417917.1	1430664	1434520	3856
ENST00000495558.1	1434861	1437459	2598
ENST00000338660.5	1435523	1440765	5242
ENST00000476993.2	1435690	1442882	7192
ENST00000471398.1	1435735	1437177	1442
ENST00000378785.7	1449689	1470163	20474
ENST00000475091.2	1449914	1455902	5988
ENST00000484537.2	1462483	1468663	6180
ENST00000673477.1	1471765	1497848	26083
ENST00000308647.8	1471784	1496201	24417
ENST00000472194.6	1478026	1497848	19822
ENST00000378736.3	1479049	1482662	3613
ENST00000485748.5	1483485	1496202	12717
ENST00000474481.1	1484569	1496201	11632
ENST00000641974.1	1503250	1509452	6202
ENST00000641679.1	1503582	1509351	5769
ENST00000378756.8	1512162	1534685	22523
ENST00000672388.1	1512165	1534584	22419
ENST00000378755.9	1512175	1534685	22510
ENST00000339113.9	1512385	1534613	22228
ENST00000536055.6	1512530	1534685	22155
ENST00000439513.1	1517070	1517775	705
ENST00000429957.1	1517621	1522780	5159
ENST00000400830.4	1523955	1534142	10187
ENST00000378733.9	1534778	1540624	5846
ENST00000425828.1	1535207	1540453	5246
ENST00000624426.1	1539056	1540350	1294
ENST00000291386.4	1541673	1574863	33190
ENST00000378726.1	1541674	1546487	4813
ENST00000378725.3	1544638	1574587	29949
ENST00000359060.5	1560848	1574584	13736
ENST00000647566.1	1574102	1575879	1777
ENST00000366221.3	1574975	1577075	2100
ENST00000621860.1	1583510	1583909	399
ENST00000422725.4	1598012	1600135	2123
ENST00000658591.1	1600314	1602703	2389
ENST00000607222.1	1613758	1615795	2037
ENST00000520777.5	1615415	1630605	15190
ENST00000355826.9	1615421	1630610	15189
ENST00000518681.5	1615437	1630605	15168
ENST00000505820.6	1615443	1630605	15162
ENST00000479659.5	1615454	1630604	15150
ENST00000489635.5	1615496	1630604	15108
ENST00000511502.5	1615514	1630604	15090
ENST00000477990.1	1615516	1619210	3694
ENST00000514363.1	1615530	1625040	9510
ENST00000487053.5	1615879	1630604	14725
ENST00000502470.5	1615887	1624832	8945
ENST00000378712.5	1615905	1630604	14699
ENST00000507082.1	1615914	1617898	1984
ENST00000463492.1	1615968	1617323	1355
ENST00000510793.5	1616274	1624901	8627
ENST00000504599.5	1616310	1630604	14294
ENST00000507229.5	1616311	1629163	12852
ENST00000503789.5	1617408	1624821	7413
ENST00000378708.5	1617560	1630604	13044
ENST00000506488.5	1617577	1630532	12955
ENST00000512004.1	1623122	1624859	1737
ENST00000508455.1	1623581	1624209	628
ENST00000514234.5	1623802	1630604	6802
ENST00000467597.1	1624744	1625799	1055
ENST00000508148.1	1625087	1625763	676
ENST00000486072.1	1625567	1626929	1362
ENST00000505370.1	1626860	1627830	970
ENST00000473511.5	1627460	1629552	2092
ENST00000464570.1	1627522	1629270	1748
ENST00000483015.1	1628489	1630589	2100
ENST00000511910.1	1629106	1630603	1497
ENST00000470373.1	1629473	1630605	1132
ENST00000472264.1	1632163	1633120	957
ENST00000356026.10	1632173	1634654	2481
ENST00000512731.5	1632178	1634474	2296
ENST00000378675.7	1632179	1634654	2475
ENST00000479814.5	1632783	1634651	1868
ENST00000503792.1	1633203	1634568	1365
ENST00000435358.5	1633203	1634568	1365
ENST00000489782.1	1633679	1634604	925
ENST00000486400.1	1634002	1634608	606
ENST00000490017.1	1634240	1635263	1023
ENST00000341832.10	1635227	1659012	23785
ENST00000407249.7	1635587	1659012	23425
ENST00000629312.2	1635738	1659012	23274
ENST00000626918.2	1635738	1659012	23274
ENST00000629289.2	1635738	1659012	23274
ENST00000611150.3	1635738	1659012	23274
ENST00000340677.9	1635738	1659012	23274
ENST00000615951.4	1635738	1659012	23274
ENST00000341028.8	1641772	1658972	17200
ENST00000607013.1	1659325	1662602	3277
ENST00000614300.4	1659529	1692724	33195
ENST00000617444.5	1661478	1692795	31317
ENST00000611123.1	1661479	1692728	31249
ENST00000480991.1	1663782	1670139	6357
ENST00000481276.1	1670425	1692709	22284
ENST00000596308.1	1671990	1673411	1421
ENST00000597891.1	1673275	1674397	1122
ENST00000234610.5	1699942	1701782	1840
ENST00000404249.8	1702379	1724357	21978
ENST00000356200.7	1702730	1722831	20101
ENST00000463652.5	1702766	1704253	1487
ENST00000356937.7	1702881	1721655	18774
ENST00000378638.6	1702881	1722831	19950
ENST00000509982.5	1702881	1722832	19951
ENST00000460465.5	1702881	1724324	21443
ENST00000357760.6	1702881	1724324	21443
ENST00000358779.9	1702881	1724324	21443
ENST00000378633.5	1702881	1724324	21443
ENST00000478901.1	1703088	1704116	1028
ENST00000468397.1	1703088	1704555	1467
ENST00000491311.1	1703604	1704602	998
ENST00000495016.5	1703868	1704585	717
ENST00000468800.5	1704049	1707561	3512
ENST00000464748.1	1704099	1704760	661
ENST00000489300.1	1704243	1705024	781
ENST00000492390.5	1704350	1708876	4526
ENST00000474916.1	1704608	1708231	3623
ENST00000479362.1	1716350	1724032	7682
ENST00000498810.1	1719166	1721879	2713
ENST00000487462.1	1722466	1724019	1553
ENST00000401096.2	1722708	1724274	1566
ENST00000598846.1	1702736	1737688	34952
ENST00000577672.1	1724512	1735973	11461
ENST00000417099.1	1724615	1731904	7289
ENST00000424604.1	1732554	1735975	3421
ENST00000418950.2	1735817	1737251	1434
ENST00000647043.1	1724838	1745919	21081
ENST00000355439.7	1724840	1745999	21159
ENST00000643905.1	1727386	1745999	18613
ENST00000475229.2	1731828	1735620	3792
ENST00000246421.4	1732242	1745992	13750
ENST00000643943.1	1734690	1739557	4867
ENST00000341426.9	1751232	1778470	27238
ENST00000341991.7	1751232	1778790	27558
ENST00000378625.5	1751232	1780069	28837
ENST00000342348.9	1752471	1758575	6104
ENST00000498806.1	1752975	1754383	1408
ENST00000469045.5	1754061	1757268	3207
ENST00000480499.5	1754163	1756327	2164
ENST00000497747.5	1754165	1754866	701
ENST00000477235.5	1754171	1757024	2853
ENST00000489538.1	1754181	1756608	2427
ENST00000497615.1	1754203	1754896	693
ENST00000497186.5	1754343	1757228	2885
ENST00000492845.6	1756004	1779962	23958
ENST00000492768.5	1756588	1778419	21831
ENST00000460602.5	1756771	1778419	21648
ENST00000464373.1	1761665	1778420	16755
ENST00000480542.1	1779157	1780457	1300
ENST00000615252.4	1785285	1891117	105832
ENST00000610897.4	1785285	1891117	105832
ENST00000378609.9	1785286	1891087	105801
ENST00000461893.5	1787987	1794197	6210
ENST00000471354.1	1789061	1818386	29325
ENST00000439272.6	1790565	1890836	100271
ENST00000434686.6	1793245	1890401	97156
ENST00000437146.1	1804526	1832285	27759
ENST00000607589.1	1824988	1825554	566
ENST00000472614.2	1824988	1890966	65978
ENST00000412228.1	1891471	1892658	1187
ENST00000378604.3	1915108	1917294	2186
ENST00000307786.8	1915260	1917296	2036
ENST00000482402.1	1915266	1917296	2030
ENST00000462293.1	1915409	1917071	1662
ENST00000378602.3	1917590	1918797	1207
ENST00000310991.8	1917591	1919279	1688
ENST00000378598.4	1917845	1919258	1413
ENST00000470931.2	1917937	1919270	1333
ENST00000602604.1	1918099	1919269	1170
ENST00000416272.1	1918386	1919269	883
ENST00000642590.1	1921951	1959974	38023
ENST00000493964.5	1921951	2003837	81886
ENST00000464311.5	1921957	1927929	5972
ENST00000412120.2	1922083	1927403	5320
ENST00000493316.5	1946348	1960106	13758
ENST00000270720.11	1953313	2003837	50524
ENST00000468610.5	1955148	2003714	48566
ENST00000461752.3	1955711	1960108	4397
ENST00000378592.1	1983671	2003837	20166
ENST00000378590.4	1987962	1990929	2967
ENST00000443930.1	2013213	2015530	2317
ENST00000659674.1	2013569	2015639	2070
ENST00000638411.1	2019329	2030079	10750
ENST00000378585.7	2019345	2030758	11413
ENST00000639045.1	2019360	2030012	10652
ENST00000640067.1	2019360	2030407	11047
ENST00000638604.1	2019360	2030741	11381
ENST00000638771.1	2019379	2030365	10986
ENST00000639935.1	2019387	2025792	6405
ENST00000640949.1	2019404	2030656	11252
ENST00000640030.1	2019484	2030717	11233
ENST00000640423.1	2022315	2030086	7771
ENST00000639625.1	2023561	2024223	662
ENST00000639777.1	2024270	2030712	6442
ENST00000640981.1	2025346	2029714	4368
ENST00000638763.1	2025526	2029185	3659
ENST00000639070.1	2026528	2030515	3987
ENST00000640892.1	2026895	2030292	3397
ENST00000640317.1	2027253	2030152	2899
ENST00000638804.1	2027629	2030008	2379
ENST00000640688.1	2028919	2030717	1798
ENST00000445600.1	2049203	2049651	448
ENST00000449154.1	2049304	2050070	766
ENST00000378567.8	2050411	2185395	134984
ENST00000468310.5	2050485	2146108	95623
ENST00000484419.1	2050503	2055760	5257
ENST00000503297.1	2050808	2059591	8783
ENST00000479566.5	2055441	2071536	16095
ENST00000466651.5	2055679	2135347	79668
ENST00000400921.6	2073462	2185390	111928
ENST00000495347.5	2073719	2146086	72367
ENST00000461106.6	2073986	2185190	111204
ENST00000461465.5	2074688	2150836	76148
ENST00000470596.5	2074855	2150945	76090
ENST00000496325.5	2075244	2150863	75619
ENST00000481140.5	2082248	2150936	68688
ENST00000482686.5	2104716	2150870	46154
ENST00000486681.5	2104739	2156087	51348
ENST00000470986.5	2111654	2150978	39324
ENST00000470511.5	2116205	2150897	34692
ENST00000471018.6	2133638	2148924	15286
ENST00000466352.5	2134813	2146098	11285
ENST00000497183.5	2134990	2150979	15989
ENST00000419838.6	2135262	2150865	15603
ENST00000479263.5	2144451	2185395	40944
ENST00000503672.1	2145357	2156728	11371
ENST00000478770.6	2145387	2185116	39729
ENST00000505322.5	2168848	2185393	16545
ENST00000472017.1	2168975	2173951	4976
ENST00000606533.1	2141084	2145279	4195
ENST00000333854.2	2181794	2183875	2081
ENST00000444529.1	2182735	2184389	1654
ENST00000400919.7	2184461	2194775	10314
ENST00000469733.5	2184464	2207733	23269
ENST00000428120.5	2184478	2194741	10263
ENST00000414253.5	2184478	2194775	10297
ENST00000400918.7	2185175	2194751	9576
ENST00000497675.2	2189544	2194108	4564
ENST00000378543.2	2189548	2194750	5202
ENST00000378546.9	2189548	2194772	5224
ENST00000401813.7	2189548	2199907	10359
ENST00000487186.5	2189548	2212720	23172
ENST00000476803.1	2189569	2194213	4644
ENST00000440825.6	2189580	2194739	5159
ENST00000420515.1	2191901	2194748	2847
ENST00000514625.1	2198063	2203882	5819
ENST00000420964.1	2212171	2212574	403
ENST00000442483.2	2212523	2220738	8215
ENST00000378536.5	2228319	2310213	81894
ENST00000508416.1	2232479	2303038	70559
ENST00000478223.2	2247996	2303376	55380
ENST00000507179.1	2303646	2304368	722
ENST00000659232.1	2315040	2321323	6283
ENST00000661319.1	2315040	2323085	8045
ENST00000378531.8	2321253	2391554	70301
ENST00000606372.5	2332126	2391687	59561
ENST00000378529.7	2355175	2391707	36532
ENST00000607342.5	2358638	2375878	17240
ENST00000469374.5	2371165	2387529	16364
ENST00000419785.1	2371676	2385121	13445
ENST00000449373.2	2374853	2388337	13484
ENST00000378525.2	2378055	2391671	13616
ENST00000607031.1	2385372	2388509	3137
ENST00000475812.1	2387056	2388316	1260
ENST00000494279.2	2388004	2389996	1992
ENST00000607720.1	2326201	2326693	492
ENST00000602865.1	2350414	2352820	2406
ENST00000417061.2	2351644	2351857	213
ENST00000607858.1	2363061	2363628	567
ENST00000378513.7	2391775	2405442	13667
ENST00000378518.5	2391828	2402325	10497
ENST00000605895.6	2391841	2405436	13595
ENST00000306256.13	2391843	2403064	11221
ENST00000493207.1	2391857	2396367	4510
ENST00000378512.5	2391890	2403751	11861
ENST00000443438.5	2393174	2402316	9142
ENST00000488353.2	2394005	2403216	9211
ENST00000462129.1	2401951	2403227	1276
ENST00000288774.8	2403964	2412564	8600
ENST00000447513.7	2403974	2412564	8590
ENST00000650293.1	2404061	2412456	8395
ENST00000507596.5	2404838	2412540	7702
ENST00000510434.1	2406518	2412535	6017
ENST00000508384.5	2408530	2413797	5267
ENST00000515760.1	2408583	2410004	1421
ENST00000502666.1	2408604	2410836	2232
ENST00000514502.1	2408755	2412514	3759
ENST00000609981.5	2425980	2479804	53824
ENST00000449969.5	2467459	2505526	38067
ENST00000378486.8	2476289	2505532	29243
ENST00000419816.6	2476315	2505525	29210
ENST00000343889.8	2479090	2505530	26440
ENST00000278878.6	2479888	2505276	25388
ENST00000473964.5	2497782	2505528	7746
ENST00000462379.1	2498647	2505528	6881
ENST00000424657.1	2492300	2493258	958
ENST00000442305.1	2493437	2494479	1042
ENST00000378466.9	2508537	2526596	18059
ENST00000435556.8	2508537	2526596	18059
ENST00000505228.5	2508795	2520901	12106
ENST00000502512.1	2509793	2514403	4610
ENST00000471361.1	2510293	2513013	2720
ENST00000487804.1	2512406	2514085	1679
ENST00000515423.1	2514413	2515937	1524
ENST00000468002.2	2514433	2519295	4862
ENST00000486396.1	2519204	2526575	7371
ENST00000502770.2	2520840	2526596	5756
ENST00000491212.1	2521261	2526187	4926
ENST00000514922.1	2521367	2526597	5230
ENST00000378453.4	2528745	2530263	1518
ENST00000644246.1	2530064	2547460	17396
ENST00000606645.2	2546400	2547460	1060
ENST00000449660.5	2549920	2552106	2186
ENST00000443892.2	2549920	2554245	4325
ENST00000416860.2	2549920	2557011	7091
ENST00000448624.2	2550074	2551598	1524
ENST00000432521.2	2550283	2554150	3867
ENST00000452793.1	2554241	2557031	2790
ENST00000426449.5	2555639	2560714	5075
ENST00000434817.5	2555791	2561815	6024
ENST00000435221.6	2555802	2561815	6013
ENST00000451778.5	2555980	2561815	5835
ENST00000409119.5	2556222	2561718	5496
ENST00000355716.4	2556366	2563829	7463
ENST00000475523.5	2556386	2563829	7443
ENST00000442392.6	2556405	2559156	2751
ENST00000482074.6	2556406	2558862	2456
ENST00000496064.5	2556557	2561535	4978
ENST00000463471.6	2556571	2563749	7178
ENST00000466750.5	2557813	2563826	6013
ENST00000471768.1	2559580	2561542	1962
ENST00000463835.5	2560554	2563504	2950
ENST00000482602.5	2560682	2565382	4700
ENST00000480305.1	2561801	2563452	1651
ENST00000456687.3	2566410	2569888	3478
ENST00000424215.1	2581560	2584533	2973
ENST00000493183.5	2586491	2589632	3141
ENST00000474659.5	2586540	2589658	3118
ENST00000378425.9	2586750	2591467	4717
ENST00000444521.6	2586750	2591467	4717
ENST00000419916.8	2586777	2591468	4691
ENST00000378424.9	2586780	2591467	4687
ENST00000537325.6	2586796	2589947	3151
ENST00000378427.6	2586798	2591463	4665
ENST00000464043.5	2586817	2589805	2988
ENST00000465233.6	2586833	2588977	2144
ENST00000498083.2	2586877	2588992	2115
ENST00000481683.5	2587042	2589513	2471
ENST00000484099.5	2587078	2591469	4391
ENST00000477045.1	2587085	2588745	1660
ENST00000476686.1	2588594	2591468	2874
ENST00000471840.5	2590639	2592678	2039
ENST00000378412.8	2590639	2633016	42377
ENST00000502556.5	2590926	2629494	38568
ENST00000504800.5	2590926	2629494	38568
ENST00000491941.5	2591694	2592868	1174
ENST00000464195.1	2591694	2592879	1185
ENST00000469962.1	2592655	2594073	1418
ENST00000509374.1	2606281	2611401	5120
ENST00000511099.1	2629758	2632979	3221
ENST00000427302.1	2632568	2636620	4052
ENST00000401095.8	2635976	2801717	165741
ENST00000637179.1	2641368	2789665	148297
ENST00000648684.1	2768091	2784733	16642
ENST00000638002.1	2773603	2776473	2870
ENST00000457440.1	2811850	2812692	842
ENST00000664694.1	2814056	2817767	3711
ENST00000429389.1	2814432	2814998	566
ENST00000641229.1	2960658	2963415	2757
ENST00000642073.1	2961018	2968707	7689
ENST00000378404.4	3021467	3022903	1436
ENST00000606861.1	3059615	3062531	2916
ENST00000321399.7	3059615	3063786	4171
ENST00000413472.5	3059617	3061751	2134
ENST00000453118.5	3059617	3062032	2415
ENST00000445317.1	3059617	3068437	8820
ENST00000667159.1	3059624	3061866	2242
ENST00000670730.1	3059638	3062742	3104
ENST00000415573.1	3061289	3063682	2393
ENST00000420957.1	3061959	3062395	436
ENST00000321336.1	3064072	3067769	3697
ENST00000511072.5	3069168	3434342	365174
ENST00000607632.1	3069183	3186591	117408
ENST00000378391.6	3069197	3435421	366224
ENST00000270722.10	3069203	3438621	369418
ENST00000514189.5	3069211	3434342	365131
ENST00000512462.5	3237931	3433925	195994
ENST00000463591.1	3244132	3386918	142786
ENST00000509860.1	3396491	3434293	37802
ENST00000378389.5	3424919	3434095	9176
ENST00000606170.1	3425216	3426072	856
ENST00000635819.1	3127975	3128035	60
ENST00000440516.1	3132927	3133709	782
ENST00000624175.1	3205988	3208664	2676
ENST00000607061.1	3306636	3310096	3460
ENST00000669140.1	3313052	3323149	10097
ENST00000665088.1	3367815	3373928	6113
ENST00000378378.9	3454665	3481113	26448
ENST00000378373.5	3466005	3481113	15108
ENST00000378371.6	3466971	3481113	14142
ENST00000445297.5	3468544	3473521	4977
ENST00000464620.1	3471607	3474457	2850
ENST00000418137.1	3471624	3476019	4395
ENST00000485984.1	3472769	3481113	8344
ENST00000606489.1	3487246	3487627	381
ENST00000356575.9	3487951	3611508	123557
ENST00000294599.8	3489920	3531448	41528
ENST00000494257.1	3490312	3493486	3174
ENST00000485002.6	3490562	3611277	120715
ENST00000491842.1	3490925	3496717	5792
ENST00000475790.5	3492639	3496014	3375
ENST00000461795.1	3492728	3494244	1516
ENST00000385042.1	3560695	3560790	95
ENST00000435049.1	3623190	3624743	1553
ENST00000378344.7	3625015	3630127	5112
ENST00000344579.5	3625050	3630127	5077
ENST00000378322.7	3630767	3650058	19291
ENST00000270708.12	3630770	3650103	19333
ENST00000471223.1	3631886	3639625	7739
ENST00000424367.5	3632213	3650026	17813
ENST00000497940.5	3632766	3637057	4291
ENST00000469643.1	3633310	3635450	2140
ENST00000494884.1	3634916	3635433	517
ENST00000465916.5	3635014	3652761	17747
ENST00000419924.2	3635272	3650063	14791
ENST00000479331.1	3647246	3650061	2815
ENST00000378295.9	3652516	3736201	83685
ENST00000604074.5	3652520	3736201	83681
ENST00000354437.8	3652565	3733292	80727
ENST00000357733.7	3652565	3736200	83635
ENST00000346387.8	3652565	3736200	83635
ENST00000604479.5	3682366	3733079	50713
ENST00000603362.5	3682366	3733079	50713
ENST00000378280.5	3690672	3733292	42620
ENST00000378285.5	3690672	3733292	42620
ENST00000378288.8	3690672	3736201	45529
ENST00000603364.5	3690707	3729751	39044
ENST00000604194.1	3698046	3708534	10488
ENST00000378290.4	3698058	3733091	35033
ENST00000604566.1	3727478	3733367	5889
ENST00000443034.1	3658938	3668772	9834
ENST00000416554.1	3712200	3714298	2098
ENST00000648526.1	3735511	3745905	10394
ENST00000624167.1	3735601	3736588	987
ENST00000418088.6	3735611	3746771	11160
ENST00000648432.1	3735650	3746942	11292
ENST00000648479.1	3735686	3746714	11028
ENST00000452079.5	3735984	3747322	11338
ENST00000650545.1	3736057	3746715	10658
ENST00000419973.1	3736175	3737875	1700
ENST00000647831.1	3736193	3747336	11143
ENST00000648717.1	3736408	3737296	888
ENST00000648600.1	3737143	3746884	9741
ENST00000423764.6	3737149	3747373	10224
ENST00000647817.1	3737166	3746898	9732
ENST00000649123.1	3737193	3746791	9598
ENST00000648270.1	3737206	3746147	8941
ENST00000650037.1	3737212	3746725	9513
ENST00000650039.1	3737212	3746877	9665
ENST00000649468.1	3737338	3746971	9633
ENST00000648553.1	3737529	3746383	8854
ENST00000649348.1	3737539	3746791	9252
ENST00000636630.1	3737594	3747023	9429
ENST00000587071.5	3738075	3742858	4783
ENST00000637775.1	3738434	3746742	8308
ENST00000608600.1	3738447	3743370	4923
ENST00000649290.1	3739458	3746956	7498
ENST00000647686.1	3739705	3746907	7202
ENST00000648935.1	3739848	3743187	3339
ENST00000649413.1	3739989	3746887	6898
ENST00000624948.1	3740137	3743261	3124
ENST00000611447.1	3736943	3737103	160
ENST00000636250.1	3746460	3757189	10729
ENST00000462521.2	3752445	3771645	19200
ENST00000294600.7	3752450	3771645	19195
ENST00000642557.3	3772655	3775956	3301
ENST00000561886.2	3772771	3775670	2899
ENST00000444870.7	3772787	3775982	3195
ENST00000452264.1	3772825	3775388	2563
ENST00000378251.3	3778559	3796498	17939
ENST00000462356.5	3781135	3784175	3040
ENST00000479239.1	3781290	3784047	2757
ENST00000581512.2	3782815	3783111	296
ENST00000607459.1	3785008	3785538	530
ENST00000675966.1	3812086	3846005	33919
ENST00000676052.1	3812086	3857211	45125
ENST00000378230.8	3812086	3857211	45125
ENST00000674623.1	3812086	3857211	45125
ENST00000675200.1	3812086	3857211	45125
ENST00000674985.1	3812086	3857211	45125
ENST00000674879.1	3812086	3857211	45125
ENST00000675677.1	3812086	3857211	45125
ENST00000675750.1	3812086	3857211	45125
ENST00000676009.1	3812086	3857211	45125
ENST00000675108.1	3812086	3857211	45125
ENST00000675666.1	3812086	3857211	45125
ENST00000674558.1	3812086	3857396	45310
ENST00000675334.1	3813031	3847704	34673
ENST00000674544.1	3813031	3857194	44163
ENST00000675375.1	3813031	3857225	44194
ENST00000484420.1	3815239	3816458	1219
ENST00000428079.6	3816149	3857233	41084
ENST00000438539.6	3816323	3837152	20829
ENST00000461667.2	3822776	3857233	34457
ENST00000495701.1	3829692	3831224	1532
ENST00000460038.5	3831091	3837136	6045
ENST00000494653.5	3833671	3857198	23527
ENST00000675520.1	3837816	3857211	19395
ENST00000378223.3	3843109	3857214	14105
ENST00000676046.1	3846577	3857211	10634
ENST00000625756.2	3857267	3860490	3223
ENST00000338895.7	3857267	3885420	28153
ENST00000491998.5	3857281	3885429	28148
ENST00000468793.5	3857460	3885429	27969
ENST00000477548.5	3857473	3885429	27956
ENST00000339350.7	3857473	3885429	27956
ENST00000378209.8	3857476	3885429	27953
ENST00000378206.5	3857517	3885429	27912
ENST00000475969.5	3857600	3885429	27829
ENST00000481945.1	3867663	3872545	4882
ENST00000461150.1	3883507	3885429	1922
ENST00000486765.5	3889125	3900247	11122
ENST00000474140.1	3889125	3900293	11168
ENST00000361605.4	3889133	3900272	11139
ENST00000667408.1	3900352	3914652	14300
ENST00000413332.5	3900372	3905532	5160
ENST00000442673.1	3900404	3917225	16821
ENST00000439488.1	3900416	3915447	15031
ENST00000456897.6	3940486	3949866	9380
ENST00000635619.1	3940565	3945462	4897
ENST00000412674.1	3940617	3955262	14645
ENST00000664502.1	3947756	3949866	2110
ENST00000635247.1	3944547	3948900	4353
ENST00000635127.1	3944561	3948900	4339
ENST00000671015.1	3947144	3949024	1880
ENST00000425194.2	3947144	3949024	1880
ENST00000642026.2	3976133	4012704	36571
ENST00000641562.1	3976140	3998058	21918
ENST00000641078.1	3976140	3998855	22715
ENST00000642139.1	4012921	4019508	6587
ENST00000449232.1	4175528	4175899	371
ENST00000635002.1	4412027	4424689	12662
ENST00000669931.1	4412042	4424687	12645
ENST00000635312.2	4412042	4424687	12645
ENST00000423197.2	4412051	4424687	12636
ENST00000665284.1	4412079	4418107	6028
ENST00000663417.1	4412081	4416881	4800
ENST00000670434.1	4412089	4418106	6017
ENST00000668086.1	4412095	4424687	12592
ENST00000633821.2	4412096	4416881	4785
ENST00000671656.1	4412139	4418106	5967
ENST00000659315.1	4412139	4424687	12548
ENST00000667352.1	4415553	4424687	9134
ENST00000635642.1	4416311	4424689	8378
ENST00000641472.1	4479131	4484375	5244
ENST00000438791.2	4551735	4552145	410
ENST00000634256.1	4571481	4594009	22528
ENST00000667354.1	4571489	4594009	22520
ENST00000666685.1	4571499	4594016	22517
ENST00000635556.1	4571504	4583708	12204
ENST00000659083.1	4571504	4594009	22505
ENST00000659059.1	4571513	4594016	22503
ENST00000661628.1	4571516	4585094	13578
ENST00000420522.1	4571548	4583421	11873
ENST00000378191.5	4654609	4792534	137925
ENST00000378190.7	4654732	4777794	123062
ENST00000466761.1	4711155	4712165	1010
ENST00000658045.1	4730211	4733745	3534
ENST00000661891.1	4730272	4734992	4720
ENST00000641254.1	4963954	4973298	9344
ENST00000641403.1	4973381	4981568	8187
ENST00000443270.1	5086459	5090899	4440
ENST00000641871.1	5301928	5307394	5466
ENST00000641426.1	5478736	5492889	14153
ENST00000641860.1	5489795	5493057	3262
ENST00000649109.1	5490829	5492804	1975
ENST00000641583.1	5480787	5482028	1241
ENST00000564261.1	5492978	5494674	1696
ENST00000637697.1	5554747	5554881	134
ENST00000637702.1	5561709	5668255	106546
ENST00000413887.1	5587368	5668295	80927
ENST00000579887.1	5564071	5564143	72
ENST00000582517.1	5862672	5862741	69
ENST00000460696.1	5862811	5867652	4841
ENST00000378161.5	5862811	5868375	5564
ENST00000478423.6	5862811	5992424	129613
ENST00000378156.9	5862811	5992425	129614
ENST00000489180.6	5862813	5992473	129660
ENST00000378169.7	5863265	5992447	129182
ENST00000468253.1	5867082	5873841	6759
ENST00000506941.1	5874905	5877466	2561
ENST00000470763.1	5876879	5882849	5970
ENST00000622020.4	5879505	5992473	112968
ENST00000466897.1	5886495	5905324	18829
ENST00000655548.1	5990927	6090419	99492
ENST00000378111.6	5991320	6090446	99126
ENST00000378097.6	5992262	6101193	108931
ENST00000666163.1	5992639	6101188	108549
ENST00000671676.1	5992666	6101178	108512
ENST00000658691.1	5992671	6082218	89547
ENST00000658883.1	5992671	6082236	89565
ENST00000655748.1	5992675	6018968	26293
ENST00000435937.6	5992685	6074791	82106
ENST00000493807.2	5992693	6007660	14967
ENST00000445501.6	5992703	6089007	96304
ENST00000478098.5	5992706	6073847	81141
ENST00000668706.1	5992711	6089051	96340
ENST00000653262.1	5992711	6101178	108467
ENST00000389632.9	5992714	6095393	102679
ENST00000657222.1	5992723	6018963	26240
ENST00000654144.1	5992731	6098508	105777
ENST00000341524.6	5992753	6101190	108437
ENST00000462676.3	5992760	6086371	93611
ENST00000428161.6	6026013	6099119	73106
ENST00000352527.6	6026163	6101178	75015
ENST00000663169.1	6026272	6086366	60094
ENST00000653635.1	6026275	6101180	74905
ENST00000661248.1	6026276	6091169	64893
ENST00000656198.1	6026294	6086363	60069
ENST00000602612.5	6026320	6098561	72241
ENST00000481789.2	6026327	6101099	74772
ENST00000656746.1	6026334	6089016	62682
ENST00000666299.1	6026345	6086363	60018
ENST00000665338.1	6026345	6101102	74757
ENST00000652845.1	6026347	6082816	56469
ENST00000655703.1	6026361	6072788	46427
ENST00000669250.1	6027297	6101180	73883
ENST00000164247.5	6034283	6101179	66896
ENST00000668559.1	6034677	6098213	63536
ENST00000378092.6	6034980	6098723	63743
ENST00000472700.7	6035090	6086362	51272
ENST00000459822.1	6035917	6041762	5845
ENST00000378083.7	6045921	6101179	55258
ENST00000662147.1	6046114	6087511	41397
ENST00000458166.6	6046114	6098855	52741
ENST00000662363.1	6065753	6100023	34270
ENST00000663671.1	6073415	6087511	14096
ENST00000656607.1	6087501	6092187	4686
ENST00000663419.1	6090296	6096700	6404
ENST00000652911.1	6094316	6101180	6864
ENST00000662815.1	6094400	6101004	6604
ENST00000671076.1	6094483	6101187	6704
ENST00000262450.8	6101787	6180321	78534
ENST00000475121.1	6105081	6106772	1691
ENST00000462991.5	6105081	6144104	39023
ENST00000377999.5	6105083	6131739	26656
ENST00000496404.1	6105091	6180023	74932
ENST00000491020.1	6125534	6128542	3008
ENST00000484532.6	6159430	6197757	38327
ENST00000234875.9	6185020	6199595	14575
ENST00000480661.1	6186575	6199563	12988
ENST00000497965.5	6186615	6200842	14227
ENST00000471204.5	6186692	6209244	22552
ENST00000465387.5	6186723	6199553	12830
ENST00000462296.5	6192927	6203494	10567
ENST00000465335.1	6192930	6209389	16459
ENST00000455744.1	6204840	6205780	940
ENST00000466994.5	6205475	6208307	2832
ENST00000377939.5	6206119	6221299	15180
ENST00000484435.1	6206129	6207564	1435
ENST00000485539.5	6208618	6210900	2282
ENST00000496676.5	6208860	6220805	11945
ENST00000463453.1	6210902	6212053	1151
ENST00000496329.1	6210938	6211916	978
ENST00000492476.1	6211035	6212836	1801
ENST00000483336.1	6212738	6219343	6605
ENST00000343813.10	6221193	6235964	14771
ENST00000495791.1	6221898	6223502	1604
ENST00000489498.5	6223491	6235972	12481
ENST00000474756.1	6224599	6235972	11373
ENST00000650463.1	6234692	6239408	4716
ENST00000441724.1	6236240	6238940	2700
ENST00000429480.2	6237771	6239444	1673
ENST00000377898.4	6244179	6245578	1399
ENST00000377893.3	6247353	6261098	13745
ENST00000608083.5	6264269	6393361	129092
ENST00000377842.7	6264273	6359344	95071
ENST00000377845.7	6264273	6360707	96434
ENST00000377855.6	6264273	6385813	121540
ENST00000377860.8	6264273	6393361	129088
ENST00000418124.5	6264273	6393361	129088
ENST00000545482.5	6264273	6393766	129493
ENST00000361521.8	6264273	6394391	130118
ENST00000473466.2	6281130	6352249	71119
ENST00000481175.1	6281253	6295504	14251
ENST00000607670.1	6393555	6394391	836
ENST00000377837.5	6412418	6424670	12252
ENST00000377836.8	6413000	6419903	6903
ENST00000471190.1	6413050	6416631	3581
ENST00000377834.8	6415232	6419919	4687
ENST00000487437.5	6418414	6419907	1493
ENST00000489730.1	6418849	6419917	1068
ENST00000645284.1	6424776	6460944	36168
ENST00000636330.1	6424788	6456671	31883
ENST00000633651.1	6437300	6440797	3497
ENST00000632142.1	6437568	6440822	3254
ENST00000418286.1	6440378	6445757	5379
ENST00000632803.1	6447331	6449056	1725
ENST00000632593.1	6447351	6449037	1686
ENST00000416731.5	6448043	6460398	12355
ENST00000461727.6	6448043	6460399	12356
ENST00000475228.6	6448467	6460052	11585
ENST00000478323.1	6448520	6448958	438
ENST00000633239.1	6449055	6460926	11871
ENST00000475479.2	6450374	6451949	1575
ENST00000636644.1	6451317	6457263	5946
ENST00000434576.2	6451658	6461367	9709
ENST00000477679.2	6451717	6460405	8688
ENST00000468561.2	6460508	6461367	859
ENST00000585139.1	6429834	6429896	62
ENST00000419034.1	6443034	6447006	3972
ENST00000647810.1	6460786	6465470	4684
ENST00000356876.8	6460786	6466173	5387
ENST00000473343.5	6461151	6463622	2471
ENST00000513135.5	6461151	6466099	4948
ENST00000485036.5	6461151	6466175	5024
ENST00000480393.5	6461151	6466175	5024
ENST00000377782.7	6461151	6466175	5024
ENST00000351959.9	6461204	6466175	4971
ENST00000510563.5	6461434	6466107	4673
ENST00000502730.5	6461434	6466107	4673
ENST00000502588.5	6461434	6466107	4673
ENST00000414040.6	6461434	6466107	4673
ENST00000351748.7	6461434	6466107	4673
ENST00000348333.7	6461434	6466107	4673
ENST00000453260.6	6461480	6463347	1867
ENST00000475730.5	6461756	6462607	851
ENST00000469691.5	6461994	6465272	3278
ENST00000481401.5	6462637	6465630	2993
ENST00000461703.6	6463536	6466107	2571
ENST00000453341.1	6464111	6466099	1988
ENST00000515145.1	6464567	6465858	1291
ENST00000487949.4	6467122	6471583	4461
ENST00000489097.6	6467122	6477588	10466
ENST00000674790.1	6467122	6485469	18347
ENST00000535355.6	6467122	6485469	18347
ENST00000400913.6	6467122	6485954	18832
ENST00000377725.5	6467122	6490570	23448
ENST00000340850.10	6467122	6490594	23472
ENST00000377728.8	6467122	6491667	24545
ENST00000675548.1	6467122	6496569	29447
ENST00000377748.6	6467122	6496569	29447
ENST00000377732.5	6467122	6496696	29574
ENST00000400915.8	6467122	6497424	30302
ENST00000673471.2	6467122	6506158	39036
ENST00000377740.5	6467122	6520009	52887
ENST00000675694.1	6467128	6485895	18767
ENST00000675123.1	6467270	6477658	10388
ENST00000537245.6	6467505	6497096	29591
ENST00000675976.1	6467755	6469163	1408
ENST00000675139.1	6469021	6469454	433
ENST00000676401.1	6469226	6470732	1506
ENST00000674943.1	6470256	6470938	682
ENST00000674685.1	6470637	6472240	1603
ENST00000676255.1	6474451	6475497	1046
ENST00000675093.1	6474575	6491696	17121
ENST00000676287.1	6474577	6485952	11375
ENST00000675655.1	6475082	6485954	10872
ENST00000676362.1	6475117	6490580	15463
ENST00000674803.1	6475448	6485952	10504
ENST00000675812.1	6496498	6520074	23576
ENST00000377705.6	6521347	6554513	33166
ENST00000464383.1	6531995	6545017	13022
ENST00000462798.1	6532229	6533385	1156
ENST00000460777.1	6549256	6550488	1232
ENST00000464665.1	6549362	6554500	5138
ENST00000517213.1	6540854	6540964	110
ENST00000456162.2	6547905	6548619	714
ENST00000333172.11	6555307	6579755	24448
ENST00000351136.7	6555309	6579626	24317
ENST00000411823.5	6570941	6579426	8485
ENST00000415267.1	6570941	6579426	8485
ENST00000377674.9	6579994	6589280	9286
ENST00000319084.9	6580001	6582299	2298
ENST00000435905.5	6580017	6582245	2228
ENST00000488936.1	6580088	6588105	8017
ENST00000482360.5	6585302	6589280	3978
ENST00000498342.5	6586207	6589280	3073
ENST00000466813.1	6587256	6589160	1904
ENST00000466941.1	6588687	6589280	593
ENST00000377658.8	6590724	6602869	12145
ENST00000377663.3	6590724	6603001	12277
ENST00000467612.5	6593193	6614560	21367
ENST00000610898.1	6593205	6603684	10479
ENST00000496707.5	6593381	6599816	6435
ENST00000463043.1	6594081	6614607	20526
ENST00000377648.5	6613731	6624030	10299
ENST00000495385.1	6613762	6622645	8883
ENST00000054650.8	6624866	6633565	8699
ENST00000484676.1	6625171	6628519	3348
ENST00000307896.10	6625181	6633368	8187
ENST00000377627.7	6625192	6635586	10394
ENST00000484669.6	6625198	6633273	8075
ENST00000487819.5	6625225	6633121	7896
ENST00000472925.1	6625230	6633051	7821
ENST00000480647.1	6628395	6630326	1931
ENST00000465508.5	6634168	6645057	10889
ENST00000451196.5	6634168	6681037	46869
ENST00000377577.10	6634170	6701816	67646
ENST00000294401.11	6635113	6701924	66811
ENST00000472414.1	6637301	6645112	7811
ENST00000426784.1	6645800	6701802	56002
ENST00000473993.5	6645876	6701822	55946
ENST00000469318.5	6652914	6668210	15296
ENST00000485073.5	6653809	6701804	47995
ENST00000460594.5	6654108	6701823	47715
ENST00000465911.1	6670461	6701819	31358
ENST00000432429.5	6724637	6727408	2771
ENST00000414210.5	6724637	6730012	5375
ENST00000421469.3	6724643	6730012	5369
ENST00000635029.1	6724670	6727444	2774
ENST00000654537.1	6724673	6729993	5320
ENST00000635092.2	6724673	6729993	5320
ENST00000641757.1	6767954	6770038	2084
ENST00000442889.1	6783892	6784843	951
ENST00000490738.5	6785454	6872053	86599
ENST00000303635.12	6785454	7769706	984252
ENST00000476163.5	6785464	6888201	102737
ENST00000473578.5	6785480	6872038	86558
ENST00000557126.5	6785491	6887865	102374
ENST00000467404.6	6785518	6872019	86501
ENST00000461311.1	6785552	6887787	102235
ENST00000486138.1	6806988	6871858	64870
ENST00000482934.1	6825110	6888188	63078
ENST00000470648.5	6853048	6888193	35145
ENST00000461580.5	6853052	6888150	35098
ENST00000472283.1	6853095	6872045	18950
ENST00000467267.1	6874056	6887842	13786
ENST00000495233.5	7736408	7767856	31448
ENST00000490905.5	7744914	7767856	22942
ENST00000476864.1	7744961	7766522	21561
ENST00000433407.1	6834333	6834618	285
ENST00000456701.1	7008376	7014279	5903
ENST00000384328.1	7219360	7219524	164
ENST00000427317.1	7368942	7370270	1328
ENST00000618051.1	7382487	7389754	7267
ENST00000411708.1	7388183	7389419	1236
ENST00000440032.1	7441096	7441554	458
ENST00000602640.1	7693124	7694844	1720
ENST00000602973.1	7698303	7698872	569
ENST00000602916.1	7700704	7700970	266
ENST00000054666.11	7771296	7781432	10136
ENST00000470357.1	7772707	7779806	7099
ENST00000487194.1	7777097	7778169	1072
ENST00000602406.1	7776383	7776775	392
ENST00000377541.5	7784320	7803958	19638
ENST00000614998.4	7784429	7845176	60747
ENST00000613533.4	7784429	7845176	60747
ENST00000377532.7	7784654	7845177	60523
ENST00000361923.2	7784703	7845177	60474
ENST00000473653.1	7785523	7788338	2815
ENST00000602883.1	7787322	7788570	1248
ENST00000463106.1	7803051	7810347	7296
ENST00000494684.1	7836808	7842884	6076
ENST00000451646.1	7810242	7827342	17100
ENST00000377516.6	7843083	7853512	10429
ENST00000361696.10	7847612	7853065	5453
ENST00000054668.5	7847766	7853431	5665
ENST00000377507.8	7915871	7940839	24968
ENST00000615230.4	7915894	7943165	27271
ENST00000474475.1	7921800	7935100	13300
ENST00000492571.1	7933127	7938304	5177
ENST00000674210.1	7938193	7943165	4972
ENST00000603760.1	7942372	7942726	354
ENST00000493373.5	7954291	7985052	30761
ENST00000460192.5	7961663	7971048	9385
ENST00000493678.5	7961692	7985505	23813
ENST00000377493.9	7961701	7985281	23580
ENST00000338639.10	7961711	7985505	23794
ENST00000465354.5	7961748	7971521	9773
ENST00000377491.5	7961894	7985250	23356
ENST00000377488.5	7961969	7985111	23142
ENST00000497113.1	7962767	7971957	9190
ENST00000469225.1	7965351	7985282	19931
ENST00000363474.1	7982881	7982983	102
ENST00000641354.1	7991134	8005312	14178
ENST00000642135.1	7999540	8002961	3421
ENST00000641100.1	7998187	7999934	1747
ENST00000474874.5	8004404	8026283	21879
ENST00000377482.10	8011727	8026309	14582
ENST00000467067.1	8013427	8015633	2206
ENST00000469499.5	8013739	8026296	12557
ENST00000487559.1	8014040	8026296	12256
ENST00000445300.1	8026738	8122702	95964
ENST00000399343.2	8057245	8058463	1218
ENST00000453364.1	8189824	8192770	2946
ENST00000670361.1	8201518	8215207	13689
ENST00000635451.1	8202429	8215210	12781
ENST00000452982.1	8208672	8215210	6538
ENST00000364105.1	8206434	8206597	163
ENST00000424689.1	8218190	8220529	2339
ENST00000516168.1	8292157	8292263	106
ENST00000471889.6	8317826	8344165	26339
ENST00000289877.8	8324330	8344167	19837
ENST00000497660.5	8330138	8344157	14019
ENST00000481265.1	8330428	8336109	5681
ENST00000516445.1	8328067	8328179	112
ENST00000337907.7	8352397	8817465	465068
ENST00000400908.7	8352404	8817640	465236
ENST00000377464.5	8352406	8525939	173533
ENST00000467350.1	8352909	8355082	2173
ENST00000400907.6	8353943	8656371	302428
ENST00000476556.5	8354093	8423666	69573
ENST00000505225.1	8355521	8362844	7323
ENST00000656437.1	8361158	8848921	487763
ENST00000464367.1	8363710	8364838	1128
ENST00000488215.5	8364056	8425212	61156
ENST00000460659.5	8365855	8423419	57564
ENST00000492766.5	8365876	8423666	57790
ENST00000465125.1	8365880	8424234	58354
ENST00000464972.5	8422790	8526027	103237
ENST00000659924.1	8436770	8817271	380501
ENST00000480342.5	8464970	8753838	288868
ENST00000507012.1	8495151	8526039	30888
ENST00000469251.1	8541224	8590841	49617
ENST00000514428.1	8556476	8624380	67904
ENST00000468247.1	8656193	8703219	47026
ENST00000449895.5	8424645	8434838	10193
ENST00000653698.1	8425400	8435013	9613
ENST00000444276.1	8425638	8430041	4403
ENST00000408156.1	8511795	8511919	124
ENST00000605785.1	8512653	8513021	368
ENST00000437586.1	8750430	8751087	657
ENST00000428803.2	8786211	8786913	702
ENST00000410579.2	8796571	8796673	102
ENST00000445254.1	8798475	8799506	1031
ENST00000433876.2	8805860	8807051	1191
ENST00000436229.2	8831007	8831375	368
ENST00000234590.10	8861000	8878686	17686
ENST00000464920.2	8861002	8871576	10574
ENST00000647408.1	8861002	8878689	17687
ENST00000646370.2	8861007	8878690	17683
ENST00000645609.1	8863114	8879092	15978
ENST00000645600.1	8866009	8871944	5935
ENST00000497492.1	8866361	8878267	11906
ENST00000646660.1	8866432	8878032	11600
ENST00000646680.1	8866480	8878720	12240
ENST00000646906.1	8867184	8878033	10849
ENST00000646156.1	8868027	8878720	10693
ENST00000643438.1	8868048	8878646	10598
ENST00000489867.2	8868049	8879190	11141
ENST00000486051.5	8870172	8878688	8516
ENST00000492343.2	8870947	8878692	7745
ENST00000414948.1	8875788	8878007	2219
ENST00000618792.1	8866502	8866590	88
ENST00000442636.1	8878835	8879894	1059
ENST00000364855.1	8883427	8883533	106
ENST00000425872.1	8893409	8894151	742
ENST00000424862.2	8907393	8907744	351
ENST00000431968.2	8909742	8909904	162
ENST00000549778.5	8945867	8967745	21878
ENST00000476083.1	8945868	8974874	29006
ENST00000377443.7	8945868	8975092	29224
ENST00000480186.7	8945882	8952651	6769
ENST00000377436.6	8945887	8974444	28557
ENST00000377442.3	8945887	8974704	28817
ENST00000583026.2	8979576	8979874	298
ENST00000400906.1	9003300	9026345	23045
ENST00000377424.9	9035106	9069635	34529
ENST00000487492.1	9038431	9039895	1464
ENST00000377414.7	9040080	9069604	29524
ENST00000484798.5	9041785	9071727	29942
ENST00000474145.5	9041785	9072265	30480
ENST00000479813.5	9041785	9073122	31337
ENST00000486632.5	9041785	9088478	46693
ENST00000487835.5	9041858	9088457	46599
ENST00000464985.5	9047611	9088443	40832
ENST00000473209.1	9057498	9069851	12353
ENST00000516595.1	9082696	9082879	183
ENST00000377411.5	9100305	9129102	28797
ENST00000465853.1	9104532	9111370	6838
ENST00000466131.1	9111169	9128781	17612
ENST00000635687.1	9148011	9182392	34381
ENST00000635405.2	9179631	9198703	19072
ENST00000437157.3	9182007	9183750	1743
ENST00000632503.1	9197143	9198906	1763
ENST00000385130.1	9151668	9151777	109
ENST00000635271.1	9182004	9196284	14280
ENST00000412639.3	9182164	9192089	9925
ENST00000664915.1	9182165	9192094	9929
ENST00000657715.1	9182178	9192089	9911
ENST00000665148.1	9182214	9185386	3172
ENST00000634966.2	9191038	9192089	1051
ENST00000377403.7	9234774	9271337	36563
ENST00000602477.1	9239844	9267898	28054
ENST00000495451.1	9265530	9271337	5807
ENST00000328089.11	9292894	9369532	76638
ENST00000450402.1	9294528	9356497	61969
ENST00000357898.3	9351431	9367863	16432
ENST00000377399.2	9355707	9367575	11868
ENST00000641006.1	9421098	9422862	1764
ENST00000641325.1	9425094	9429075	3981
ENST00000641940.1	9426649	9440564	13915
ENST00000641507.1	9426975	9428916	1941
ENST00000517147.1	9437669	9437778	109
ENST00000441033.1	9501092	9503471	2379
ENST00000302692.7	9539465	9585173	45708
ENST00000435277.1	9576427	9576985	558
ENST00000340381.11	9588911	9614877	25966
ENST00000340305.9	9588922	9604954	16032
ENST00000416541.5	9596897	9614873	17976
ENST00000510900.1	9606214	9607685	1471
ENST00000508400.1	9607728	9613247	5519
ENST00000377346.9	9651731	9729114	77383
ENST00000628140.2	9651732	9729114	77382
ENST00000536656.5	9651732	9729114	77382
ENST00000484851.1	9688176	9691946	3770
ENST00000543390.2	9710198	9727227	17029
ENST00000361110.6	9710198	9727232	17034
ENST00000481137.1	9715699	9716163	464
ENST00000479223.1	9716276	9717581	1305
ENST00000377320.3	9652610	9654586	1976
ENST00000426570.3	9660828	9662626	1798
ENST00000415330.2	9672426	9687555	15129
ENST00000377298.9	9728926	9823965	95039
ENST00000650348.1	9729027	9823669	94642
ENST00000477264.1	9729028	9733486	4458
ENST00000435891.5	9729028	9751581	22553
ENST00000361311.4	9729028	9823984	94956
ENST00000464286.1	9749488	9750167	679
ENST00000603781.1	9780822	9781240	418
ENST00000639753.1	9826289	9828271	1982
ENST00000623863.1	9827610	9828258	648
ENST00000377263.6	9848276	9910269	61993
ENST00000400904.7	9850109	9910336	60227
ENST00000377258.5	9850450	9893237	42787
ENST00000377256.1	9850659	9878176	27517
ENST00000454104.1	9848318	9850154	1836
ENST00000648956.1	9900614	9908034	7420
ENST00000488540.5	9922113	9935620	13507
ENST00000377223.6	9926293	9943391	17098
ENST00000400903.6	9929720	9942768	13048
ENST00000377213.1	9930253	9943407	13154
ENST00000471853.1	9930261	9932180	1919
ENST00000445884.1	9942923	9949974	7051
ENST00000403197.5	9943428	9981766	38338
ENST00000462686.1	9943429	9983669	40240
ENST00000377205.6	9943475	9985498	42023
ENST00000492735.1	9943488	9972503	29015
ENST00000496751.1	9981052	9985501	4449
ENST00000365545.1	9947318	9947636	318
ENST00000636827.2	9950572	9960787	10215
ENST00000578045.1	9967381	9967458	77
ENST00000413148.1	9983141	9984568	1427
ENST00000315901.4	9997206	10016020	18814
ENST00000294435.8	9997228	10016021	18793
ENST00000253251.12	10032832	10180367	147535
ENST00000672724.1	10032832	10181239	148407
ENST00000343090.11	10032958	10181239	148281
ENST00000377153.5	10033274	10073118	39844
ENST00000462658.1	10100861	10103185	2324
ENST00000470736.1	10122042	10145039	22997
ENST00000466379.1	10128339	10145599	17260
ENST00000488228.1	10158354	10171189	12835
ENST00000487244.5	10170956	10180016	9060
ENST00000465408.1	10179016	10179950	934
ENST00000456484.1	10054445	10054781	336
ENST00000416729.2	10058671	10059648	977
ENST00000364876.1	10163268	10163374	106
ENST00000676179.1	10210570	10381603	171033
ENST00000377093.8	10210805	10308597	97792
ENST00000263934.10	10210805	10377937	167132
ENST00000377086.5	10211616	10381603	169987
ENST00000377083.5	10230764	10306757	75993
ENST00000377081.5	10232250	10381597	149347
ENST00000620295.2	10232329	10381596	149267
ENST00000622724.3	10232329	10381596	149267
ENST00000495136.1	10278558	10282383	3825
ENST00000497835.1	10282450	10292334	9884
ENST00000465635.5	10344775	10361825	17050
ENST00000483340.1	10345621	10361824	16203
ENST00000635499.1	10352664	10377189	24525
ENST00000470616.1	10365166	10368502	3336
ENST00000577266.1	10227718	10227803	85
ENST00000362692.1	10298966	10299072	106
ENST00000584329.2	10306465	10306757	292
ENST00000641495.1	10381906	10386541	4635
ENST00000641619.1	10381978	10383105	1127
ENST00000641117.1	10384628	10387150	2522
ENST00000641011.1	10395416	10396041	625
ENST00000641335.1	10395618	10397432	1814
ENST00000641456.1	10395783	10397376	1593
ENST00000641062.1	10396238	10397363	1125
ENST00000491493.5	10398592	10411552	12960
ENST00000487775.1	10399044	10400008	964
ENST00000270776.13	10399064	10420511	21447
ENST00000477958.5	10399073	10404276	5203
ENST00000483936.5	10399112	10417509	18397
ENST00000465632.5	10399498	10408140	8642
ENST00000460189.1	10399632	10413251	13619
ENST00000493288.1	10412834	10417044	4210
ENST00000498356.1	10415292	10419830	4538
ENST00000496718.1	10418812	10419808	996
ENST00000607572.1	10429881	10430677	796
ENST00000400900.6	10430102	10452153	22051
ENST00000470413.6	10430384	10451659	21275
ENST00000602787.6	10430435	10451411	20976
ENST00000602296.6	10430804	10452003	21199
ENST00000465026.1	10431258	10451659	20401
ENST00000309048.8	10430433	10442808	12375
ENST00000602486.1	10430512	10431130	618
ENST00000477755.1	10430783	10442334	11551
ENST00000462462.1	10431123	10442502	11379
ENST00000464507.1	10440123	10442657	2534
ENST00000377049.4	10450031	10451998	1967
ENST00000377038.8	10456522	10472529	16007
ENST00000476658.5	10461643	10472479	10836
ENST00000377036.2	10462468	10472488	10020
ENST00000424487.1	10458555	10459338	783
ENST00000472851.1	10472288	10536572	64284
ENST00000356607.9	10474950	10630758	155808
ENST00000491661.2	10474982	10623286	148304
ENST00000492696.1	10535888	10536289	401
ENST00000663738.1	10612222	10616452	4230
ENST00000461850.3	10616836	10617115	279
ENST00000377022.8	10636604	10796646	160042
ENST00000478524.1	10637121	10638763	1642
ENST00000447850.3	10642082	10645076	2994
ENST00000344008.5	10647213	10796650	149437
ENST00000490176.1	10650484	10651100	616
ENST00000496432.6	10652984	10694479	41495
ENST00000492173.1	10658007	10661398	3391
ENST00000478728.2	10660737	10693912	33175
ENST00000472814.1	10704196	10705575	1379
ENST00000606802.1	10639241	10654333	15092
ENST00000450782.2	10895761	10895998	237
ENST00000476357.1	10946471	10949751	3280
ENST00000418570.6	10946473	10964201	17728
ENST00000377004.8	10946473	10982037	35564
ENST00000468348.1	10946475	10947870	1395
ENST00000520253.1	10946730	10976215	29485
ENST00000400899.2	10990978	10991797	819
ENST00000473118.5	11012344	11020489	8145
ENST00000639083.1	11012424	11023609	11185
ENST00000639599.1	11012425	11024183	11758
ENST00000629725.2	11012622	11023248	10626
ENST00000439080.6	11012653	11022858	10205
ENST00000613864.4	11012654	11018453	5799
ENST00000476201.5	11012654	11020589	7935
ENST00000472476.5	11012654	11022176	9522
ENST00000240185.8	11012654	11025492	12838
ENST00000621715.4	11012670	11022310	9640
ENST00000315091.7	11013716	11024183	10467
ENST00000473869.5	11013716	11025019	11303
ENST00000638264.1	11013728	11022651	8923
ENST00000649624.1	11013728	11023234	9506
ENST00000616545.4	11013728	11023341	9613
ENST00000621790.4	11013728	11023341	9613
ENST00000622057.4	11016859	11023287	6428
ENST00000617172.4	11016865	11023590	6725
ENST00000618606.1	11016878	11019186	2308
ENST00000611963.4	11016966	11024193	7227
ENST00000620632.4	11018780	11024043	5263
ENST00000619555.4	11018780	11024184	5404
ENST00000610369.4	11018853	11024043	5190
ENST00000614494.1	11020433	11024183	3750
ENST00000477447.6	11020587	11025207	4620
ENST00000620505.1	11022308	11025221	2913
ENST00000621573.1	11022548	11024273	1725
ENST00000611008.4	11022818	11025492	2674
ENST00000613177.1	11023045	11025203	2158
ENST00000496840.1	11023198	11025739	2541
ENST00000617757.1	11023323	11024152	829
ENST00000480464.2	11023929	11025492	1563
ENST00000614757.4	11012662	11030528	17866
ENST00000611136.4	11020506	11030430	9924
ENST00000612542.1	11022144	11030526	8382
ENST00000622108.1	11023198	11030497	7299
ENST00000620028.1	11024793	11030525	5732
ENST00000400897.8	11026523	11047239	20716
ENST00000478645.1	11037693	11043198	5505
ENST00000480221.1	11044798	11047227	2429
ENST00000400898.3	11044798	11047233	2435
ENST00000607145.1	11029659	11030528	869
ENST00000612387.1	11029758	11030528	770
ENST00000475189.1	11054584	11055204	620
ENST00000376957.7	11054589	11060018	5429
ENST00000490101.1	11054664	11055820	1156
ENST00000465788.1	11056011	11058873	2862
ENST00000459997.1	11056011	11060020	4009
ENST00000487300.1	11056702	11059686	2984
ENST00000304457.11	11066618	11099869	33251
ENST00000376936.9	11066618	11099869	33251
ENST00000474216.5	11066621	11081217	14596
ENST00000490565.1	11066685	11068924	2239
ENST00000469634.5	11068645	11073026	4381
ENST00000478271.1	11068654	11072395	3741
ENST00000470611.5	11074288	11079800	5512
ENST00000498576.1	11077009	11077651	642
ENST00000472078.1	11079770	11080857	1087
ENST00000485606.1	11080701	11082623	1922
ENST00000460196.1	11091503	11099854	8351
ENST00000452378.1	11068471	11073097	4626
ENST00000447600.1	11099675	11102051	2376
ENST00000435388.1	11099675	11102100	2425
ENST00000376838.5	11106535	11131558	25023
ENST00000361445.9	11106535	11262551	156016
ENST00000473471.5	11107285	11114629	7344
ENST00000490931.1	11107307	11115527	8220
ENST00000455339.1	11109303	11115663	6360
ENST00000495435.1	11131594	11145025	13431
ENST00000476768.1	11138954	11139660	706
ENST00000445982.5	11143898	11149537	5639
ENST00000420480.1	11144424	11149537	5113
ENST00000517277.1	11152350	11152452	102
ENST00000376819.4	11189355	11195981	6626
ENST00000476934.1	11193627	11195178	1551
ENST00000384720.1	11226254	11226360	106
ENST00000448289.1	11232963	11233112	149
ENST00000376810.6	11273198	11288434	15236
ENST00000376804.2	11273528	11295164	21636
ENST00000486588.6	11273889	11295183	21294
ENST00000483738.1	11273934	11296049	22115
ENST00000433562.1	11278616	11279351	735
ENST00000641979.1	11311734	11319093	7359
ENST00000435243.2	11425257	11425821	564
ENST00000294484.7	11479155	11537551	58396
ENST00000423056.2	11479166	11481960	2794
ENST00000304391.6	11533676	11537225	3549
ENST00000649975.1	11500803	11502016	1213
ENST00000453135.2	11609468	11613358	3890
ENST00000642131.1	11623558	11643416	19858
ENST00000642025.1	11637018	11650770	13752
ENST00000354287.5	11648387	11654429	6042
ENST00000471501.1	11649528	11650713	1185
ENST00000466919.1	11649874	11654197	4323
ENST00000465901.1	11650547	11655785	5238
ENST00000475961.1	11650737	11653529	2792
ENST00000251546.8	11654375	11662289	7914
ENST00000425796.5	11654857	11658868	4011
ENST00000376770.5	11654857	11663327	8470
ENST00000251547.10	11654877	11663327	8450
ENST00000376768.5	11654881	11661391	6510
ENST00000376760.5	11654910	11661349	6439
ENST00000376762.8	11654910	11662291	7381
ENST00000475435.5	11656065	11663117	7052
ENST00000471895.1	11658542	11663324	4782
ENST00000376753.9	11664200	11674354	10154
ENST00000474239.1	11664486	11672064	7578
ENST00000449067.1	11668696	11674030	5334
ENST00000376692.9	11674480	11681148	6668
ENST00000235310.7	11674480	11691650	17170
ENST00000376672.5	11674525	11691477	16952
ENST00000376669.9	11674678	11681118	6440
ENST00000376667.7	11674748	11691609	16861
ENST00000445656.5	11675656	11681111	5455
ENST00000456915.1	11675657	11681131	5474
ENST00000376664.10	11675700	11681111	5411
ENST00000376655.1	11676872	11691593	14721
ENST00000294485.6	11691710	11725857	34147
ENST00000376637.7	11736084	11750710	14626
ENST00000476512.5	11736117	11750326	14209
ENST00000400895.6	11736124	11750316	14192
ENST00000494437.1	11736130	11746672	10542
ENST00000314340.10	11736136	11750769	14633
ENST00000491346.5	11736142	11750488	14346
ENST00000376629.8	11736147	11750771	14624
ENST00000376627.6	11736153	11750578	14425
ENST00000452018.6	11736173	11750409	14236
ENST00000510878.1	11736175	11750633	14458
ENST00000476309.5	11745801	11750409	4608
ENST00000514733.5	11745998	11750488	4490
ENST00000513739.5	11746009	11750125	4116
ENST00000471765.1	11747512	11754802	7290
ENST00000433342.5	11761787	11789584	27797
ENST00000484153.1	11766742	11778310	11568
ENST00000312793.9	11772122	11789585	17463
ENST00000444493.5	11778931	11789478	10547
ENST00000449278.1	11779817	11789478	9661
ENST00000475041.1	11785171	11787955	2784
ENST00000482358.1	11787812	11789585	1773
ENST00000376620.3	11777077	11779619	2542
ENST00000376592.6	11785723	11805413	19690
ENST00000376590.9	11785723	11805964	20241
ENST00000376583.7	11785730	11803514	17784
ENST00000376585.6	11785732	11805413	19681
ENST00000641747.1	11789766	11806455	16689
ENST00000641805.1	11790041	11803677	13636
ENST00000423400.7	11790068	11803526	13458
ENST00000641446.1	11790068	11806002	15934
ENST00000641407.1	11790349	11803383	13034
ENST00000641759.1	11790566	11803526	12960
ENST00000641820.1	11790642	11796545	5903
ENST00000641721.1	11795101	11803448	8347
ENST00000376486.3	11796297	11806063	9766
ENST00000641909.1	11799792	11803526	3734
ENST00000641437.1	11799857	11806006	6149
ENST00000418034.1	11801205	11805936	4731
ENST00000431243.6	11801318	11805413	4095
ENST00000642002.1	11801333	11806103	4770
ENST00000413656.5	11803028	11805294	2266
ENST00000312413.10	11806096	11843143	37047
ENST00000346436.11	11806191	11843130	36939
ENST00000376497.7	11806213	11820779	14566
ENST00000400892.3	11806231	11848079	41848
ENST00000376496.4	11806260	11839050	32790
ENST00000376491.7	11806263	11828218	21955
ENST00000376490.7	11806263	11828218	21955
ENST00000376492.3	11806263	11829303	23040
ENST00000494028.1	11829849	11834308	4459
ENST00000446542.5	11841017	11847684	6667
ENST00000622391.1	11843812	11843984	172
ENST00000618496.1	11845549	11845697	148
ENST00000376480.7	11845709	11847783	2074
ENST00000610706.1	11845712	11847783	2071
ENST00000376476.1	11845879	11848345	2466
ENST00000617059.1	11847442	11847549	107
ENST00000376468.4	11857464	11858945	1481
ENST00000438808.1	11877770	11880406	2636
ENST00000661075.1	11907940	11913323	5383
ENST00000650448.1	11908147	11913232	5085
ENST00000649268.2	11908147	11913238	5091
ENST00000666735.1	11908151	11909330	1179
ENST00000658167.1	11908152	11913226	5074
ENST00000660618.1	11908152	11914298	6146
ENST00000362477.1	11908152	11908271	119
ENST00000364931.1	11909808	11909927	119
ENST00000376572.8	11919591	11926427	6836
ENST00000616327.1	11920183	11926403	6220
ENST00000376576.3	11922175	11926428	4253
ENST00000485046.5	11934205	11958620	24415
ENST00000449038.5	11934694	11952691	17997
ENST00000196061.5	11934717	11975537	40820
ENST00000358133.5	11934734	11954767	20033
ENST00000429000.6	11934743	11957943	23200
ENST00000465920.1	11954301	11958593	4292
ENST00000491536.5	11964688	11975538	10850
ENST00000470133.1	11964702	11966414	1712
ENST00000481933.1	11971543	11975536	3993
ENST00000660216.1	11979533	11980127	594
ENST00000444836.5	11980181	12013514	33333
ENST00000674817.1	11980189	12013505	33316
ENST00000675053.1	11980191	12013500	33309
ENST00000675194.1	11980209	12003462	23253
ENST00000675817.1	11980209	12013500	33291
ENST00000675298.1	11980209	12015211	35002
ENST00000675530.1	11980215	11992673	12458
ENST00000412236.2	11980215	11992673	12458
ENST00000676369.1	11980215	11992673	12458
ENST00000674548.1	11980216	12013500	33284
ENST00000675959.1	11980237	12013500	33263
ENST00000675872.1	11980238	12013500	33262
ENST00000674706.1	11980259	11999845	19586
ENST00000676426.1	11980259	12013500	33241
ENST00000674658.1	11980276	12013500	33224
ENST00000674910.1	11980281	12013500	33219
ENST00000490079.5	11980299	11989234	8935
ENST00000675231.1	11980299	12013500	33201
ENST00000484391.5	11980370	11989343	8973
ENST00000497302.1	11980435	11992640	12205
ENST00000675113.1	11980444	12013500	33056
ENST00000675512.1	11980444	12013500	33056
ENST00000675987.1	11980444	12013508	33064
ENST00000675919.1	11980444	12013508	33064
ENST00000676293.1	11980444	12013508	33064
ENST00000235329.10	11980444	12013508	33064
ENST00000675781.1	11980446	11992594	12148
ENST00000675483.1	11992252	12013500	21248
ENST00000675374.1	11996155	11999063	2908
ENST00000675528.1	11998680	12013500	14820
ENST00000675404.1	12000350	12013503	13153
ENST00000676295.1	12006768	12013500	6732
ENST00000675043.1	12009555	12013471	3916
ENST00000603287.1	12017216	12017308	92
ENST00000478749.5	12019466	12029855	10389
ENST00000235332.6	12019498	12032045	12547
ENST00000466860.5	12022222	12031975	9753
ENST00000498685.5	12022864	12032043	9179
ENST00000492256.1	12028721	12029607	886
ENST00000460823.1	12029096	12032025	2929
ENST00000478299.1	12031127	12032039	912
ENST00000365591.1	12024012	12024124	112
ENST00000618194.1	12029158	12029222	64
ENST00000496974.3	12036740	12037014	274
ENST00000263932.7	12063303	12144207	80904
ENST00000417814.3	12063377	12144205	80828
ENST00000514649.5	12063470	12143117	79647
ENST00000413146.6	12125899	12144207	18308
ENST00000479933.2	12125934	12144207	18273
ENST00000364265.1	12077881	12077984	103
ENST00000439324.2	12080293	12080547	254
ENST00000647616.1	12088441	12092264	3823
ENST00000622420.1	12166943	12167038	95
ENST00000376259.7	12166991	12209220	42229
ENST00000536782.2	12167003	12192358	25355
ENST00000492361.1	12167003	12209228	42225
ENST00000489921.1	12191838	12193008	1170
ENST00000584158.1	12191713	12191773	60
ENST00000453852.2	12220794	12221109	315
ENST00000517160.1	12221148	12221271	123
ENST00000620676.6	12230030	12512047	282017
ENST00000613099.4	12230067	12512047	281980
ENST00000476169.1	12244424	12249603	5179
ENST00000489961.1	12253734	12257955	4221
ENST00000011700.10	12277121	12510361	233240
ENST00000646917.1	12283435	12373788	90353
ENST00000460333.5	12299281	12373848	74567
ENST00000487188.1	12311526	12337988	26462
ENST00000643711.1	12342805	12348973	6168
ENST00000469054.1	12344865	12349249	4384
ENST00000646411.1	12356351	12510346	153995
ENST00000543710.5	12367670	12512047	144377
ENST00000645371.1	12382996	12509030	126034
ENST00000466732.2	12400310	12403948	3638
ENST00000476045.5	12407254	12416827	9573
ENST00000481484.1	12409838	12416827	6989
ENST00000543766.2	12464940	12512047	47107
ENST00000645148.1	12478549	12506972	28423
ENST00000647414.1	12497098	12507163	10065
ENST00000473099.1	12497226	12506907	9681
ENST00000459326.1	12507246	12507397	151
ENST00000416696.1	12527724	12528420	696
ENST00000616661.5	12567910	12618210	50300
ENST00000464917.5	12568392	12616795	48403
ENST00000430996.2	12578718	12596308	17590
ENST00000482265.1	12579768	12616696	36928
ENST00000408413.1	12569972	12570072	100
ENST00000622213.1	12578957	12579023	66
ENST00000606790.1	12618900	12619244	344
ENST00000376221.1	12644547	12667086	22539
ENST00000436879.2	12692909	12693020	111
ENST00000359318.8	12716110	12728760	12650
ENST00000620146.2	12716115	12728759	12644
ENST00000614859.5	12746200	12763699	17499
ENST00000474179.1	12746387	12753926	7539
ENST00000376210.3	12746425	12761169	14744
ENST00000357726.5	12773738	12777906	4168
ENST00000332296.7	12791397	12796628	5231
ENST00000400814.3	12794691	12796485	1794
ENST00000438401.1	12822686	12823159	473
ENST00000619922.1	12824605	12831410	6805
ENST00000438176.2	12838125	12841357	3232
ENST00000317869.7	12847377	12848720	1343
ENST00000240189.2	12857086	12861909	4823
ENST00000235349.6	12879212	12886201	6989
ENST00000235347.4	12892896	12898270	5374
ENST00000616979.4	12916610	12920482	3872
ENST00000330881.6	12917625	12920480	2855
ENST00000384703.1	12922554	12922660	106
ENST00000418187.1	12926162	12928253	2091
ENST00000415464.6	12938472	12945416	6944
ENST00000376189.5	12938472	12947580	9108
ENST00000610289.2	13029339	13032130	2791
ENST00000436041.5	13049476	13056491	7015
ENST00000617807.2	13060869	13062229	1360
ENST00000614839.4	13068677	13077884	9207
ENST00000619661.2	13070853	13077884	7031
ENST00000611860.1	13095179	13097971	2792
ENST00000458709.1	13104403	13105689	1286
ENST00000621994.3	13115488	13116854	1366
ENST00000448180.1	13128818	13131615	2797
ENST00000434606.1	13129793	13131409	1616
ENST00000437631.1	13146981	13147460	479
ENST00000624207.1	13148905	13155961	7056
ENST00000323770.8	13163914	13165631	1717
ENST00000415919.2	13172455	13179464	7009
ENST00000625019.3	13196188	13201409	5221
ENST00000638454.1	13196330	13198130	1800
ENST00000624297.2	13222705	13226106	3401
ENST00000504262.1	13245863	13248652	2789
ENST00000622421.2	13254212	13263314	9102
ENST00000431596.1	13273539	13275627	2088
ENST00000384780.1	13279125	13279231	106
ENST00000357367.6	13281035	13285154	4119
ENST00000621519.4	13281168	13284169	3001
ENST00000614831.1	13281302	13285174	3872
ENST00000437300.2	13303539	13308907	5368
ENST00000376152.2	13315581	13322598	7017
ENST00000432559.2	13324039	13324518	479
ENST00000334600.7	13341892	13347134	5242
ENST00000602491.1	13342034	13343840	1806
ENST00000376101.3	13369067	13371900	2833
ENST00000376098.4	13389632	13392629	2997
ENST00000316412.9	13410450	13421328	10878
ENST00000602960.1	13416351	13421328	4977
ENST00000376085.4	13474973	13514003	39030
ENST00000563570.1	13513220	13516270	3050
ENST00000401091.2	13555001	13555694	693
ENST00000294489.10	13583465	13617957	34492
ENST00000617617.4	13583757	13617953	34196
ENST00000376057.8	13583762	13617957	34195
ENST00000621990.4	13583831	13617957	34126
ENST00000506205.1	13583832	13607221	23389
ENST00000510906.5	13583833	13614514	30681
ENST00000509009.5	13584093	13615964	31871
ENST00000376061.8	13584267	13616782	32515
ENST00000513143.5	13584270	13616564	32294
ENST00000487038.5	13585461	13615917	30456
ENST00000475043.5	13585472	13616247	30775
ENST00000488631.1	13585480	13616259	30779
ENST00000411020.1	13623184	13623284	100
ENST00000441809.2	13657311	13659910	2599
ENST00000517276.1	13696070	13696199	129
ENST00000484063.6	13700198	13749463	49265
ENST00000376048.9	13700240	13825065	124825
ENST00000311066.9	13704855	13788059	83204
ENST00000235372.11	13704855	13825079	120224
ENST00000491134.5	13731018	13787067	56049
ENST00000502727.5	13738750	13773188	34438
ENST00000502724.5	13738785	13773126	34341
ENST00000413440.5	13749403	13788079	38676
ENST00000343137.8	13749415	13787657	38242
ENST00000491815.1	13749424	13773671	24247
ENST00000503842.5	13749435	13823499	74064
ENST00000407521.7	13749436	13778632	29196
ENST00000505823.5	13749436	13823419	73983
ENST00000487453.1	13771726	13778463	6737
ENST00000636564.1	13892792	14304663	411871
ENST00000636203.1	13892792	15118043	1225251
ENST00000376030.7	14598685	15118043	519358
ENST00000491547.1	14598704	15066560	467856
ENST00000503743.5	14598717	15065797	467080
ENST00000361144.9	14924130	15068152	144022
ENST00000376028.8	14929800	15056145	126345
ENST00000400798.6	14929800	15068155	138355
[truncated: 63,535 more rows]
