# Supplementary material for: Exploring RNA cargo in extracellular vesicles for pleural mesothelioma detection
Source: BMC Cancer. 2025 Feb 7;25:212. doi: 10.1186/s12885-025-13617-y (PMC11804012; doi:10.1186/s12885-025-13617-y)
Supplement: Supplementary file 6 — Additional file 6: Table S1. Mapping rate of RNA-seq reads from PM-EV samples. Mapped reads were obtained with STAR. Table S2. Biotypes of genes expressed among 4 PM-EV samples. Expressed genes are those with Kallisto counts > 0 in all 4 samples. Table S3. TPM expression of the genes expressed across 4 PM-EV samples. TPM values provided by Kallisto. Table S4. Qsmooth batch-corrected and TMM normalized counts of Plasma-EV and PM-EV samples. Table S5. EdgeR results of differential gene expression between PM-EV and Plasma-EV samples. S and E marker genes are reported in the “marker” column. Table S6. Results of qPCR analysis of selected genes in PM-EVs and matching primary cells. Table S7. Results of fgsea enrichment analysis in PM-EV samples. Table S8. Sequences of primers used for qPCR analysis. Table S9. Characteristics of healthy plasma donors from GSE100206 dataset. Table S10. Clinical characteristics associated with the non-PM cells used for qPCR analysis. Table S11. Results of qPCR analysis of selected genes in PM-EVs and non-PM-EVs. [file 12885_2025_13617_MOESM6_ESM.xls]

## Sheet: Description of Tables
Table S1. Mapping rate of RNA-seq reads from PM-EV samples. Mapped reads were obtained with STAR.
Table S2. Biotypes of genes expressed among 4 PM-EV samples. Expressed genes are those with Kallisto counts > 0 in all 4 samples.
Table S3. TPM expression of the genes expressed across 4 PM-EV samples. TPM values provided by Kallisto.
Table S4. Qsmooth batch-corrected and TMM normalized counts of Plasma-EV and PM-EV samples.
Table S5. EdgeR results of differential gene expression between PM-EV and Plasma-EV samples. S and E marker genes are reported in the “marker” column.
Table S6. Results of qPCR analysis of selected genes in PM-EVs and matching primary cells.
Table S7. Results of fgsea enrichment analysis in PM-EV samples.
Table S8. Sequences of primers used for qPCR analysis.
Table S9. Characteristics of healthy plasma donors from GSE100206 dataset.
Table S10. Clinical characteristics associated with the non-PM cells used for qPCR analysis.
Table S11. Results of qPCR analysis of selected genes in PM-EVs and non-PM-EVs.

## Sheet: Table S1
Table S1. Mapping rate of RNA-seq reads from PM-EV samples. Mapped reads were obtained with STAR.
Sample	No reads uniquely mapped	No multimapping reads	No unmapped reads
PM-E1	7659645	12655141	7486009
PM-B1	4130086	19415569	12502908
PM-B2	8435286	21908297	14656478
PM-B3	5652931	15677251	11551348

## Sheet: Table S2
Table S2. Biotypes of genes expressed among 4 PM-EV samples. Expressed genes are those with Kallisto counts > 0 in all 4 samples.
GENE_ID	GENE_NAME	GENE_BIOTYPE
ENSG00000227232.5	WASH7P	unprocessed_pseudogene
ENSG00000238009.6	AL627309.1	lncRNA
ENSG00000233750.3	CICP27	processed_pseudogene
ENSG00000241860.7	AL627309.5	lncRNA
ENSG00000279457.4	WASH9P	unprocessed_pseudogene
ENSG00000228463.10	AP006222.1	transcribed_processed_pseudogene
ENSG00000237094.12	AL732372.2	transcribed_unprocessed_pseudogene
ENSG00000230021.10	AL669831.3	transcribed_processed_pseudogene
ENSG00000225630.1	MTND2P28	unprocessed_pseudogene
ENSG00000237973.1	MTCO1P12	unprocessed_pseudogene
ENSG00000248527.1	MTATP6P1	unprocessed_pseudogene
ENSG00000228327.3	AL669831.1	transcribed_unprocessed_pseudogene
ENSG00000237491.10	LINC01409	lncRNA
ENSG00000230092.7	AL669831.4	transcribed_unprocessed_pseudogene
ENSG00000228794.10	LINC01128	lncRNA
ENSG00000225880.5	LINC00115	lncRNA
ENSG00000187634.12	SAMD11	protein_coding
ENSG00000188976.11	NOC2L	protein_coding
ENSG00000187583.11	PLEKHN1	protein_coding
ENSG00000188290.11	HES4	protein_coding
ENSG00000187608.10	ISG15	protein_coding
ENSG00000188157.15	AGRN	protein_coding
ENSG00000237330.3	RNF223	protein_coding
ENSG00000131591.17	C1orf159	protein_coding
ENSG00000078808.18	SDF4	protein_coding
ENSG00000176022.7	B3GALT6	protein_coding
ENSG00000160087.21	UBE2J2	protein_coding
ENSG00000131584.19	ACAP3	protein_coding
ENSG00000169972.12	PUSL1	protein_coding
ENSG00000127054.21	INTS11	protein_coding
ENSG00000224051.7	CPTP	protein_coding
ENSG00000107404.20	DVL1	protein_coding
ENSG00000175756.13	AURKAIP1	protein_coding
ENSG00000221978.12	CCNL2	protein_coding
ENSG00000224870.7	MRPL20-AS1	lncRNA
ENSG00000242485.6	MRPL20	protein_coding
ENSG00000272455.1	MRPL20-DT	lncRNA
ENSG00000179403.12	VWA1	protein_coding
ENSG00000215915.10	ATAD3C	protein_coding
ENSG00000160072.20	ATAD3B	protein_coding
ENSG00000197785.14	ATAD3A	protein_coding
ENSG00000160075.12	SSU72	protein_coding
ENSG00000215014.5	AL645728.1	lncRNA
ENSG00000228594.4	FNDC10	protein_coding
ENSG00000272106.1	AL691432.2	lncRNA
ENSG00000197530.12	MIB2	protein_coding
ENSG00000189409.14	MMP23B	protein_coding
ENSG00000248333.8	CDK11B	protein_coding
ENSG00000189339.12	SLC35E2B	protein_coding
ENSG00000008128.23	CDK11A	protein_coding
ENSG00000268575.1	AL031282.2	lncRNA
ENSG00000227775.3	AL031282.1	transcribed_processed_pseudogene
ENSG00000215790.7	SLC35E2A	protein_coding
ENSG00000008130.15	NADK	protein_coding
ENSG00000078369.18	GNB1	protein_coding
ENSG00000142609.18	CFAP74	protein_coding
ENSG00000233542.2	AL391845.2	lncRNA
ENSG00000067606.17	PRKCZ	protein_coding
ENSG00000271806.1	AL590822.2	lncRNA
ENSG00000162585.17	FAAP20	protein_coding
ENSG00000157933.10	SKI	protein_coding
ENSG00000287356.1	AL590822.3	lncRNA
ENSG00000116151.14	MORN1	protein_coding
ENSG00000157916.20	RER1	protein_coding
ENSG00000157911.11	PEX10	protein_coding
ENSG00000157881.16	PANK4	protein_coding
ENSG00000157870.17	PRXL2B	protein_coding
ENSG00000283259.1	AC242022.1	lncRNA
ENSG00000162591.16	MEGF6	protein_coding
ENSG00000158109.15	TPRG1L	protein_coding
ENSG00000116213.16	WRAP73	protein_coding
ENSG00000227372.12	TP73-AS1	transcribed_unitary_pseudogene
ENSG00000162592.10	CCDC27	protein_coding
ENSG00000130764.10	LRRC47	protein_coding
ENSG00000116198.14	CEP104	protein_coding
ENSG00000169598.17	DFFB	protein_coding
ENSG00000198912.11	C1orf174	protein_coding
ENSG00000196581.11	AJAP1	protein_coding
ENSG00000236948.2	AL365255.1	lncRNA
ENSG00000131697.18	NPHP4	protein_coding
ENSG00000069424.15	KCNAB2	protein_coding
ENSG00000116254.18	CHD5	protein_coding
ENSG00000116251.11	RPL22	protein_coding
ENSG00000158286.13	RNF207	protein_coding
ENSG00000116237.16	ICMT	protein_coding
ENSG00000225077.3	LINC00337	lncRNA
ENSG00000097021.19	ACOT7	protein_coding
ENSG00000069812.11	HES2	protein_coding
ENSG00000215788.11	TNFRSF25	protein_coding
ENSG00000171680.23	PLEKHG5	protein_coding
ENSG00000162408.11	NOL9	protein_coding
ENSG00000204859.13	ZBTB48	protein_coding
ENSG00000162413.16	KLHL21	protein_coding
ENSG00000116273.6	PHF13	protein_coding
ENSG00000041988.15	THAP3	protein_coding
ENSG00000007923.16	DNAJC11	protein_coding
ENSG00000228750.7	LINC01672	lncRNA
ENSG00000171735.19	CAMTA1	protein_coding
ENSG00000049245.13	VAMP3	protein_coding
ENSG00000049246.14	PER3	protein_coding
ENSG00000049249.9	TNFRSF9	protein_coding
ENSG00000116288.13	PARK7	protein_coding
ENSG00000284716.1	AL034417.3	lncRNA
ENSG00000116285.13	ERRFI1	protein_coding
ENSG00000238290.1	AL034417.2	lncRNA
ENSG00000142599.19	RERE	protein_coding
ENSG00000224315.2	RPL7P7	processed_pseudogene
ENSG00000074800.16	ENO1	protein_coding
ENSG00000131686.15	CA6	protein_coding
ENSG00000265141.2	RN7SL451P	misc_RNA
ENSG00000142583.18	SLC2A5	protein_coding
ENSG00000180758.12	GPR157	protein_coding
ENSG00000228526.7	MIR34AHG	lncRNA
ENSG00000234546.4	LNCTAM34A	lncRNA
ENSG00000049239.13	H6PD	protein_coding
ENSG00000171621.14	SPSB1	protein_coding
ENSG00000284693.1	LINC02606	lncRNA
ENSG00000171612.7	SLC25A33	protein_coding
ENSG00000188807.13	TMEM201	protein_coding
ENSG00000171608.16	PIK3CD	protein_coding
ENSG00000171603.18	CLSTN1	protein_coding
ENSG00000178585.15	CTNNBIP1	protein_coding
ENSG00000162441.12	LZIC	protein_coding
ENSG00000173614.14	NMNAT1	protein_coding
ENSG00000130939.20	UBE4B	protein_coding
ENSG00000054523.18	KIF1B	protein_coding
ENSG00000284642.1	AL139424.2	lncRNA
ENSG00000142657.21	PGD	protein_coding
ENSG00000251503.8	CENPS-CORT	protein_coding
ENSG00000175279.22	CENPS	protein_coding
ENSG00000160049.12	DFFA	protein_coding
ENSG00000142655.13	PEX14	protein_coding
ENSG00000243267.3	RN7SL614P	misc_RNA
ENSG00000130940.15	CASZ1	protein_coding
ENSG00000175262.14	C1orf127	protein_coding
ENSG00000120948.18	TARDBP	protein_coding
ENSG00000116649.10	SRM	protein_coding
ENSG00000171824.14	EXOSC10	protein_coding
ENSG00000198793.13	MTOR	protein_coding
ENSG00000120942.14	UBIAD1	protein_coding
ENSG00000116661.11	FBXO2	protein_coding
ENSG00000132879.14	FBXO44	protein_coding
ENSG00000116663.11	FBXO6	protein_coding
ENSG00000116670.15	MAD2L2	protein_coding
ENSG00000162490.7	DRAXIN	protein_coding
ENSG00000215910.7	C1orf167	protein_coding
ENSG00000177000.13	MTHFR	protein_coding
ENSG00000011021.23	CLCN6	protein_coding
ENSG00000285646.2	AL021155.4	lncRNA
ENSG00000116685.16	KIAA2013	protein_coding
ENSG00000083444.17	PLOD1	protein_coding
ENSG00000116688.18	MFN2	protein_coding
ENSG00000116691.11	MIIP	protein_coding
ENSG00000120949.15	TNFRSF8	protein_coding
ENSG00000028137.19	TNFRSF1B	protein_coding
ENSG00000048707.15	VPS13D	protein_coding
ENSG00000162496.9	DHRS3	protein_coding
ENSG00000162493.16	PDPN	protein_coding
ENSG00000116731.22	PRDM2	protein_coding
ENSG00000189337.17	KAZN	protein_coding
ENSG00000175147.13	TMEM51-AS1	lncRNA
ENSG00000171729.14	TMEM51	protein_coding
ENSG00000142621.19	FHAD1	protein_coding
ENSG00000228140.2	AL031283.1	lncRNA
ENSG00000142634.13	EFHD2	protein_coding
ENSG00000162438.12	CTRC	protein_coding
ENSG00000132906.18	CASP9	protein_coding
ENSG00000116138.13	DNAJC16	protein_coding
ENSG00000116771.6	AGMAT	protein_coding
ENSG00000197312.12	DDI2	protein_coding
ENSG00000215695.1	RSC1A1	protein_coding
ENSG00000116786.13	PLEKHM2	protein_coding
ENSG00000162458.13	FBLIM1	protein_coding
ENSG00000233954.6	UQCRHL	protein_coding
ENSG00000065526.12	SPEN	protein_coding
ENSG00000116809.12	ZBTB17	protein_coding
ENSG00000183888.4	SRARP	protein_coding
ENSG00000142627.13	EPHA2	protein_coding
ENSG00000142632.17	ARHGEF19	protein_coding
ENSG00000288398.1	AL109627.1	lncRNA
ENSG00000037637.11	FBXO42	protein_coding
ENSG00000055070.17	SZRD1	protein_coding
ENSG00000157191.20	NECAP2	protein_coding
ENSG00000226029.1	LINC01772	lncRNA
ENSG00000080947.15	CROCCP3	transcribed_unprocessed_pseudogene
ENSG00000206652.1	RNU1-1	snRNA
ENSG00000233421.4	LINC01783	lncRNA
ENSG00000219481.10	NBPF1	protein_coding
ENSG00000215908.10	CROCCP2	transcribed_unprocessed_pseudogene
ENSG00000207513.1	RNU1-3	snRNA
ENSG00000058453.17	CROCC	protein_coding
ENSG00000207389.1	RNU1-4	snRNA
ENSG00000228549.4	BX284668.2	lncRNA
ENSG00000238142.2	BX284668.5	lncRNA
ENSG00000207005.1	RNU1-2	snRNA
ENSG00000117122.14	MFAP2	protein_coding
ENSG00000159363.19	ATP13A2	protein_coding
ENSG00000117118.10	SDHB	protein_coding
ENSG00000204362.6	LINC02783	lncRNA
ENSG00000179051.14	RCC2	protein_coding
ENSG00000074964.17	ARHGEF10L	protein_coding
ENSG00000159423.17	ALDH4A1	protein_coding
ENSG00000169991.11	IFFO2	protein_coding
ENSG00000127481.15	UBR4	protein_coding
ENSG00000127463.15	EMC1	protein_coding
ENSG00000053372.5	MRTO4	protein_coding
ENSG00000053371.12	AKR7A2	protein_coding
ENSG00000040487.13	SLC66A1	protein_coding
ENSG00000077549.19	CAPZB	protein_coding
ENSG00000173436.15	MICOS10	protein_coding
ENSG00000158747.15	NBL1	protein_coding
ENSG00000270136.6	MICOS10-NBL1	protein_coding
ENSG00000162542.13	TMCO4	protein_coding
ENSG00000169914.6	OTUD3	protein_coding
ENSG00000162545.6	CAMK2N1	protein_coding
ENSG00000090432.7	MUL1	protein_coding
ENSG00000158828.8	PINK1	protein_coding
ENSG00000244038.11	DDOST	protein_coding
ENSG00000117245.12	KIF17	protein_coding
ENSG00000189410.12	SH2D5	protein_coding
ENSG00000127483.19	HP1BP3	protein_coding
ENSG00000075151.20	EIF4G3	protein_coding
ENSG00000287192.1	AL031005.2	lncRNA
ENSG00000117298.16	ECE1	protein_coding
ENSG00000187952.9	HS6ST1P1	processed_pseudogene
ENSG00000142794.18	NBPF3	protein_coding
ENSG00000090686.16	USP48	protein_coding
ENSG00000142798.20	HSPG2	protein_coding
ENSG00000228397.3	LINC01635	lncRNA
ENSG00000218510.8	LINC00339	lncRNA
ENSG00000070831.17	CDC42	protein_coding
ENSG00000162552.15	WNT4	protein_coding
ENSG00000184677.18	ZBTB40	protein_coding
ENSG00000133216.16	EPHB2	protein_coding
ENSG00000004487.17	KDM1A	protein_coding
ENSG00000169641.13	LUZP1	protein_coding
ENSG00000261326.4	LINC01355	lncRNA
ENSG00000125944.21	HNRNPR	protein_coding
ENSG00000125945.15	ZNF436	protein_coding
ENSG00000088280.19	ASAP3	protein_coding
ENSG00000117318.9	ID3	protein_coding
ENSG00000142676.14	RPL11	protein_coding
ENSG00000011007.12	ELOA	protein_coding
ENSG00000057757.10	PITHD1	protein_coding
ENSG00000011009.11	LYPLA2	protein_coding
ENSG00000117308.15	GALE	protein_coding
ENSG00000117305.15	HMGCL	protein_coding
ENSG00000179163.12	FUCA1	protein_coding
ENSG00000189266.13	PNRC2	protein_coding
ENSG00000188529.15	SRSF10	protein_coding
ENSG00000142661.19	MYOM3	protein_coding
ENSG00000001460.18	STPG1	protein_coding
ENSG00000001461.17	NIPAL3	protein_coding
ENSG00000117602.12	RCAN3	protein_coding
ENSG00000133226.17	SRRM1	protein_coding
ENSG00000169504.15	CLIC4	protein_coding
ENSG00000020633.19	RUNX3	protein_coding
ENSG00000117614.10	SYF2	protein_coding
ENSG00000284602.1	AL031432.4	lncRNA
ENSG00000117616.18	RSRP1	protein_coding
ENSG00000183726.11	TMEM50A	protein_coding
ENSG00000204178.11	MACO1	protein_coding
ENSG00000157978.12	LDLRAP1	protein_coding
ENSG00000117643.14	MAN1C1	protein_coding
ENSG00000162430.17	SELENON	protein_coding
ENSG00000255054.3	AL020996.2	protein_coding
ENSG00000117640.18	MTFR1L	protein_coding
ENSG00000127423.11	AUNIP	protein_coding
ENSG00000182749.6	PAQR7	protein_coding
ENSG00000117632.23	STMN1	protein_coding
ENSG00000158006.14	PAFAH2	protein_coding
ENSG00000175087.10	PDIK1L	protein_coding
ENSG00000142684.9	ZNF593	protein_coding
ENSG00000130695.15	CEP85	protein_coding
ENSG00000142669.15	SH3BGRL3	protein_coding
ENSG00000158062.20	UBXN11	protein_coding
ENSG00000131914.11	LIN28A	protein_coding
ENSG00000117682.17	DHDDS	protein_coding
ENSG00000198830.11	HMGN2	protein_coding
ENSG00000117676.14	RPS6KA1	protein_coding
ENSG00000243905.3	RN7SL679P	misc_RNA
ENSG00000117713.20	ARID1A	protein_coding
ENSG00000060642.11	PIGV	protein_coding
ENSG00000204160.12	ZDHHC18	protein_coding
ENSG00000175793.12	SFN	protein_coding
ENSG00000142751.15	GPN2	protein_coding
ENSG00000198746.13	GPATCH3	protein_coding
ENSG00000090273.14	NUDC	protein_coding
ENSG00000253368.4	TRNP1	protein_coding
ENSG00000090020.11	SLC9A1	protein_coding
ENSG00000225159.1	NPM1P39	processed_pseudogene
ENSG00000142784.16	WDTC1	protein_coding
ENSG00000186501.14	TMEM222	protein_coding
ENSG00000142765.18	SYTL1	protein_coding
ENSG00000142733.17	MAP3K6	protein_coding
ENSG00000158195.11	WASF2	protein_coding
ENSG00000126705.15	AHDC1	protein_coding
ENSG00000235912.1	AL031729.1	processed_pseudogene
ENSG00000126709.15	IFI6	protein_coding
ENSG00000009780.16	FAM76A	protein_coding
ENSG00000117758.14	STX12	protein_coding
ENSG00000117751.18	PPP1R8	protein_coding
ENSG00000130775.16	THEMIS2	protein_coding
ENSG00000117748.10	RPA2	protein_coding
ENSG00000158156.9	XKR8	protein_coding
ENSG00000158161.16	EYA3	protein_coding
ENSG00000228589.3	SPCS2P4	processed_pseudogene
ENSG00000126698.11	DNAJC8	protein_coding
ENSG00000130770.18	ATP5IF1	protein_coding
ENSG00000130766.5	SESN2	protein_coding
ENSG00000130772.14	MED18	protein_coding
ENSG00000204138.13	PHACTR4	protein_coding
ENSG00000180198.16	RCC1	protein_coding
ENSG00000242125.3	SNHG3	lncRNA
ENSG00000274266.1	SNORA73A	snoRNA
ENSG00000200087.1	SNORA73B	snoRNA
ENSG00000279443.1	AL513497.1	TEC
ENSG00000180098.9	TRNAU1AP	protein_coding
ENSG00000197989.14	SNHG12	lncRNA
ENSG00000120656.12	TAF12	protein_coding
ENSG00000188060.7	RAB42	protein_coding
ENSG00000162419.12	GMEB1	protein_coding
ENSG00000198492.16	YTHDF2	protein_coding
ENSG00000116329.11	OPRD1	protein_coding
ENSG00000159023.21	EPB41	protein_coding
ENSG00000253304.2	TMEM200B	protein_coding
ENSG00000116350.17	SRSF4	protein_coding
ENSG00000116353.16	MECR	protein_coding
ENSG00000060656.20	PTPRU	protein_coding
ENSG00000162510.6	MATN1	protein_coding
ENSG00000162512.16	SDC3	protein_coding
ENSG00000266210.2	RN7SL371P	misc_RNA
ENSG00000134644.16	PUM1	protein_coding
ENSG00000084628.10	NKAIN1	protein_coding
ENSG00000060688.13	SNRNP40	protein_coding
ENSG00000121766.16	ZCCHC17	protein_coding
ENSG00000121769.8	FABP3	protein_coding
ENSG00000168528.12	SERINC2	protein_coding
ENSG00000284543.1	LINC01226	lncRNA
ENSG00000142910.16	TINAGL1	protein_coding
ENSG00000162517.13	PEF1	protein_coding
ENSG00000084636.18	COL16A1	protein_coding
ENSG00000121753.12	ADGRB2	protein_coding
ENSG00000134668.12	SPOCD1	protein_coding
ENSG00000203620.2	AL354919.1	lncRNA
ENSG00000184007.22	PTP4A2	protein_coding
ENSG00000284702.1	AL136115.3	lncRNA
ENSG00000121774.18	KHDRBS1	protein_coding
ENSG00000121775.18	TMEM39B	protein_coding
ENSG00000025800.14	KPNA6	protein_coding
ENSG00000084652.16	TXLNA	protein_coding
ENSG00000160050.15	CCDC28B	protein_coding
ENSG00000160051.12	IQCC	protein_coding
ENSG00000160055.20	TMEM234	protein_coding
ENSG00000084623.11	EIF3I	protein_coding
ENSG00000116478.12	HDAC1	protein_coding
ENSG00000175130.7	MARCKSL1	protein_coding
ENSG00000225828.1	FAM229A	protein_coding
ENSG00000160058.19	BSDC1	protein_coding
ENSG00000273274.2	ZBTB8B	protein_coding
ENSG00000160062.15	ZBTB8A	protein_coding
ENSG00000176261.15	ZBTB8OS	protein_coding
ENSG00000162521.19	RBBP4	protein_coding
ENSG00000162520.15	SYNC	protein_coding
ENSG00000162522.11	KIAA1522	protein_coding
ENSG00000134684.11	YARS1	protein_coding
ENSG00000116497.18	S100PBP	protein_coding
ENSG00000121900.19	TMEM54	protein_coding
ENSG00000116514.16	RNF19B	protein_coding
ENSG00000278966.2	AL031602.1	TEC
ENSG00000239670.1	AL355864.2	unprocessed_pseudogene
ENSG00000004455.17	AK2	protein_coding
ENSG00000276645.1	Metazoa_SRP	misc_RNA
ENSG00000142920.17	AZIN2	protein_coding
ENSG00000116525.14	TRIM62	protein_coding
ENSG00000160094.15	ZNF362	protein_coding
ENSG00000134686.18	PHC2	protein_coding
ENSG00000121903.14	ZSCAN20	protein_coding
ENSG00000121904.17	CSMD2	protein_coding
ENSG00000163866.9	SMIM12	protein_coding
ENSG00000116544.12	DLGAP3	protein_coding
ENSG00000284773.1	AC114490.3	protein_coding
ENSG00000163867.17	ZMYM6	protein_coding
ENSG00000197056.11	ZMYM1	protein_coding
ENSG00000116560.11	SFPQ	protein_coding
ENSG00000146463.12	ZMYM4	protein_coding
ENSG00000278702.1	Metazoa_SRP	misc_RNA
ENSG00000142687.18	KIAA0319L	protein_coding
ENSG00000020129.16	NCDN	protein_coding
ENSG00000126067.12	PSMB2	protein_coding
ENSG00000142686.8	C1orf216	protein_coding
ENSG00000092853.14	CLSPN	protein_coding
ENSG00000134698.11	AGO4	protein_coding
ENSG00000092847.13	AGO1	protein_coding
ENSG00000126070.20	AGO3	protein_coding
ENSG00000116863.11	ADPRS	protein_coding
ENSG00000054116.12	TRAPPC3	protein_coding
ENSG00000116871.15	MAP7D1	protein_coding
ENSG00000054118.15	THRAP3	protein_coding
ENSG00000214193.11	SH3D21	protein_coding
ENSG00000142694.6	EVA1B	protein_coding
ENSG00000196182.11	STK40	protein_coding
ENSG00000181817.6	LSM10	protein_coding
ENSG00000116898.12	MRPS15	protein_coding
ENSG00000163874.11	ZC3H12A	protein_coding
ENSG00000163875.16	MEAF6	protein_coding
ENSG00000163877.11	SNIP1	protein_coding
ENSG00000134697.13	GNL2	protein_coding
ENSG00000116922.14	C1orf109	protein_coding
ENSG00000134690.11	CDCA8	protein_coding
ENSG00000183317.17	EPHA10	protein_coding
ENSG00000196449.4	YRDC	protein_coding
ENSG00000197982.14	C1orf122	protein_coding
ENSG00000188786.10	MTF1	protein_coding
ENSG00000204084.13	INPP5B	protein_coding
ENSG00000183431.12	SF3A3	protein_coding
ENSG00000183386.10	FHL3	protein_coding
ENSG00000183520.12	UTP11	protein_coding
ENSG00000116954.8	RRAGC	protein_coding
ENSG00000228436.3	AL139260.1	lncRNA
ENSG00000158315.11	RHBDL2	protein_coding
ENSG00000174574.16	AKIRIN1	protein_coding
ENSG00000168653.11	NDUFS5	protein_coding
ENSG00000127603.29	MACF1	protein_coding
ENSG00000287422.1	AL442071.2	lncRNA
ENSG00000183682.8	BMP8A	protein_coding
ENSG00000237624.1	OXCT2P1	unprocessed_pseudogene
ENSG00000243970.3	PPIEL	transcribed_unprocessed_pseudogene
ENSG00000090621.14	PABPC4	protein_coding
ENSG00000084072.17	PPIE	protein_coding
ENSG00000198754.5	OXCT2	protein_coding
ENSG00000043514.17	TRIT1	protein_coding
ENSG00000116990.11	MYCL	protein_coding
ENSG00000168389.18	MFSD2A	protein_coding
ENSG00000131236.17	CAP1	protein_coding
ENSG00000131238.18	PPT1	protein_coding
ENSG00000117000.9	RLF	protein_coding
ENSG00000084073.10	ZMPSTE24	protein_coding
ENSG00000084070.12	SMAP2	protein_coding
ENSG00000187815.10	ZFP69	protein_coding
ENSG00000164002.11	EXO5	protein_coding
ENSG00000117010.17	ZNF684	protein_coding
ENSG00000066136.20	NFYC	protein_coding
ENSG00000179862.7	CITED4	protein_coding
ENSG00000286668.1	AL391730.2	lncRNA
ENSG00000171793.16	CTPS1	protein_coding
ENSG00000281207.1	SLFNL1-AS1	lncRNA
ENSG00000010803.16	SCMH1	protein_coding
ENSG00000204060.7	FOXO6	protein_coding
ENSG00000127124.16	HIVEP3	protein_coding
ENSG00000198815.9	FOXJ3	protein_coding
ENSG00000177181.15	RIMKLA	protein_coding
ENSG00000127125.9	PPCS	protein_coding
ENSG00000186409.18	CCDC30	protein_coding
ENSG00000171960.11	PPIH	protein_coding
ENSG00000065978.19	YBX1	protein_coding
ENSG00000117385.16	P3H1	protein_coding
ENSG00000164008.16	C1orf50	protein_coding
ENSG00000283580.3	AC098484.3	protein_coding
ENSG00000274386.5	TMEM269	protein_coding
ENSG00000177868.12	SVBP	protein_coding
ENSG00000164010.15	ERMAP	protein_coding
ENSG00000228192.8	AL512353.1	lncRNA
ENSG00000164011.18	ZNF691	protein_coding
ENSG00000117394.24	SLC2A1	protein_coding
ENSG00000227533.6	SLC2A1-AS1	lncRNA
ENSG00000117395.13	EBNA1BP2	protein_coding
ENSG00000243710.8	CFAP57	protein_coding
ENSG00000066056.14	TIE1	protein_coding
ENSG00000117400.18	MPL	protein_coding
ENSG00000117399.14	CDC20	protein_coding
ENSG00000066322.15	ELOVL1	protein_coding
ENSG00000159479.17	MED8	protein_coding
ENSG00000198198.17	SZT2	protein_coding
ENSG00000178922.16	HYI	protein_coding
ENSG00000142949.17	PTPRF	protein_coding
ENSG00000066135.13	KDM4A	protein_coding
ENSG00000236200.6	KDM4A-AS1	lncRNA
ENSG00000126091.21	ST3GAL3	protein_coding
ENSG00000229444.1	AL451062.1	lncRNA
ENSG00000117408.11	IPO13	protein_coding
ENSG00000132768.14	DPH2	protein_coding
ENSG00000117410.14	ATP6V0B	protein_coding
ENSG00000117411.16	B4GALT2	protein_coding
ENSG00000159214.13	CCDC24	protein_coding
ENSG00000196517.13	SLC6A9	protein_coding
ENSG00000230615.7	AL139220.2	lncRNA
ENSG00000178028.14	DMAP1	protein_coding
ENSG00000117419.16	ERI3	protein_coding
ENSG00000187147.18	RNF220	protein_coding
ENSG00000142945.13	KIF2C	protein_coding
ENSG00000142937.12	RPS8	protein_coding
ENSG00000173846.13	PLK3	protein_coding
ENSG00000222009.8	BTBD19	protein_coding
ENSG00000117425.14	PTCH2	protein_coding
ENSG00000070785.17	EIF2B3	protein_coding
ENSG00000268949.1	MRPS17P1	processed_pseudogene
ENSG00000126107.15	HECTD3	protein_coding
ENSG00000126088.14	UROD	protein_coding
ENSG00000132781.19	MUTYH	protein_coding
ENSG00000132773.12	TOE1	protein_coding
ENSG00000280670.3	CCDC163	protein_coding
ENSG00000132763.15	MMACHC	protein_coding
ENSG00000117450.14	PRDX1	protein_coding
ENSG00000117448.13	AKR1A1	protein_coding
ENSG00000132780.17	NASP	protein_coding
ENSG00000159592.11	GPBP1L1	protein_coding
ENSG00000159596.7	TMEM69	protein_coding
ENSG00000197429.11	IPP	protein_coding
ENSG00000086015.22	MAST2	protein_coding
ENSG00000117461.15	PIK3R3	protein_coding
ENSG00000085998.14	POMGNT1	protein_coding
ENSG00000171357.6	LURAP1	protein_coding
ENSG00000132128.16	LRRC41	protein_coding
ENSG00000173660.12	UQCRH	protein_coding
ENSG00000117481.10	NSUN4	protein_coding
ENSG00000197587.11	DMBX1	protein_coding
ENSG00000079277.22	MKNK1	protein_coding
ENSG00000142961.14	MOB3C	protein_coding
ENSG00000123472.12	ATPAF1	protein_coding
ENSG00000159658.13	EFCAB14	protein_coding
ENSG00000225506.2	CYP4A22-AS1	lncRNA
ENSG00000162366.8	PDZK1IP1	protein_coding
ENSG00000123473.16	STIL	protein_coding
ENSG00000162368.13	CMPK1	protein_coding
ENSG00000269113.4	TRABD2B	protein_coding
ENSG00000242267.6	SKINT1L	transcribed_unprocessed_pseudogene
ENSG00000132122.12	SPATA6	protein_coding
ENSG00000185104.20	FAF1	protein_coding
ENSG00000123080.12	CDKN2C	protein_coding
ENSG00000203356.2	LINC01562	lncRNA
ENSG00000123091.5	RNF11	protein_coding
ENSG00000085831.15	TTC39A	protein_coding
ENSG00000085832.17	EPS15	protein_coding
ENSG00000117859.19	OSBPL9	protein_coding
ENSG00000078618.22	NRDC	protein_coding
ENSG00000169213.7	RAB3B	protein_coding
ENSG00000117862.13	TXNDC12	protein_coding
ENSG00000198841.4	KTI12	protein_coding
ENSG00000134717.18	BTF3L4	protein_coding
ENSG00000157077.14	ZFYVE9	protein_coding
ENSG00000154222.14	CC2D1B	protein_coding
ENSG00000134748.13	PRPF38A	protein_coding
ENSG00000134744.14	TUT4	protein_coding
ENSG00000116157.6	GPX7	protein_coding
ENSG00000162377.6	COA7	protein_coding
ENSG00000162378.13	ZYG11B	protein_coding
ENSG00000121310.17	ECHDC2	protein_coding
ENSG00000116171.19	SCP2	protein_coding
ENSG00000236360.2	RRAS2P1	processed_pseudogene
ENSG00000174348.14	PODN	protein_coding
ENSG00000157184.7	CPT2	protein_coding
ENSG00000162384.14	CZIB	protein_coding
ENSG00000259818.1	AL606760.3	lncRNA
ENSG00000162385.11	MAGOH	protein_coding
ENSG00000157193.18	LRP8	protein_coding
ENSG00000230138.2	LINC02812	lncRNA
ENSG00000058804.12	NDC1	protein_coding
ENSG00000058799.15	YIPF1	protein_coding
ENSG00000081870.11	HSPB11	protein_coding
ENSG00000116212.15	LRRC42	protein_coding
ENSG00000203985.11	LDLRAD1	protein_coding
ENSG00000116209.12	TMEM59	protein_coding
ENSG00000280378.1	AL353898.3	TEC
ENSG00000116205.14	TCEANC2	protein_coding
ENSG00000215883.10	CYB5RL	protein_coding
ENSG00000116221.15	MRPL37	protein_coding
ENSG00000157216.15	SSBP3	protein_coding
ENSG00000162390.17	ACOT11	protein_coding
ENSG00000184313.20	MROH7	protein_coding
ENSG00000271723.5	MROH7-TTC4	protein_coding
ENSG00000243725.7	TTC4	protein_coding
ENSG00000006555.11	TTC22	protein_coding
ENSG00000116133.13	DHCR24	protein_coding
ENSG00000284601.1	AL590440.2	lncRNA
ENSG00000162399.9	BSND	protein_coding
ENSG00000162402.14	USP24	protein_coding
ENSG00000234810.4	AL603840.1	lncRNA
ENSG00000162407.9	PLPP3	protein_coding
ENSG00000162409.11	PRKAA2	protein_coding
ENSG00000162600.12	OMA1	protein_coding
ENSG00000286918.1	AL035411.3	lncRNA
ENSG00000162601.11	MYSM1	protein_coding
ENSG00000283445.1	AL136985.3	lncRNA
ENSG00000177606.7	JUN	protein_coding
ENSG00000237352.4	LINC01358	lncRNA
ENSG00000172456.18	FGGY	protein_coding
ENSG00000226476.6	LINC01748	lncRNA
ENSG00000162599.17	NFIA	protein_coding
ENSG00000287224.1	AC099791.4	lncRNA
ENSG00000162604.12	TM2D1	protein_coding
ENSG00000132849.21	PATJ	protein_coding
ENSG00000162607.13	USP1	protein_coding
ENSG00000116641.18	DOCK7	protein_coding
ENSG00000142856.17	ITGB3BP	protein_coding
ENSG00000203965.13	EFCAB7	protein_coding
ENSG00000079739.17	PGM1	protein_coding
ENSG00000244256.3	RN7SL130P	misc_RNA
ENSG00000185483.12	ROR1	protein_coding
ENSG00000223949.8	ROR1-AS1	lncRNA
ENSG00000158966.16	CACHD1	protein_coding
ENSG00000162434.13	JAK1	protein_coding
ENSG00000162433.15	AK4	protein_coding
ENSG00000116675.16	DNAJC6	protein_coding
ENSG00000213625.9	LEPROT	protein_coding
ENSG00000116678.20	LEPR	protein_coding
ENSG00000248458.2	AL139147.1	lncRNA
ENSG00000152763.17	WDR78	protein_coding
ENSG00000198160.14	MIER1	protein_coding
ENSG00000116704.8	SLC35D1	protein_coding
ENSG00000081985.13	IL12RB2	protein_coding
ENSG00000142864.14	SERBP1	protein_coding
ENSG00000116717.13	GADD45A	protein_coding
ENSG00000172380.6	GNG12	protein_coding
ENSG00000162595.7	DIRAS3	protein_coding
ENSG00000116729.14	WLS	protein_coding
ENSG00000024526.17	DEPDC1	protein_coding
ENSG00000033122.21	LRRC7	protein_coding
ENSG00000066557.6	LRRC40	protein_coding
ENSG00000244389.3	RN7SL242P	misc_RNA
ENSG00000116754.13	SRSF11	protein_coding
ENSG00000118454.13	ANKRD13C	protein_coding
ENSG00000116761.12	CTH	protein_coding
ENSG00000278636.1	AL354872.2	misc_RNA
ENSG00000132485.14	ZRANB2	protein_coding
ENSG00000172260.15	NEGR1	protein_coding
ENSG00000254685.6	FPGT	protein_coding
ENSG00000116791.14	CRYZ	protein_coding
ENSG00000162623.16	TYW3	protein_coding
ENSG00000230863.3	AL137803.1	transcribed_processed_pseudogene
ENSG00000117054.14	ACADM	protein_coding
ENSG00000137955.16	RABGGTB	protein_coding
ENSG00000226415.1	TPI1P1	processed_pseudogene
ENSG00000142892.15	PIGK	protein_coding
ENSG00000154027.19	AK5	protein_coding
ENSG00000036549.13	ZZZ3	protein_coding
ENSG00000077254.14	USP33	protein_coding
ENSG00000232672.1	ACTG1P21	processed_pseudogene
ENSG00000180488.15	MIGA1	protein_coding
ENSG00000219201.4	AC138392.1	processed_pseudogene
ENSG00000235927.4	NEXN-AS1	lncRNA
ENSG00000162614.19	NEXN	protein_coding
ENSG00000162613.17	FUBP1	protein_coding
ENSG00000162616.9	DNAJB4	protein_coding
ENSG00000137959.16	IFI44L	protein_coding
ENSG00000117114.20	ADGRL2	protein_coding
ENSG00000137941.17	TTLL7	protein_coding
ENSG00000142875.19	PRKACB	protein_coding
ENSG00000117133.11	RPF1	protein_coding
ENSG00000174021.11	GNG5	protein_coding
ENSG00000117151.13	CTBS	protein_coding
ENSG00000117155.16	SSX2IP	protein_coding
ENSG00000171517.6	LPAR3	protein_coding
ENSG00000153898.13	MCOLN2	protein_coding
ENSG00000097096.9	SYDE2	protein_coding
ENSG00000162642.14	C1orf52	protein_coding
ENSG00000142867.14	BCL10	protein_coding
ENSG00000223653.6	AL078459.1	lncRNA
ENSG00000153904.21	DDAH1	protein_coding
ENSG00000282057.1	AC092807.4	lncRNA
ENSG00000142871.18	CCN1	protein_coding
ENSG00000117174.11	ZNHIT6	protein_coding
ENSG00000122417.15	ODF2L	protein_coding
ENSG00000097033.14	SH3GLB1	protein_coding
ENSG00000183291.17	SELENOF	protein_coding
ENSG00000153936.17	HS2ST1	protein_coding
ENSG00000267272.5	LINC01140	lncRNA
ENSG00000284240.1	LINC02801	lncRNA
ENSG00000143013.13	LMO4	protein_coding
ENSG00000065243.20	PKN2	protein_coding
ENSG00000137947.12	GTF2B	protein_coding
ENSG00000137944.18	KYAT3	protein_coding
ENSG00000213516.10	RBMXL1	protein_coding
ENSG00000117226.12	GBP3	protein_coding
ENSG00000117228.10	GBP1	protein_coding
ENSG00000162654.9	GBP4	protein_coding
ENSG00000284734.1	AC099063.4	lncRNA
ENSG00000183347.15	GBP6	protein_coding
ENSG00000225492.6	GBP1P1	transcribed_unprocessed_pseudogene
ENSG00000286548.1	AL596214.1	lncRNA
ENSG00000197147.14	LRRC8B	protein_coding
ENSG00000171488.15	LRRC8C	protein_coding
ENSG00000171492.14	LRRC8D	protein_coding
ENSG00000162664.17	ZNF326	protein_coding
ENSG00000233593.10	LINC02609	lncRNA
ENSG00000232882.1	PHKA1P1	processed_pseudogene
ENSG00000122482.21	ZNF644	protein_coding
ENSG00000069702.11	TGFBR3	protein_coding
ENSG00000189195.14	BTBD8	protein_coding
ENSG00000122484.9	RPAP2	protein_coding
ENSG00000242764.3	RN7SL824P	misc_RNA
ENSG00000067208.14	EVI5	protein_coding
ENSG00000122406.14	RPL5	protein_coding
ENSG00000143033.18	MTF2	protein_coding
ENSG00000117500.13	TMED5	protein_coding
ENSG00000122483.17	CCDC18	protein_coding
ENSG00000223745.8	CCDC18-AS1	lncRNA
ENSG00000117505.13	DR1	protein_coding
ENSG00000137942.16	FNBP1L	protein_coding
ENSG00000137936.18	BCAR3	protein_coding
ENSG00000260464.1	AL049796.1	lncRNA
ENSG00000067334.14	DNTTIP2	protein_coding
ENSG00000023909.10	GCLM	protein_coding
ENSG00000137962.13	ARHGAP29	protein_coding
ENSG00000117528.14	ABCD3	protein_coding
ENSG00000117525.14	F3	protein_coding
ENSG00000224081.9	SLC44A3-AS1	transcribed_processed_pseudogene
ENSG00000117519.16	CNN3	protein_coding
ENSG00000172339.10	ALG14	protein_coding
ENSG00000226026.6	AC092802.1	lncRNA
ENSG00000122481.17	RWDD3	protein_coding
ENSG00000233907.1	LINC01761	lncRNA
ENSG00000228502.1	EEF1A1P11	processed_pseudogene
ENSG00000117569.19	PTBP2	protein_coding
ENSG00000188641.14	DPYD	protein_coding
ENSG00000228057.1	SEC63P1	processed_pseudogene
ENSG00000285922.1	AC104453.1	lncRNA
ENSG00000226053.1	LINC01776	lncRNA
ENSG00000162627.17	SNX7	protein_coding
ENSG00000156869.14	FRRS1	protein_coding
ENSG00000162688.17	AGL	protein_coding
ENSG00000117620.15	SLC35A3	protein_coding
ENSG00000283761.1	AC118553.2	protein_coding
ENSG00000156875.14	MFSD14A	protein_coding
ENSG00000156876.10	SASS6	protein_coding
ENSG00000122435.10	TRMT13	protein_coding
ENSG00000137992.14	DBT	protein_coding
ENSG00000285530.1	AL445928.2	lncRNA
ENSG00000224616.3	RTCA-AS1	lncRNA
ENSG00000137996.13	RTCA	protein_coding
ENSG00000079335.20	CDC14A	protein_coding
ENSG00000162694.14	EXTL2	protein_coding
ENSG00000162695.12	SLC30A7	protein_coding
ENSG00000117543.21	DPH5	protein_coding
ENSG00000233184.7	AC093157.1	lncRNA
ENSG00000170989.10	S1PR1	protein_coding
ENSG00000226715.4	LINC01709	lncRNA
ENSG00000183298.5	RPSAP19	processed_pseudogene
ENSG00000185946.16	RNPC3	protein_coding
ENSG00000237480.3	AL355306.2	lncRNA
ENSG00000198890.9	PRMT6	protein_coding
ENSG00000162631.18	NTNG1	protein_coding
ENSG00000085491.17	SLC25A24	protein_coding
ENSG00000162636.16	FAM102B	protein_coding
ENSG00000134186.12	PRPF38B	protein_coding
ENSG00000116266.11	STXBP3	protein_coding
ENSG00000121957.15	GPSM2	protein_coding
ENSG00000121940.16	CLCC1	protein_coding
ENSG00000085433.15	WDR47	protein_coding
ENSG00000244716.3	BX679664.3	processed_pseudogene
ENSG00000197780.10	TAF13	protein_coding
ENSG00000273382.1	AL356488.3	lncRNA
ENSG00000215717.7	TMEM167B	protein_coding
ENSG00000278249.1	SCARNA2	scaRNA
ENSG00000270066.3	AL356488.2	lncRNA
ENSG00000116299.17	ELAPOR1	protein_coding
ENSG00000031698.13	SARS1	protein_coding
ENSG00000143126.8	CELSR2	protein_coding
ENSG00000134222.16	PSRC1	protein_coding
ENSG00000134243.12	SORT1	protein_coding
ENSG00000143106.13	PSMA5	protein_coding
ENSG00000162650.16	ATXN7L2	protein_coding
ENSG00000174151.15	CYB561D1	protein_coding
ENSG00000065135.12	GNAI3	protein_coding
ENSG00000116337.19	AMPD2	protein_coding
ENSG00000168765.17	GSTM4	protein_coding
ENSG00000134202.11	GSTM3	protein_coding
ENSG00000184371.14	CSF1	protein_coding
ENSG00000168710.18	AHCYL1	protein_coding
ENSG00000143093.15	STRIP1	protein_coding
ENSG00000258634.3	AL160006.1	lncRNA
ENSG00000197106.7	SLC6A17	protein_coding
ENSG00000116396.15	KCNC4	protein_coding
ENSG00000162775.16	RBM15	protein_coding
ENSG00000224699.9	LAMTOR5-AS1	lncRNA
ENSG00000168679.18	SLC16A4	protein_coding
ENSG00000134248.13	LAMTOR5	protein_coding
ENSG00000261654.1	AL360270.2	lncRNA
ENSG00000121931.16	LRIF1	protein_coding
ENSG00000156171.14	DRAM2	protein_coding
ENSG00000134255.14	CEPT1	protein_coding
ENSG00000162777.17	DENND2D	protein_coding
ENSG00000243960.1	AL390195.1	lncRNA
ENSG00000116455.14	WDR77	protein_coding
ENSG00000116459.11	ATP5PB	protein_coding
ENSG00000116473.14	RAP1A	protein_coding
ENSG00000231346.5	LINC01160	lncRNA
ENSG00000197852.12	INKA2	protein_coding
ENSG00000064703.12	DDX20	protein_coding
ENSG00000171385.9	KCND3	protein_coding
ENSG00000143079.15	CTTNBP2NL	protein_coding
ENSG00000134245.18	WNT2B	protein_coding
ENSG00000007341.19	ST7L	protein_coding
ENSG00000116489.13	CAPZA1	protein_coding
ENSG00000155363.18	MOV10	protein_coding
ENSG00000155366.17	RHOC	protein_coding
ENSG00000215866.8	LINC01356	lncRNA
ENSG00000155380.12	SLC16A1	protein_coding
ENSG00000226419.8	SLC16A1-AS1	lncRNA
ENSG00000198799.12	LRIG2	protein_coding
ENSG00000081026.19	MAGI3	protein_coding
ENSG00000116793.16	PHTF1	protein_coding
ENSG00000081019.13	RSBN1	protein_coding
ENSG00000188761.13	BCL2L15	protein_coding
ENSG00000134262.13	AP4B1	protein_coding
ENSG00000118655.7	DCLRE1B	protein_coding
ENSG00000163349.22	HIPK1	protein_coding
ENSG00000197323.12	TRIM33	protein_coding
ENSG00000236480.1	PKMP1	processed_pseudogene
ENSG00000116752.6	BCAS2	protein_coding
ENSG00000175984.15	DENND2C	protein_coding
ENSG00000213281.5	NRAS	protein_coding
ENSG00000009307.16	CSDE1	protein_coding
ENSG00000052723.12	SIKE1	protein_coding
ENSG00000173218.15	VANGL1	protein_coding
ENSG00000163393.13	SLC22A15	protein_coding
ENSG00000173212.4	MAB21L3	protein_coding
ENSG00000163399.16	ATP1A1	protein_coding
ENSG00000203865.11	ATP1A1-AS1	lncRNA
ENSG00000143061.18	IGSF3	protein_coding
ENSG00000134247.10	PTGFRN	protein_coding
ENSG00000116830.12	TTF2	protein_coding
ENSG00000134253.10	TRIM45	protein_coding
ENSG00000198162.12	MAN1A2	protein_coding
ENSG00000196505.11	GDAP2	protein_coding
ENSG00000065183.16	WDR3	protein_coding
ENSG00000092607.15	TBX15	protein_coding
ENSG00000116874.12	WARS2	protein_coding
ENSG00000224238.2	WARS2-IT1	lncRNA
ENSG00000231365.6	WARS2-AS1	lncRNA
ENSG00000143067.5	ZNF697	protein_coding
ENSG00000092621.13	PHGDH	protein_coding
ENSG00000134250.20	NOTCH2	protein_coding
ENSG00000265808.4	SEC22B	protein_coding
ENSG00000274642.1	AC244669.2	unprocessed_pseudogene
ENSG00000270231.4	NBPF8	transcribed_unprocessed_pseudogene
ENSG00000275131.3	AC241952.1	transcribed_unprocessed_pseudogene
ENSG00000286106.1	NOTCH2NLR	protein_coding
ENSG00000273136.7	NBPF26	protein_coding
ENSG00000287979.1	AC253572.1	lncRNA
ENSG00000275538.1	RNVU1-19	snRNA
ENSG00000281741.2	AC241377.3	TEC
ENSG00000226067.7	LINC00623	lncRNA
ENSG00000188610.12	FAM72B	protein_coding
ENSG00000171943.12	SRGAP2C	protein_coding
ENSG00000227082.3	LINC02798	lncRNA
ENSG00000231752.6	EMBP1	transcribed_unprocessed_pseudogene
ENSG00000207349.1	RNVU1-17	snRNA
ENSG00000206737.1	RNVU1-18	snRNA
ENSG00000263590.2	LINC02591	lncRNA
ENSG00000234571.2	H2BP2	transcribed_unprocessed_pseudogene
ENSG00000273213.3	H3-2	protein_coding
ENSG00000263513.5	FAM72C	protein_coding
ENSG00000270872.2	SRGAP2D	unprocessed_pseudogene
ENSG00000232527.8	LINC02802	lncRNA
ENSG00000266338.6	NBPF15	protein_coding
ENSG00000278099.1	RNVU1-2A	snRNA
ENSG00000277918.1	RNVU1-28	snRNA
ENSG00000277199.1	LINC01632	lncRNA
ENSG00000196369.11	SRGAP2B	protein_coding
ENSG00000215784.6	FAM72D	protein_coding
ENSG00000272419.6	LINC01145	transcribed_unprocessed_pseudogene
ENSG00000281571.2	AC241585.2	TEC
ENSG00000162825.16	NBPF20	protein_coding
ENSG00000270722.1	RNVU1-31	snRNA
ENSG00000272150.5	NBPF25P	transcribed_unprocessed_pseudogene
ENSG00000117262.19	GPR89A	protein_coding
ENSG00000265491.5	RNF115	protein_coding
ENSG00000186141.9	POLR3C	protein_coding
ENSG00000131788.16	PIAS3	protein_coding
ENSG00000198483.13	ANKRD35	protein_coding
ENSG00000143127.13	ITGA10	protein_coding
ENSG00000131779.11	PEX11B	protein_coding
ENSG00000265241.7	RBM8A	protein_coding
ENSG00000211451.12	GNRHR2	transcribed_unitary_pseudogene
ENSG00000271601.4	LIX1L	protein_coding
ENSG00000121851.13	POLR3GL	protein_coding
ENSG00000265972.6	TXNIP	protein_coding
ENSG00000287190.1	AC239799.2	lncRNA
ENSG00000233396.8	LINC01719	lncRNA
ENSG00000271425.9	NBPF10	protein_coding
ENSG00000264343.6	NOTCH2NLA	protein_coding
ENSG00000276509.1	AC239799.1	lncRNA
ENSG00000271121.2	NUDT4P2	processed_pseudogene
ENSG00000277406.2	SEC22B4P	transcribed_unprocessed_pseudogene
ENSG00000273768.1	RNVU1-29	snRNA
ENSG00000268043.7	NBPF12	protein_coding
ENSG00000131791.8	PRKAB2	protein_coding
ENSG00000180867.11	PDIA3P1	transcribed_processed_pseudogene
ENSG00000237188.5	AC242426.2	lncRNA
ENSG00000131781.13	FMO5	protein_coding
ENSG00000131778.19	CHD1L	protein_coding
ENSG00000116128.11	BCL9	protein_coding
ENSG00000162836.12	ACP6	protein_coding
ENSG00000188092.15	GPR89B	protein_coding
ENSG00000206585.1	RNVU1-7	snRNA
ENSG00000263956.6	NBPF11	protein_coding
ENSG00000232265.8	LINC02805	lncRNA
ENSG00000227733.10	AC239809.3	lncRNA
ENSG00000274020.4	LINC01138	lncRNA
ENSG00000207340.1	RNVU1-1	snRNA
ENSG00000270629.6	NBPF14	protein_coding
ENSG00000286019.1	NOTCH2NLB	protein_coding
ENSG00000177144.7	NUDT4B	protein_coding
ENSG00000275140.1	SEC22B3P	unprocessed_pseudogene
ENSG00000178104.19	PDE4DIP	protein_coding
ENSG00000269713.7	NBPF9	protein_coding
ENSG00000274265.5	AC245297.3	lncRNA
ENSG00000215861.6	AC245297.1	transcribed_unprocessed_pseudogene
ENSG00000274423.1	SEC22B2P	unprocessed_pseudogene
ENSG00000286219.1	NOTCH2NLC	protein_coding
ENSG00000271383.7	NBPF19	protein_coding
ENSG00000277147.6	LINC00869	transcribed_unprocessed_pseudogene
ENSG00000203814.6	H2BC18	protein_coding
ENSG00000270882.2	H4C14	protein_coding
ENSG00000203811.1	H3C14	protein_coding
ENSG00000203812.2	H2AC18	protein_coding
ENSG00000220323.4	H2BC19P	transcribed_unprocessed_pseudogene
ENSG00000261716.2	H2BC20P	transcribed_unprocessed_pseudogene
ENSG00000272196.2	H2AC19	protein_coding
ENSG00000203852.3	H3C15	protein_coding
ENSG00000270276.2	H4C15	protein_coding
ENSG00000184678.10	H2BC21	protein_coding
ENSG00000184260.6	H2AC20	protein_coding
ENSG00000184270.6	H2AC21	protein_coding
ENSG00000178096.9	BOLA1	protein_coding
ENSG00000159164.10	SV2A	protein_coding
ENSG00000143368.10	SF3B4	protein_coding
ENSG00000264522.6	OTUD7B	protein_coding
ENSG00000285184.3	AC244033.2	lncRNA
ENSG00000136631.15	VPS45	protein_coding
ENSG00000023902.14	PLEKHO1	protein_coding
ENSG00000143401.15	ANP32E	protein_coding
ENSG00000117362.13	APH1A	protein_coding
ENSG00000159208.16	CIART	protein_coding
ENSG00000266472.6	MRPS21	protein_coding
ENSG00000117360.13	PRPF3	protein_coding
ENSG00000163125.15	RPRD2	protein_coding
ENSG00000143374.17	TARS2	protein_coding
ENSG00000143382.15	ADAMTSL4	protein_coding
ENSG00000203804.4	ADAMTSL4-AS1	lncRNA
ENSG00000277452.1	RN7SL473P	misc_RNA
ENSG00000143384.13	MCL1	protein_coding
ENSG00000143420.19	ENSA	protein_coding
ENSG00000143457.11	GOLPH3L	protein_coding
ENSG00000143437.21	ARNT	protein_coding
ENSG00000143379.12	SETDB1	protein_coding
ENSG00000143418.20	CERS2	protein_coding
ENSG00000143409.15	MINDY1	protein_coding
ENSG00000143363.17	PRUNE1	protein_coding
ENSG00000143443.10	C1orf56	protein_coding
ENSG00000197622.13	CDC42SE1	protein_coding
ENSG00000213190.4	MLLT11	protein_coding
ENSG00000143458.12	GABPB2	protein_coding
ENSG00000143434.16	SEMA6C	protein_coding
ENSG00000163156.12	SCNM1	protein_coding
ENSG00000163159.14	VPS72	protein_coding
ENSG00000143398.20	PIP5K1A	protein_coding
ENSG00000159352.16	PSMD4	protein_coding
ENSG00000143373.18	ZNF687	protein_coding
ENSG00000143393.16	PI4KB	protein_coding
ENSG00000265753.2	RN7SL444P	misc_RNA
ENSG00000143390.17	RFX5	protein_coding
ENSG00000143416.21	SELENBP1	protein_coding
ENSG00000159377.11	PSMB4	protein_coding
ENSG00000143442.22	POGZ	protein_coding
ENSG00000143375.15	CGN	protein_coding
ENSG00000143367.16	TUFT1	protein_coding
ENSG00000143376.14	SNX27	protein_coding
ENSG00000143436.11	MRPL9	protein_coding
ENSG00000182134.16	TDRKH	protein_coding
ENSG00000159445.13	THEM4	protein_coding
ENSG00000285651.1	AL450992.2	lncRNA
ENSG00000197747.9	S100A10	protein_coding
ENSG00000229021.2	AL450992.1	lncRNA
ENSG00000163191.6	S100A11	protein_coding
ENSG00000159450.12	TCHH	protein_coding
ENSG00000143631.11	FLG	protein_coding
ENSG00000143520.6	FLG2	protein_coding
ENSG00000163207.7	IVL	protein_coding
ENSG00000203783.5	PRR9	protein_coding
ENSG00000197956.10	S100A6	protein_coding
ENSG00000196754.13	S100A2	protein_coding
ENSG00000285867.1	BX470102.2	lncRNA
ENSG00000188643.11	S100A16	protein_coding
ENSG00000189171.14	S100A13	protein_coding
ENSG00000271853.5	AL162258.1	lncRNA
ENSG00000160679.13	CHTOP	protein_coding
ENSG00000143553.11	SNAPIN	protein_coding
ENSG00000143621.17	ILF2	protein_coding
ENSG00000169418.10	NPR1	protein_coding
ENSG00000143624.14	INTS3	protein_coding
ENSG00000143554.14	SLC27A3	protein_coding
ENSG00000143614.10	GATAD2B	protein_coding
ENSG00000198837.10	DENND4B	protein_coding
ENSG00000160741.17	CRTC2	protein_coding
ENSG00000143570.19	SLC39A1	protein_coding
ENSG00000285779.1	AL358472.7	protein_coding
ENSG00000282386.1	AL358472.4	lncRNA
ENSG00000143578.16	CREB3L4	protein_coding
ENSG00000143543.15	JTB	protein_coding
ENSG00000143545.10	RAB13	protein_coding
ENSG00000177954.14	RPS27	protein_coding
ENSG00000143549.21	TPM3	protein_coding
ENSG00000143612.21	C1orf43	protein_coding
ENSG00000143569.19	UBAP2L	protein_coding
ENSG00000143575.15	HAX1	protein_coding
ENSG00000143515.18	ATP8B2	protein_coding
ENSG00000160712.13	IL6R	protein_coding
ENSG00000169291.10	SHE	protein_coding
ENSG00000160714.10	UBE2Q1	protein_coding
ENSG00000160710.17	ADAR	protein_coding
ENSG00000143603.19	KCNN3	protein_coding
ENSG00000163344.6	PMVK	protein_coding
ENSG00000163346.17	PBXIP1	protein_coding
ENSG00000163348.4	PYGO2	protein_coding
ENSG00000160691.19	SHC1	protein_coding
ENSG00000173207.13	CKS1B	protein_coding
ENSG00000160688.19	FLAD1	protein_coding
ENSG00000160685.13	ZBTB7B	protein_coding
ENSG00000143537.14	ADAM15	protein_coding
ENSG00000243364.8	EFNA4	protein_coding
ENSG00000169241.19	SLC50A1	protein_coding
ENSG00000179085.8	DPM3	protein_coding
ENSG00000163463.13	KRTCAP2	protein_coding
ENSG00000163462.18	TRIM46	protein_coding
ENSG00000185499.16	MUC1	protein_coding
ENSG00000169231.13	THBS3	protein_coding
ENSG00000173171.14	MTX1	protein_coding
ENSG00000177628.16	GBA	protein_coding
ENSG00000160767.21	FAM189B	protein_coding
ENSG00000116521.11	SCAMP3	protein_coding
ENSG00000176444.19	CLK2	protein_coding
ENSG00000160752.15	FDPS	protein_coding
ENSG00000160753.16	RUSC1	protein_coding
ENSG00000116539.13	ASH1L	protein_coding
ENSG00000125459.17	MSTO1	protein_coding
ENSG00000287839.1	AL353807.5	lncRNA
ENSG00000163374.19	YY1AP1	protein_coding
ENSG00000132676.16	DAP3	protein_coding
ENSG00000203761.5	MSTO2P	unprocessed_pseudogene
ENSG00000116580.18	GON4L	protein_coding
ENSG00000132718.9	SYT11	protein_coding
ENSG00000143622.11	RIT1	protein_coding
ENSG00000132680.11	KHDC4	protein_coding
ENSG00000116584.20	ARHGEF2	protein_coding
ENSG00000163479.14	SSR2	protein_coding
ENSG00000160803.8	UBQLN4	protein_coding
ENSG00000116586.12	LAMTOR2	protein_coding
ENSG00000254726.3	MEX3A	protein_coding
ENSG00000160789.21	LMNA	protein_coding
ENSG00000160785.13	SLC25A44	protein_coding
ENSG00000260238.6	PMF1-BGLAP	protein_coding
ENSG00000160783.19	PMF1	protein_coding
ENSG00000198952.8	SMG5	protein_coding
ENSG00000198715.13	GLMP	protein_coding
ENSG00000163468.15	CCT3	protein_coding
ENSG00000125462.18	C1orf61	protein_coding
ENSG00000116604.18	MEF2D	protein_coding
ENSG00000183856.11	IQGAP3	protein_coding
ENSG00000163382.12	NAXE	protein_coding
ENSG00000160818.17	GPATCH4	protein_coding
ENSG00000272068.1	AL365181.2	lncRNA
ENSG00000132688.11	NES	protein_coding
ENSG00000143320.9	CRABP2	protein_coding
ENSG00000143319.17	ISG20L2	protein_coding
ENSG00000143303.12	RRNAD1	protein_coding
ENSG00000143314.12	MRPL24	protein_coding
ENSG00000143321.19	HDGF	protein_coding
ENSG00000143294.15	PRCC	protein_coding
ENSG00000027869.12	SH2D2A	protein_coding
ENSG00000187800.13	PEAR1	protein_coding
ENSG00000160838.14	LRRC71	protein_coding
ENSG00000132694.19	ARHGEF11	protein_coding
ENSG00000237842.2	SMU1P1	processed_pseudogene
ENSG00000224520.2	KRT8P45	processed_pseudogene
ENSG00000117036.12	ETV3	protein_coding
ENSG00000132704.16	FCRL2	protein_coding
ENSG00000183853.18	KIRREL1	protein_coding
ENSG00000173285.4	OR10K1	protein_coding
ENSG00000231434.1	AL365440.1	processed_pseudogene
ENSG00000163564.15	PYHIN1	protein_coding
ENSG00000163565.18	IFI16	protein_coding
ENSG00000162706.13	CADM3	protein_coding
ENSG00000158716.9	DUSP23	protein_coding
ENSG00000188004.11	SNHG28	lncRNA
ENSG00000213085.10	CFAP45	protein_coding
ENSG00000287040.1	AL590560.5	lncRNA
ENSG00000158710.15	TAGLN2	protein_coding
ENSG00000224259.7	LINC01133	lncRNA
ENSG00000143315.8	PIGM	protein_coding
ENSG00000162729.14	IGSF8	protein_coding
ENSG00000162734.13	PEA15	protein_coding
ENSG00000132716.19	DCAF8	protein_coding
ENSG00000258465.8	AL139011.2	protein_coding
ENSG00000162735.19	PEX19	protein_coding
ENSG00000122218.16	COPA	protein_coding
ENSG00000162736.17	NCSTN	protein_coding
ENSG00000162738.6	VANGL2	protein_coding
ENSG00000066294.15	CD84	protein_coding
ENSG00000122224.18	LY9	protein_coding
ENSG00000198358.4	AL354714.1	lncRNA
ENSG00000158769.18	F11R	protein_coding
ENSG00000270149.5	AL591806.3	protein_coding
ENSG00000215845.11	TSTD1	protein_coding
ENSG00000158773.14	USF1	protein_coding
ENSG00000143217.9	NECTIN4	protein_coding
ENSG00000143256.5	PFDN2	protein_coding
ENSG00000158793.14	NIT1	protein_coding
ENSG00000158796.17	DEDD	protein_coding
ENSG00000143222.12	UFC1	protein_coding
ENSG00000143258.16	USP21	protein_coding
ENSG00000143224.18	PPOX	protein_coding
ENSG00000158850.15	B4GALT3	protein_coding
ENSG00000158859.10	ADAMTS4	protein_coding
ENSG00000158864.12	NDUFS2	protein_coding
ENSG00000158882.15	TOMM40L	protein_coding
ENSG00000143252.15	SDHC	protein_coding
ENSG00000283696.1	AL592295.4	lncRNA
ENSG00000288093.1	AL592295.5	lncRNA
ENSG00000143226.15	FCGR2A	protein_coding
ENSG00000173110.8	HSPA6	protein_coding
ENSG00000162746.14	FCRLB	protein_coding
ENSG00000081721.12	DUSP12	protein_coding
ENSG00000118217.6	ATF6	protein_coding
ENSG00000198929.13	NOS1AP	protein_coding
ENSG00000239887.6	C1orf226	protein_coding
ENSG00000152332.16	UHMK1	protein_coding
ENSG00000117143.13	UAP1	protein_coding
ENSG00000162733.19	DDR2	protein_coding
ENSG00000132196.15	HSD17B7	protein_coding
ENSG00000117152.13	RGS4	protein_coding
ENSG00000143228.13	NUF2	protein_coding
ENSG00000185630.19	PBX1	protein_coding
ENSG00000143198.13	MGST3	protein_coding
ENSG00000143149.12	ALDH9A1	protein_coding
ENSG00000143183.17	TMCO1	protein_coding
ENSG00000224358.1	TMCO1-AS1	lncRNA
ENSG00000143179.16	UCK2	protein_coding
ENSG00000188859.7	FAM78B	protein_coding
ENSG00000143157.12	POGK	protein_coding
ENSG00000152382.6	TADA1	protein_coding
ENSG00000143195.13	ILDR2	protein_coding
ENSG00000143190.23	POU2F1	protein_coding
ENSG00000198821.11	CD247	protein_coding
ENSG00000143162.9	CREG1	protein_coding
ENSG00000198771.11	RCSD1	protein_coding
ENSG00000197965.12	MPZL1	protein_coding
ENSG00000143158.11	MPC2	protein_coding
ENSG00000143164.15	DCAF6	protein_coding
ENSG00000143147.14	GPR161	protein_coding
ENSG00000143155.13	TIPRL	protein_coding
ENSG00000213064.10	SFT2D2	protein_coding
ENSG00000143153.13	ATP1B1	protein_coding
ENSG00000143156.14	NME7	protein_coding
ENSG00000117475.14	BLZF1	protein_coding
ENSG00000213062.5	Z99572.1	lncRNA
ENSG00000198734.12	F5	protein_coding
ENSG00000000457.14	SCYL3	protein_coding
ENSG00000075945.13	KIFAP3	protein_coding
ENSG00000120370.13	GORAB	protein_coding
ENSG00000116132.12	PRRX1	protein_coding
ENSG00000007933.13	FMO3	protein_coding
ENSG00000117523.16	PRRC2C	protein_coding
ENSG00000117533.15	VAMP4	protein_coding
ENSG00000010165.20	EEF1AKNMT	protein_coding
ENSG00000135845.10	PIGC	protein_coding
ENSG00000094975.14	SUCO	protein_coding
ENSG00000279061.1	Z98043.1	TEC
ENSG00000117586.11	TNFSF4	protein_coding
ENSG00000203739.4	AL645568.1	lncRNA
ENSG00000117592.9	PRDX6	protein_coding
ENSG00000076321.11	KLHL20	protein_coding
ENSG00000120334.15	CENPL	protein_coding
ENSG00000117593.12	DARS2	protein_coding
ENSG00000234741.8	GAS5	lncRNA
ENSG00000185278.15	ZBTB37	protein_coding
ENSG00000135870.12	RC3H1	protein_coding
ENSG00000227373.6	RABGAP1L-DT	lncRNA
ENSG00000152061.23	RABGAP1L	protein_coding
ENSG00000116161.18	CACYBP	protein_coding
ENSG00000120333.4	MRPS14	protein_coding
ENSG00000116147.17	TNR	protein_coding
ENSG00000227740.2	LINC02803	lncRNA
ENSG00000143207.21	COP1	protein_coding
ENSG00000252906.1	SCARNA3	scaRNA
ENSG00000116183.11	PAPPA2	protein_coding
ENSG00000198797.7	BRINP2	protein_coding
ENSG00000254154.8	CRYZL2P-SEC16B	lncRNA
ENSG00000242193.11	CRYZL2P	transcribed_unitary_pseudogene
ENSG00000224687.2	RASAL2-AS1	lncRNA
ENSG00000075391.17	RASAL2	protein_coding
ENSG00000213057.5	C1orf220	lncRNA
ENSG00000116191.17	RALGPS2	protein_coding
ENSG00000116199.12	FAM20B	protein_coding
ENSG00000186283.14	TOR3A	protein_coding
ENSG00000143322.21	ABL2	protein_coding
ENSG00000057252.13	SOAT1	protein_coding
ENSG00000236539.3	HNRNPA1P54	processed_pseudogene
ENSG00000169905.12	TOR1AIP2	protein_coding
ENSG00000143337.18	TOR1AIP1	protein_coding
ENSG00000264916.2	RN7SL230P	misc_RNA
ENSG00000260360.1	AL353708.1	lncRNA
ENSG00000135837.16	CEP350	protein_coding
ENSG00000116260.17	QSOX1	protein_coding
ENSG00000230124.8	ACBD6	protein_coding
ENSG00000143324.14	XPR1	protein_coding
ENSG00000135835.12	KIAA1614	protein_coding
ENSG00000135823.14	STX6	protein_coding
ENSG00000153029.14	MR1	protein_coding
ENSG00000162783.11	IER5	protein_coding
ENSG00000287452.2	AL391477.1	lncRNA
ENSG00000224810.1	AL355482.1	lncRNA
ENSG00000135821.19	GLUL	protein_coding
ENSG00000270443.1	AL139344.1	processed_pseudogene
ENSG00000135828.11	RNASEL	protein_coding
ENSG00000143333.7	RGS16	protein_coding
ENSG00000135838.13	NPL	protein_coding
ENSG00000135829.17	DHX9	protein_coding
ENSG00000135862.6	LAMC1	protein_coding
ENSG00000058085.15	LAMC2	protein_coding
ENSG00000157064.11	NMNAT2	protein_coding
ENSG00000232860.8	SMG7-AS1	lncRNA
ENSG00000116698.21	SMG7	protein_coding
ENSG00000162704.16	ARPC5	protein_coding
ENSG00000143344.16	RGL1	protein_coding
ENSG00000198756.12	COLGALT2	protein_coding
ENSG00000198860.13	TSEN15	protein_coding
ENSG00000116667.15	C1orf21	protein_coding
ENSG00000116406.19	EDEM3	protein_coding
ENSG00000135842.17	NIBAN1	protein_coding
ENSG00000121481.11	RNF2	protein_coding
ENSG00000121486.12	TRMT1L	protein_coding
ENSG00000116668.13	SWT1	protein_coding
ENSG00000279838.1	AL356273.3	TEC
ENSG00000116679.16	IVNS1ABP	protein_coding
ENSG00000047410.14	TPR	protein_coding
ENSG00000157181.16	ODR4	protein_coding
ENSG00000116711.10	PLA2G4A	protein_coding
ENSG00000230987.2	AL359976.1	processed_pseudogene
ENSG00000231767.4	RPS27AP5	protein_coding
ENSG00000116741.8	RGS2	protein_coding
ENSG00000116750.13	UCHL5	protein_coding
ENSG00000116747.13	RO60	protein_coding
ENSG00000023572.10	GLRX2	protein_coding
ENSG00000134371.14	CDC73	protein_coding
ENSG00000276735.1	AL390863.1	misc_RNA
ENSG00000000971.16	CFH	protein_coding
ENSG00000066279.18	ASPM	protein_coding
ENSG00000177888.8	ZBTB41	protein_coding
ENSG00000134376.16	CRB1	protein_coding
ENSG00000151414.15	NEK7	protein_coding
ENSG00000229989.4	MIR181A1HG	lncRNA
ENSG00000116833.14	NR5A2	protein_coding
ENSG00000162702.8	ZNF281	protein_coding
ENSG00000118193.12	KIF14	protein_coding
ENSG00000118197.14	DDX59	protein_coding
ENSG00000118200.14	CAMSAP2	protein_coding
ENSG00000163362.11	INAVA	protein_coding
ENSG00000116852.14	KIF21B	protein_coding
ENSG00000116857.17	TMEM9	protein_coding
ENSG00000081277.13	PKP1	protein_coding
ENSG00000118194.20	TNNT2	protein_coding
ENSG00000174307.7	PHLDA3	protein_coding
ENSG00000159176.14	CSRP1	protein_coding
ENSG00000223396.4	RPS10P7	transcribed_processed_pseudogene
ENSG00000134369.15	NAV1	protein_coding
ENSG00000198700.10	IPO9	protein_coding
ENSG00000198892.7	SHISA4	protein_coding
ENSG00000134375.11	TIMM17A	protein_coding
ENSG00000176393.11	RNPEP	protein_coding
ENSG00000234678.2	ELF3-AS1	lncRNA
ENSG00000163435.16	ELF3	protein_coding
ENSG00000143862.8	ARL8A	protein_coding
ENSG00000143851.15	PTPN7	protein_coding
ENSG00000077152.11	UBE2T	protein_coding
ENSG00000077157.22	PPP1R12B	protein_coding
ENSG00000117139.18	KDM5B	protein_coding
ENSG00000214796.8	TUBAP5	transcribed_unprocessed_pseudogene
ENSG00000183155.5	RABIF	protein_coding
ENSG00000117153.16	KLHL12	protein_coding
ENSG00000159346.13	ADIPOR1	protein_coding
ENSG00000159348.13	CYB5R1	protein_coding
ENSG00000163444.12	TMEM183A	protein_coding
ENSG00000143847.15	PPFIA4	protein_coding
ENSG00000236523.2	NPM1P40	processed_pseudogene
ENSG00000159388.6	BTG2	protein_coding
ENSG00000188783.6	PRELP	protein_coding
ENSG00000058668.15	ATP2B4	protein_coding
ENSG00000122188.13	LAX1	protein_coding
ENSG00000058673.16	ZC3H11A	protein_coding
ENSG00000257315.3	ZBED6	protein_coding
ENSG00000182004.13	SNRPE	protein_coding
ENSG00000286572.1	AL592146.2	lncRNA
ENSG00000143842.15	SOX13	protein_coding
ENSG00000143845.15	ETNK2	protein_coding
ENSG00000143850.16	PLEKHA6	protein_coding
ENSG00000158615.9	PPP1R15B	protein_coding
ENSG00000133056.13	PIK3C2B	protein_coding
ENSG00000198625.13	MDM4	protein_coding
ENSG00000170382.12	LRRN2	protein_coding
ENSG00000163531.15	NFASC	protein_coding
ENSG00000184144.12	CNTN2	protein_coding
ENSG00000174529.7	TMEM81	protein_coding
ENSG00000117222.14	RBBP5	protein_coding
ENSG00000133059.17	DSTYK	protein_coding
ENSG00000133069.17	TMCC2	protein_coding
ENSG00000163545.11	NUAK2	protein_coding
ENSG00000281406.2	BLACAT1	protein_coding
ENSG00000117266.15	CDK18	protein_coding
ENSG00000158711.14	ELK4	protein_coding
ENSG00000069275.13	NUCKS1	protein_coding
ENSG00000117280.13	RAB29	protein_coding
ENSG00000133065.11	SLC41A1	protein_coding
ENSG00000286619.1	AC119673.2	lncRNA
ENSG00000196550.10	FAM72A	protein_coding
ENSG00000266028.7	SRGAP2	protein_coding
ENSG00000263528.8	IKBKE	protein_coding
ENSG00000266094.8	RASSF5	protein_coding
ENSG00000143486.16	EIF2D	protein_coding
ENSG00000143479.17	DYRK3	protein_coding
ENSG00000162889.11	MAPKAPK2	protein_coding
ENSG00000123836.15	PFKFB2	protein_coding
ENSG00000180667.10	YOD1	protein_coding
ENSG00000196352.16	CD55	protein_coding
ENSG00000117335.20	CD46	protein_coding
ENSG00000203709.12	MIR29B2CHG	lncRNA
ENSG00000076356.7	PLXNA2	protein_coding
ENSG00000196878.15	LAMB3	protein_coding
ENSG00000123689.6	G0S2	protein_coding
ENSG00000117594.10	HSD11B1	protein_coding
ENSG00000117595.12	IRF6	protein_coding
ENSG00000117597.18	UTP25	protein_coding
ENSG00000143469.20	SYT14	protein_coding
ENSG00000054392.13	HHAT	protein_coding
ENSG00000117625.14	RCOR3	protein_coding
ENSG00000082512.15	TRAF5	protein_coding
ENSG00000153363.13	LINC00467	lncRNA
ENSG00000170385.10	SLC30A1	protein_coding
ENSG00000117650.13	NEK2	protein_coding
ENSG00000123684.13	LPGAT1	protein_coding
ENSG00000143493.13	INTS7	protein_coding
ENSG00000143476.18	DTL	protein_coding
ENSG00000066027.12	PPP2R5A	protein_coding
ENSG00000065600.13	PACC1	protein_coding
ENSG00000117691.10	NENF	protein_coding
ENSG00000260805.2	AC092803.1	lncRNA
ENSG00000162772.17	ATF3	protein_coding
ENSG00000123685.9	BATF3	protein_coding
ENSG00000117697.15	NSL1	protein_coding
ENSG00000203705.11	TATDN3	protein_coding
ENSG00000198468.9	FLVCR1-DT	lncRNA
ENSG00000162769.13	FLVCR1	protein_coding
ENSG00000174606.14	ANGEL2	protein_coding
ENSG00000136643.12	RPS6KC1	protein_coding
ENSG00000230461.9	PROX1-AS1	lncRNA
ENSG00000117707.16	PROX1	protein_coding
ENSG00000143499.14	SMYD2	protein_coding
ENSG00000152104.12	PTPN14	protein_coding
ENSG00000117724.13	CENPF	protein_coding
ENSG00000082482.14	KCNK2	protein_coding
ENSG00000136636.13	KCTD3	protein_coding
ENSG00000092978.11	GPATCH2	protein_coding
ENSG00000162814.11	SPATA17	protein_coding
ENSG00000067533.6	RRP15	protein_coding
ENSG00000092969.12	TGFB2	protein_coding
ENSG00000228063.2	LYPLAL1-DT	lncRNA
ENSG00000143353.12	LYPLAL1	protein_coding
ENSG00000136628.18	EPRS1	protein_coding
ENSG00000162813.18	BPNT1	protein_coding
ENSG00000067704.10	IARS2	protein_coding
ENSG00000118873.16	RAB3GAP2	protein_coding
ENSG00000162817.7	C1orf115	protein_coding
ENSG00000117791.16	MTARC2	protein_coding
ENSG00000186205.13	MTARC1	protein_coding
ENSG00000136630.13	HLX	protein_coding
ENSG00000234754.2	LINC02817	lncRNA
ENSG00000143507.18	DUSP10	protein_coding
ENSG00000236230.2	AL356108.1	lncRNA
ENSG00000143498.18	TAF1A	protein_coding
ENSG00000154305.18	MIA3	protein_coding
ENSG00000186063.13	AIDA	protein_coding
ENSG00000162819.12	BROX	protein_coding
ENSG00000287684.1	AL392172.1	lncRNA
ENSG00000154309.9	DISP1	protein_coding
ENSG00000287338.1	AL929091.1	lncRNA
ENSG00000143502.15	SUSD4	protein_coding
ENSG00000162909.18	CAPN2	protein_coding
ENSG00000143514.17	TP53BP2	protein_coding
ENSG00000272645.3	GTF2IP20	transcribed_unprocessed_pseudogene
ENSG00000143756.12	FBXO28	protein_coding
ENSG00000143753.13	DEGS1	protein_coding
ENSG00000232628.6	AC092809.2	lncRNA
ENSG00000143748.18	NVL	protein_coding
ENSG00000143771.12	CNIH4	protein_coding
ENSG00000162923.16	WDR26	protein_coding
ENSG00000143786.8	CNIH3	protein_coding
ENSG00000185842.15	DNAH14	protein_coding
ENSG00000143815.15	LBR	protein_coding
ENSG00000154380.17	ENAH	protein_coding
ENSG00000143742.14	SRP9	protein_coding
ENSG00000143819.12	EPHX1	protein_coding
ENSG00000196187.12	TMEM63A	protein_coding
ENSG00000143811.19	PYCR2	protein_coding
ENSG00000143751.10	SDE2	protein_coding
ENSG00000163041.12	H3-3A	protein_coding
ENSG00000182827.9	ACBD3	protein_coding
ENSG00000185155.12	MIXL1	protein_coding
ENSG00000143799.13	PARP1	protein_coding
ENSG00000203685.10	STUM	protein_coding
ENSG00000143772.9	ITPKB	protein_coding
ENSG00000143801.17	PSEN2	protein_coding
ENSG00000163050.17	COQ8A	protein_coding
ENSG00000143776.18	CDC42BPA	protein_coding
ENSG00000181450.18	ZNF678	protein_coding
ENSG00000143740.14	SNAP47	protein_coding
ENSG00000081692.12	JMJD4	protein_coding
ENSG00000143816.8	WNT9A	protein_coding
ENSG00000143761.16	ARF1	protein_coding
ENSG00000143793.13	C1orf35	protein_coding
ENSG00000162910.19	MRPL55	protein_coding
ENSG00000143774.16	GUK1	protein_coding
ENSG00000198835.4	GJC2	protein_coding
ENSG00000181873.13	IBA57	protein_coding
ENSG00000154358.21	OBSCN	protein_coding
ENSG00000269934.3	AL353593.1	lncRNA
ENSG00000286773.1	AL353593.3	lncRNA
ENSG00000154370.16	TRIM11	protein_coding
ENSG00000181218.5	H2AW	protein_coding
ENSG00000196890.4	H2BU1	protein_coding
ENSG00000279306.1	AL139288.2	TEC
ENSG00000168159.13	RNF187	protein_coding
ENSG00000199352.1	RNA5S1	rRNA
ENSG00000201588.1	RNA5S2	rRNA
ENSG00000199337.1	RNA5S3	rRNA
ENSG00000200381.1	RNA5S4	rRNA
ENSG00000199396.1	RNA5S5	rRNA
ENSG00000200624.1	RNA5S6	rRNA
ENSG00000202521.1	RNA5S7	rRNA
ENSG00000200343.1	RNA5S8	rRNA
ENSG00000199910.1	RNA5S10	rRNA
ENSG00000199334.1	RNA5S11	rRNA
ENSG00000199270.1	RNA5S12	rRNA
ENSG00000202526.1	RNA5S13	rRNA
ENSG00000201355.1	RNA5S14	rRNA
ENSG00000201925.1	RNA5S15	rRNA
ENSG00000202257.1	RNA5S16	rRNA
ENSG00000200370.1	RNA5S17	rRNA
ENSG00000116574.6	RHOU	protein_coding
ENSG00000177788.6	AL162595.1	lncRNA
ENSG00000168118.12	RAB4A	protein_coding
ENSG00000237481.1	AL117350.1	lncRNA
ENSG00000154429.11	CCSAP	protein_coding
ENSG00000143632.14	ACTA1	protein_coding
ENSG00000069248.12	NUP133	protein_coding
ENSG00000135776.5	ABCB10	protein_coding
ENSG00000135801.9	TAF5L	protein_coding
ENSG00000135763.10	URB2	protein_coding
ENSG00000143641.10	GALNT2	protein_coding
ENSG00000177614.11	PGBD5	protein_coding
ENSG00000135775.14	COG2	protein_coding
ENSG00000119280.17	C1orf198	protein_coding
ENSG00000143643.13	TTC13	protein_coding
ENSG00000173409.14	ARV1	protein_coding
ENSG00000182118.8	FAM89A	protein_coding
ENSG00000143633.13	C1orf131	protein_coding
ENSG00000116906.13	GNPAT	protein_coding
ENSG00000116903.7	EXOC8	protein_coding
ENSG00000010072.16	SPRTN	protein_coding
ENSG00000135766.9	EGLN1	protein_coding
ENSG00000233461.6	AL445524.1	lncRNA
ENSG00000116918.15	TSNAX	protein_coding
ENSG00000270106.6	TSNAX-DISC1	protein_coding
ENSG00000162946.23	DISC1	protein_coding
ENSG00000286071.1	AL136171.2	lncRNA
ENSG00000226758.1	DISC1-IT1	lncRNA
ENSG00000116991.11	SIPA1L2	protein_coding
ENSG00000135778.12	NTPCR	protein_coding
ENSG00000135749.19	PCNX2	protein_coding
ENSG00000143674.11	MAP3K21	protein_coding
ENSG00000135750.15	KCNK1	protein_coding
ENSG00000231663.1	COA6-AS1	lncRNA
ENSG00000168275.16	COA6	protein_coding
ENSG00000059588.10	TARBP1	protein_coding
ENSG00000168264.10	IRF2BP2	protein_coding
ENSG00000173726.11	TOMM20	protein_coding
ENSG00000207181.1	SNORA14B	snoRNA
ENSG00000188739.15	RBM34	protein_coding
ENSG00000054267.22	ARID4B	protein_coding
ENSG00000152904.11	GGPS1	protein_coding
ENSG00000285053.1	TBCE	protein_coding
ENSG00000284770.2	TBCE	protein_coding
ENSG00000162885.14	B3GALNT2	protein_coding
ENSG00000168243.11	GNG4	protein_coding
ENSG00000143669.14	LYST	protein_coding
ENSG00000116962.15	NID1	protein_coding
ENSG00000186197.15	EDARADD	protein_coding
ENSG00000244457.2	ENO1P1	transcribed_processed_pseudogene
ENSG00000116977.19	LGALS8	protein_coding
ENSG00000119285.11	HEATR1	protein_coding
ENSG00000077522.13	ACTN2	protein_coding
ENSG00000116984.14	MTR	protein_coding
ENSG00000215808.4	LINC01139	lncRNA
ENSG00000259776.1	AC093426.1	lncRNA
ENSG00000155816.20	FMN2	protein_coding
ENSG00000180875.5	GREM2	protein_coding
ENSG00000287516.1	AL359764.2	lncRNA
ENSG00000091483.7	FH	protein_coding
ENSG00000054277.14	OPN3	protein_coding
ENSG00000203668.2	CHML	protein_coding
ENSG00000174371.17	EXO1	protein_coding
ENSG00000180287.17	PLD5	protein_coding
ENSG00000143702.16	CEP170	protein_coding
ENSG00000054282.16	SDCCAG8	protein_coding
ENSG00000117020.18	AKT3	protein_coding
ENSG00000179456.10	ZBTB18	protein_coding
ENSG00000035687.10	ADSS2	protein_coding
ENSG00000121644.19	DESI2	protein_coding
ENSG00000203667.10	COX20	protein_coding
ENSG00000153187.20	HNRNPU	protein_coding
ENSG00000203666.12	EFCAB2	protein_coding
ENSG00000162849.16	KIF26B	protein_coding
ENSG00000162851.8	TFB2M	protein_coding
ENSG00000162852.14	CNST	protein_coding
ENSG00000225300.1	AL591623.1	lncRNA
ENSG00000143653.10	SCCPDH	protein_coding
ENSG00000153207.16	AHCTF1	protein_coding
ENSG00000135747.11	ZNF670-ZNF695	protein_coding
ENSG00000188295.14	ZNF669	protein_coding
ENSG00000196418.12	ZNF124	protein_coding
ENSG00000227671.4	AL390728.4	transcribed_unprocessed_pseudogene
ENSG00000162714.12	ZNF496	protein_coding
ENSG00000162711.18	NLRP3	protein_coding
ENSG00000177535.8	OR2B11	protein_coding
ENSG00000196242.10	OR2C3	protein_coding
ENSG00000162722.9	TRIM58	protein_coding
ENSG00000203663.4	OR2L2	protein_coding
ENSG00000228198.3	OR2M3	protein_coding
ENSG00000177201.2	OR2T12	protein_coding
ENSG00000175137.11	SH3BP5L	protein_coding
ENSG00000171161.13	ZNF672	protein_coding
ENSG00000171163.16	ZNF692	protein_coding
ENSG00000185220.12	PGBD2	protein_coding
ENSG00000233084.2	RPL23AP25	processed_pseudogene
ENSG00000035115.22	SH3YL1	protein_coding
ENSG00000143727.16	ACP1	protein_coding
ENSG00000151353.15	TMEM18	protein_coding
ENSG00000233296.2	TMEM18-DT	lncRNA
ENSG00000237667.7	LINC01115	lncRNA
ENSG00000172554.12	SNTG2	protein_coding
ENSG00000130508.11	PXDN	protein_coding
ENSG00000186487.20	MYT1L	protein_coding
ENSG00000032389.13	EIPR1	protein_coding
ENSG00000171853.16	TRAPPC12	protein_coding
ENSG00000182551.14	ADI1	protein_coding
ENSG00000286905.1	AC108488.2	protein_coding
ENSG00000171865.10	RNASEH1	protein_coding
ENSG00000234171.3	RNASEH1-AS1	lncRNA
ENSG00000287126.1	AC108488.3	lncRNA
ENSG00000171863.15	RPS7	protein_coding
ENSG00000237401.8	LINC01304	lncRNA
ENSG00000176887.7	SOX11	protein_coding
ENSG00000232044.7	SILC1	lncRNA
ENSG00000271947.1	AC017076.1	lncRNA
ENSG00000151692.15	RNF144A	protein_coding
ENSG00000236790.6	LINC00299	lncRNA
ENSG00000236008.3	LINC01814	lncRNA
ENSG00000115738.10	ID2	protein_coding
ENSG00000134313.16	KIDINS220	protein_coding
ENSG00000143797.12	MBOAT2	protein_coding
ENSG00000151693.11	ASAP2	protein_coding
ENSG00000119185.13	ITGB1BP1	protein_coding
ENSG00000119203.14	CPSF3	protein_coding
ENSG00000134330.19	IAH1	protein_coding
ENSG00000151694.14	ADAM17	protein_coding
ENSG00000134308.14	YWHAQ	protein_coding
ENSG00000240687.2	AC082651.1	lncRNA
ENSG00000115750.17	TAF1B	protein_coding
ENSG00000134317.18	GRHL1	protein_coding
ENSG00000260077.1	AC104794.3	lncRNA
ENSG00000172059.11	KLF11	protein_coding
ENSG00000171848.15	RRM2	protein_coding
ENSG00000285872.1	AC007240.3	lncRNA
ENSG00000115756.13	HPCAL1	protein_coding
ENSG00000115758.13	ODC1	protein_coding
ENSG00000257135.7	ODC1-DT	lncRNA
ENSG00000115761.16	NOL10	protein_coding
ENSG00000243819.4	RN7SL832P	lncRNA
ENSG00000143870.13	PDIA6	protein_coding
ENSG00000150873.12	C2orf50	protein_coding
ENSG00000162976.13	SLC66A3	protein_coding
ENSG00000134318.14	ROCK2	protein_coding
ENSG00000169016.17	E2F6	protein_coding
ENSG00000196208.14	GREB1	protein_coding
ENSG00000239899.3	RN7SL674P	misc_RNA
ENSG00000134324.12	LPIN1	protein_coding
ENSG00000071575.11	TRIB2	protein_coding
ENSG00000162981.14	LRATD1	protein_coding
ENSG00000151779.13	NBAS	protein_coding
ENSG00000079785.15	DDX1	protein_coding
ENSG00000233718.8	MYCNOS	lncRNA
ENSG00000197872.11	CYRIA	protein_coding
ENSG00000163032.12	VSNL1	protein_coding
ENSG00000163029.16	SMC6	protein_coding
ENSG00000178295.15	GEN1	protein_coding
ENSG00000240857.2	RDH14	protein_coding
ENSG00000143867.7	OSR1	protein_coding
ENSG00000228784.9	LINC00954	lncRNA
ENSG00000118965.15	WDR35	protein_coding
ENSG00000068697.7	LAPTM4A	protein_coding
ENSG00000115884.11	SDC1	protein_coding
ENSG00000055917.15	PUM2	protein_coding
ENSG00000143878.10	RHOB	protein_coding
ENSG00000118960.13	HS1BP3	protein_coding
ENSG00000143869.7	GDF7	protein_coding
ENSG00000118961.15	LDAH	protein_coding
ENSG00000228999.4	AC096570.1	lncRNA
ENSG00000119771.15	KLHL29	protein_coding
ENSG00000119778.15	ATAD2B	protein_coding
ENSG00000173960.14	UBXN2A	protein_coding
ENSG00000163026.12	WDCP	protein_coding
ENSG00000119782.14	FKBP1B	protein_coding
ENSG00000115128.7	SF3B6	protein_coding
ENSG00000219626.9	FAM228B	protein_coding
ENSG00000115129.14	TP53I3	protein_coding
ENSG00000198399.14	ITSN2	protein_coding
ENSG00000286829.1	AC093798.1	lncRNA
ENSG00000084676.15	NCOA1	protein_coding
ENSG00000184924.5	PTRHD1	protein_coding
ENSG00000138092.11	CENPO	protein_coding
ENSG00000138031.14	ADCY3	protein_coding
ENSG00000224165.6	DNAJC27-AS1	lncRNA
ENSG00000084710.14	EFR3B	protein_coding
ENSG00000119772.17	DNMT3A	protein_coding
ENSG00000138101.18	DTNB	protein_coding
ENSG00000143970.17	ASXL2	protein_coding
ENSG00000084731.15	KIF3C	protein_coding
ENSG00000268412.2	TRMT112P6	processed_pseudogene
ENSG00000084733.11	RAB10	protein_coding
ENSG00000157833.13	GAREM2	protein_coding
ENSG00000084754.12	HADHA	protein_coding
ENSG00000138029.14	HADHB	protein_coding
ENSG00000138018.18	SELENOI	protein_coding
ENSG00000171303.7	KCNK3	protein_coding
ENSG00000213699.9	SLC35F6	protein_coding
ENSG00000084764.12	MAPRE3	protein_coding
ENSG00000119777.20	TMEM214	protein_coding
ENSG00000084693.16	AGBL5	protein_coding
ENSG00000228474.6	OST4	protein_coding
ENSG00000138080.14	EMILIN1	protein_coding
ENSG00000138030.13	KHK	protein_coding
ENSG00000138028.16	CGREF1	protein_coding
ENSG00000143994.14	ABHD1	protein_coding
ENSG00000138073.14	PREB	protein_coding
ENSG00000163792.6	TCF23	protein_coding
ENSG00000138074.15	SLC5A6	protein_coding
ENSG00000138085.17	ATRAID	protein_coding
ENSG00000084774.14	CAD	protein_coding
ENSG00000115194.11	SLC30A3	protein_coding
ENSG00000115204.15	MPV17	protein_coding
ENSG00000115207.13	GTF3C2	protein_coding
ENSG00000234945.8	GTF3C2-AS1	lncRNA
ENSG00000234072.1	AC074117.1	lncRNA
ENSG00000115211.16	EIF2B4	protein_coding
ENSG00000115234.11	SNX17	protein_coding
ENSG00000163795.14	ZNF513	protein_coding
ENSG00000115241.11	PPM1G	protein_coding
ENSG00000115216.14	NRBP1	protein_coding
ENSG00000138002.16	IFT172	protein_coding
ENSG00000115226.10	FNDC4	protein_coding
ENSG00000243943.10	ZNF512	protein_coding
ENSG00000259080.1	AC074091.2	lncRNA
ENSG00000198522.14	GPN1	protein_coding
ENSG00000119760.16	SUPT7L	protein_coding
ENSG00000163798.13	SLC4A1AP	protein_coding
ENSG00000205334.2	LINC01460	lncRNA
ENSG00000243147.8	MRPL33	protein_coding
ENSG00000171174.15	RBKS	protein_coding
ENSG00000158019.21	BABAM2	protein_coding
ENSG00000075426.12	FOSL2	protein_coding
ENSG00000163803.13	PLB1	protein_coding
ENSG00000213639.10	PPP1CB	protein_coding
ENSG00000163806.16	SPDYA	protein_coding
ENSG00000171103.11	TRMT61B	protein_coding
ENSG00000163811.12	WDR43	protein_coding
ENSG00000189350.12	TOGARAM2	protein_coding
ENSG00000115295.20	CLIP4	protein_coding
ENSG00000233862.7	AC016907.2	lncRNA
ENSG00000119801.13	YPEL5	protein_coding
ENSG00000213626.13	LBH	protein_coding
ENSG00000172954.14	LCLAT1	protein_coding
ENSG00000013016.16	EHD3	protein_coding
ENSG00000158125.10	XDH	protein_coding
ENSG00000162959.13	MEMO1	protein_coding
ENSG00000162961.14	DPY30	protein_coding
ENSG00000021574.13	SPAST	protein_coding
ENSG00000152683.14	SLC30A6	protein_coding
ENSG00000229816.1	DDX50P1	processed_pseudogene
ENSG00000119820.11	YIPF4	protein_coding
ENSG00000272754.1	AL133245.1	lncRNA
ENSG00000115760.14	BIRC6	protein_coding
ENSG00000018699.13	TTC27	protein_coding
ENSG00000049323.16	LTBP1	protein_coding
ENSG00000152689.18	RASGRP3	protein_coding
ENSG00000119812.19	FAM98A	protein_coding
ENSG00000228262.10	LINC01320	lncRNA
ENSG00000239649.3	MYADML	transcribed_processed_pseudogene
ENSG00000226994.9	AC012593.1	lncRNA
ENSG00000264352.2	RN7SL602P	misc_RNA
ENSG00000260025.1	CRIM1-DT	lncRNA
ENSG00000150938.10	CRIM1	protein_coding
ENSG00000171055.15	FEZ2	protein_coding
ENSG00000115808.12	STRN	protein_coding
ENSG00000008869.12	HEATR5B	protein_coding
ENSG00000152133.16	GPATCH11	protein_coding
ENSG00000055332.18	EIF2AK2	protein_coding
ENSG00000218739.10	CEBPZOS	protein_coding
ENSG00000115816.15	CEBPZ	protein_coding
ENSG00000003509.16	NDUFAF7	protein_coding
ENSG00000115825.11	PRKD3	protein_coding
ENSG00000163171.8	CDC42EP3	protein_coding
ENSG00000138061.12	CYP1B1	protein_coding
ENSG00000232973.13	CYP1B1-AS1	lncRNA
ENSG00000119787.14	ATL2	protein_coding
ENSG00000231367.6	LINC02613	lncRNA
ENSG00000143889.16	HNRNPLL	protein_coding
ENSG00000143891.17	GALM	protein_coding
ENSG00000115875.19	SRSF7	protein_coding
ENSG00000152147.11	GEMIN6	protein_coding
ENSG00000163214.21	DHX57	protein_coding
ENSG00000188010.14	MORN2	protein_coding
ENSG00000265905.2	RN7SL96P	misc_RNA
ENSG00000115904.13	SOS1	protein_coding
ENSG00000011566.15	MAP4K3	protein_coding
ENSG00000231312.7	MAP4K3-DT	lncRNA
ENSG00000183023.18	SLC8A1	protein_coding
ENSG00000205086.8	C2orf91	lncRNA
ENSG00000162878.13	PKDCC	protein_coding
ENSG00000143924.19	EML4	protein_coding
ENSG00000115944.15	COX7A2L	protein_coding
ENSG00000057935.14	MTA3	protein_coding
ENSG00000152518.8	ZFP36L2	protein_coding
ENSG00000115970.18	THADA	protein_coding
ENSG00000264071.2	RN7SL531P	misc_RNA
ENSG00000152527.14	PLEKHH2	protein_coding
ENSG00000138036.18	DYNC2LI1	protein_coding
ENSG00000143921.9	ABCG8	protein_coding
ENSG00000138095.19	LRPPRC	protein_coding
ENSG00000138032.21	PPM1B	protein_coding
ENSG00000138078.16	PREPL	protein_coding
ENSG00000143919.15	CAMKMT	protein_coding
ENSG00000259439.2	LINC01833	lncRNA
ENSG00000138083.5	SIX3	protein_coding
ENSG00000170577.8	SIX2	protein_coding
ENSG00000068784.13	SRBD1	protein_coding
ENSG00000171132.14	PRKCE	protein_coding
ENSG00000116016.14	EPAS1	protein_coding
ENSG00000250565.7	ATP6V1E2	protein_coding
ENSG00000119729.12	RHOQ	protein_coding
ENSG00000119878.6	CRIPT	protein_coding
ENSG00000222005.9	LINC01118	lncRNA
ENSG00000171150.9	SOCS5	protein_coding
ENSG00000239332.6	LINC01119	lncRNA
ENSG00000180398.13	MCFD2	protein_coding
ENSG00000068724.17	TTC7A	protein_coding
ENSG00000143933.19	CALM2	protein_coding
ENSG00000236824.2	BCYRN1	scRNA
ENSG00000277396.1	Metazoa_SRP	misc_RNA
ENSG00000095002.15	MSH2	protein_coding
ENSG00000184261.5	KCNK12	protein_coding
ENSG00000116062.17	MSH6	protein_coding
ENSG00000224058.2	AC006509.1	processed_pseudogene
ENSG00000138081.21	FBXO11	protein_coding
ENSG00000170802.16	FOXN2	protein_coding
ENSG00000162869.16	PPP1R21	protein_coding
ENSG00000243244.7	STON1	protein_coding
ENSG00000068781.21	STON1-GTF2A1L	protein_coding
ENSG00000286412.1	AC007682.1	lncRNA
ENSG00000287867.1	AC007402.2	lncRNA
ENSG00000115239.24	ASB3	protein_coding
ENSG00000143942.5	CHAC2	protein_coding
ENSG00000068912.14	ERLEC1	protein_coding
ENSG00000068878.15	PSME4	protein_coding
ENSG00000170634.13	ACYP2	protein_coding
ENSG00000115306.16	SPTBN1	protein_coding
ENSG00000214595.12	EML6	protein_coding
ENSG00000115310.18	RTN4	protein_coding
ENSG00000162994.16	CLHC1	protein_coding
ENSG00000203327.2	AC012358.1	lncRNA
ENSG00000143947.14	RPS27A	protein_coding
ENSG00000085760.15	MTIF2	protein_coding
ENSG00000240401.9	AC012358.3	lncRNA
ENSG00000115355.17	CCDC88A	protein_coding
ENSG00000163001.12	CFAP36	protein_coding
ENSG00000275052.5	PPP4R3B	protein_coding
ENSG00000138035.15	PNPT1	protein_coding
ENSG00000115380.20	EFEMP1	protein_coding
ENSG00000233251.8	AC007743.1	lncRNA
ENSG00000055813.6	CCDC85A	protein_coding
ENSG00000028116.18	VRK2	protein_coding
ENSG00000233426.3	EIF3FP3	processed_pseudogene
ENSG00000228590.2	MIR4432HG	lncRNA
ENSG00000115421.13	PAPOLG	protein_coding
ENSG00000162924.15	REL	protein_coding
ENSG00000267520.2	AC010733.1	lncRNA
ENSG00000162927.14	PUS10	protein_coding
ENSG00000162928.9	PEX13	protein_coding
ENSG00000162929.14	KIAA1841	protein_coding
ENSG00000212978.6	AC016747.1	lncRNA
ENSG00000237651.6	C2orf74	protein_coding
ENSG00000173209.23	AHSA2P	transcribed_unitary_pseudogene
ENSG00000115464.15	USP34	protein_coding
ENSG00000270820.6	AC016727.1	lncRNA
ENSG00000082898.17	XPO1	protein_coding
ENSG00000170264.13	FAM161A	protein_coding
ENSG00000115484.15	CCT4	protein_coding
ENSG00000173163.10	COMMD1	protein_coding
ENSG00000170340.11	B3GNT2	protein_coding
ENSG00000186889.10	TMEM17	protein_coding
ENSG00000115504.15	EHBP1	protein_coding
ENSG00000115507.10	OTX1	protein_coding
ENSG00000143951.16	WDPCP	protein_coding
ENSG00000014641.21	MDH1	protein_coding
ENSG00000169764.15	UGP2	protein_coding
ENSG00000143952.20	VPS54	protein_coding
ENSG00000225889.9	AC012368.1	lncRNA
ENSG00000119862.13	LGALSL	protein_coding
ENSG00000119844.15	AFTPH	protein_coding
ENSG00000179833.4	SERTAD2	protein_coding
ENSG00000237638.2	LINC02245	lncRNA
ENSG00000115902.11	SLC1A4	protein_coding
ENSG00000011523.14	CEP68	protein_coding
ENSG00000138069.18	RAB1A	protein_coding
ENSG00000138071.14	ACTR2	protein_coding
ENSG00000198369.10	SPRED2	protein_coding
ENSG00000235725.1	AC007389.2	lncRNA
ENSG00000232164.1	LINC01873	lncRNA
ENSG00000143995.20	MEIS1	protein_coding
ENSG00000235885.8	LINC01828	lncRNA
ENSG00000143971.9	ETAA1	protein_coding
ENSG00000197223.11	C1D	protein_coding
ENSG00000243667.7	WDR92	protein_coding
ENSG00000115946.8	PNO1	protein_coding
ENSG00000221823.11	PPP3R1	protein_coding
ENSG00000119865.9	CNRIP1	protein_coding
ENSG00000204923.4	FBXO48	protein_coding
ENSG00000169621.10	APLF	protein_coding
ENSG00000169604.19	ANTXR1	protein_coding
ENSG00000198380.13	GFPT1	protein_coding
ENSG00000169599.13	NFU1	protein_coding
ENSG00000115977.19	AAK1	protein_coding
ENSG00000196975.16	ANXA4	protein_coding
ENSG00000087338.5	GMCL1	protein_coding
ENSG00000124380.11	SNRNP27	protein_coding
ENSG00000059728.11	MXD1	protein_coding
ENSG00000179818.14	PCBP1-AS1	lncRNA
ENSG00000169564.7	PCBP1	protein_coding
ENSG00000116001.17	TIA1	protein_coding
ENSG00000116005.12	PCYOX1	protein_coding
ENSG00000143977.14	SNRPG	protein_coding
ENSG00000035141.8	FAM136A	protein_coding
ENSG00000075340.23	ADD2	protein_coding
ENSG00000258881.6	AC007040.2	protein_coding
ENSG00000241159.3	RN7SL160P	misc_RNA
ENSG00000144043.12	TEX261	protein_coding
ENSG00000124357.13	NAGK	protein_coding
ENSG00000124383.9	MPHOSPH10	protein_coding
ENSG00000075292.19	ZNF638	protein_coding
ENSG00000135636.14	DYSF	protein_coding
ENSG00000003137.8	CYP26B1	protein_coding
ENSG00000144036.16	EXOC6B	protein_coding
ENSG00000116096.6	SPR	protein_coding
ENSG00000144040.13	SFXN5	protein_coding
ENSG00000135631.17	RAB11FIP5	protein_coding
ENSG00000272702.1	AC010913.1	lncRNA
ENSG00000135632.12	SMYD5	protein_coding
ENSG00000135617.4	PRADC1	protein_coding
ENSG00000135624.16	CCT7	protein_coding
ENSG00000163013.11	FBXO41	protein_coding
ENSG00000116127.19	ALMS1	protein_coding
ENSG00000230002.3	ALMS1-IT1	lncRNA
ENSG00000163016.10	ALMS1P1	transcribed_unprocessed_pseudogene
ENSG00000144034.16	TPRKB	protein_coding
ENSG00000144048.10	DUSP11	protein_coding
ENSG00000124356.16	STAMBP	protein_coding
ENSG00000114956.20	DGUOK	protein_coding
ENSG00000187605.15	TET3	protein_coding
ENSG00000257800.1	FNBP1P1	processed_pseudogene
ENSG00000163170.12	BOLA3	protein_coding
ENSG00000225439.3	BOLA3-AS1	lncRNA
ENSG00000114978.18	MOB1A	protein_coding
ENSG00000279070.2	AC073263.2	lncRNA
ENSG00000065911.12	MTHFD2	protein_coding
ENSG00000188687.17	SLC4A5	protein_coding
ENSG00000204843.12	DCTN1	protein_coding
ENSG00000159239.13	AC005041.1	protein_coding
ENSG00000286623.1	AC005041.4	lncRNA
ENSG00000005448.17	WDR54	protein_coding
ENSG00000114993.17	RTKN	protein_coding
ENSG00000115274.15	INO80B	protein_coding
ENSG00000274049.4	INO80B-WBP1	protein_coding
ENSG00000239779.7	WBP1	protein_coding
ENSG00000115275.14	MOGS	protein_coding
ENSG00000204822.7	MRPL53	protein_coding
ENSG00000135637.14	CCDC142	protein_coding
ENSG00000115282.21	TTC31	protein_coding
ENSG00000179528.16	LBX2	protein_coding
ENSG00000257702.3	LBX2-AS1	lncRNA
ENSG00000115289.14	PCGF1	protein_coding
ENSG00000115307.17	AUP1	protein_coding
ENSG00000115317.12	HTRA2	protein_coding
ENSG00000115318.12	LOXL3	protein_coding
ENSG00000115325.13	DOK1	protein_coding
ENSG00000135622.13	SEMA4F	protein_coding
ENSG00000272711.1	AC019069.1	lncRNA
ENSG00000159399.10	HK2	protein_coding
ENSG00000115350.12	POLE4	protein_coding
ENSG00000115363.14	EVA1A	protein_coding
ENSG00000231172.2	AC007099.1	lncRNA
ENSG00000115364.14	MRPL19	protein_coding
ENSG00000005436.14	GCFC2	protein_coding
ENSG00000270696.1	AC005034.3	lncRNA
ENSG00000286045.1	AC005034.6	lncRNA
ENSG00000287474.1	AC110614.1	lncRNA
ENSG00000163541.12	SUCLG1	protein_coding
ENSG00000235847.2	LDHAP7	processed_pseudogene
ENSG00000186854.11	TRABD2A	protein_coding
ENSG00000034510.6	TMSB10	protein_coding
ENSG00000176407.18	KCMF1	protein_coding
ENSG00000152284.5	TCF7L1	protein_coding
ENSG00000152291.14	TGOLN2	protein_coding
ENSG00000042445.14	RETSAT	protein_coding
ENSG00000115459.18	ELMOD3	protein_coding
ENSG00000042493.16	CAPG	protein_coding
ENSG00000168906.13	MAT2A	protein_coding
ENSG00000115486.12	GGCX	protein_coding
ENSG00000118640.11	VAMP8	protein_coding
ENSG00000276281.1	RN7SL126P	misc_RNA
ENSG00000168894.10	RNF181	protein_coding
ENSG00000168890.14	TMEM150A	protein_coding
ENSG00000168883.20	USP39	protein_coding
ENSG00000168887.11	C2orf68	protein_coding
ENSG00000168878.19	SFTPB	protein_coding
ENSG00000168874.13	ATOH8	protein_coding
ENSG00000115525.18	ST3GAL5	protein_coding
ENSG00000068654.16	POLR1A	protein_coding
ENSG00000132300.19	PTCD3	protein_coding
ENSG00000132305.20	IMMT	protein_coding
ENSG00000132313.15	MRPL35	protein_coding
ENSG00000115548.17	KDM3A	protein_coding
ENSG00000115561.16	CHMP3	protein_coding
ENSG00000249884.8	RNF103-CHMP3	protein_coding
ENSG00000239305.7	RNF103	protein_coding
ENSG00000153561.13	RMND5A	protein_coding
ENSG00000285793.1	ANAPC1P2	lncRNA
ENSG00000230395.1	ANAPC1P3	unprocessed_pseudogene
ENSG00000204745.4	AC083899.1	unprocessed_pseudogene
ENSG00000233671.1	CENPNP1	processed_pseudogene
ENSG00000222041.11	CYTOR	lncRNA
ENSG00000284879.1	AC133644.2	lncRNA
ENSG00000234231.4	ANAPC1P4	transcribed_unprocessed_pseudogene
ENSG00000172086.9	KRCC1	protein_coding
ENSG00000144115.17	THNSL2	protein_coding
ENSG00000172071.14	EIF2AK3	protein_coding
ENSG00000234028.3	EIF2AK3-DT	lncRNA
ENSG00000153574.9	RPIA	protein_coding
ENSG00000230006.7	ANKRD36BP2	transcribed_unprocessed_pseudogene
ENSG00000283196.2	LSP1P5	transcribed_unprocessed_pseudogene
ENSG00000143429.10	LSP1P4	transcribed_unprocessed_pseudogene
ENSG00000286156.1	AC026273.1	transcribed_unprocessed_pseudogene
ENSG00000277591.1	RN7SL575P	misc_RNA
ENSG00000144029.12	MRPS5	protein_coding
ENSG00000144026.12	ZNF514	protein_coding
ENSG00000275111.5	ZNF2	protein_coding
ENSG00000233757.6	AC092835.1	protein_coding
ENSG00000115041.13	KCNIP3	protein_coding
ENSG00000115042.10	FAHD2A	protein_coding
ENSG00000272913.1	AC009237.14	lncRNA
ENSG00000229689.3	AC009237.3	transcribed_unprocessed_pseudogene
ENSG00000232931.6	LINC00342	lncRNA
ENSG00000174501.14	ANKRD36C	protein_coding
ENSG00000231584.8	FAHD2CP	transcribed_unprocessed_pseudogene
ENSG00000084090.13	STARD7	protein_coding
ENSG00000204685.7	STARD7-AS1	lncRNA
ENSG00000135956.9	TMEM127	protein_coding
ENSG00000144021.3	CIAO1	protein_coding
ENSG00000144028.15	SNRNP200	protein_coding
ENSG00000198885.9	ITPRIPL1	protein_coding
ENSG00000121152.10	NCAPH	protein_coding
ENSG00000196843.17	ARID5A	protein_coding
ENSG00000114982.19	KANSL3	protein_coding
ENSG00000249715.12	FER1L5	protein_coding
ENSG00000114988.12	LMAN2L	protein_coding
ENSG00000158158.12	CNNM4	protein_coding
ENSG00000168763.16	CNNM3	protein_coding
ENSG00000163126.15	ANKRD23	protein_coding
ENSG00000213337.9	ANKRD39	protein_coding
ENSG00000168758.11	SEMA4C	protein_coding
[truncated: 13,824 more rows]

## Sheet: Table S3
Table S3. TPM expression of the genes expressed across 4 PM-EV samples. TPM values provided by Kallisto.
GENE_ID	PM-B1	PM-E1	PM-B3	PM-B2	GENE_NAME	marker
ENSG00000000003.15	0.107721	0.123575	0.3344	0.583839	WASH7P
ENSG00000000419.13	4.19421	11.0572	2.25469	9.05514	AL627309.1
ENSG00000000457.14	0.676124	3.48709	3.86293	0.723011	CICP27
ENSG00000000971.16	0.945754	0.0423934	0.10037	2.2136	AL627309.5
ENSG00000001036.14	1.70211	3.61561	4.29693	5.92006	WASH9P
ENSG00000001084.13	1.86211	1.78262	2.88641	7.92247	AP006222.1
ENSG00000001167.14	0.469866	3.24327	0.467034	1.59318	AL732372.2
ENSG00000001460.18	0.18048	0.334057	0.528199	0.189977	AL669831.3
ENSG00000001461.17	1.39246	1.07647	1.41236	1.14866	MTND2P28
ENSG00000001497.17	1.8299	5.39754	1.82077	4.29195	MTCO1P12
ENSG00000001617.12	0.560994	1.76147	1.19488	0.264592	MTATP6P1
ENSG00000001629.10	2.11317	2.89763	1.14321	8.92532	AL669831.1
ENSG00000001630.17	0.973655	2.83198	0.210358	2.94235	LINC01409
ENSG00000001631.16	2.24195	2.11472	1.77148	2.89909	AL669831.4
ENSG00000002016.18	0.65986	1.99915	2.40269	1.75096	LINC01128
ENSG00000002079.14	0.0688566	1.41248	0.074425	0.237379	LINC00115
ENSG00000002330.14	11.6797	3.0079	5.71929	10.9557	SAMD11
ENSG00000002549.12	1.77938	7.50553	0.797219	6.53453	NOC2L
ENSG00000002586.20	14.9101	6.27692	7.64001	21.7999	PLEKHN1
ENSG00000002586.20_PAR_Y	14.9101	6.27692	7.64001	21.7999	HES4
ENSG00000002746.15	0.913393	5.53895	3.03762	1.15753	ISG15
ENSG00000002822.15	4.84792	33.9557	23.975	10.7837	AGRN
ENSG00000002834.18	65.427	69.6572	30.3836	111.592	RNF223
ENSG00000002919.15	0.901582	2.61273	0.430064	1.94737	C1orf159
ENSG00000003056.8	2.427	12.6084	6.54681	4.34973	SDF4
ENSG00000003137.8	0.160567	0.0636961	0.099315	0.340189	B3GALT6
ENSG00000003249.14	0.339314	0.0872313	1.09606	0.511918	UBE2J2
ENSG00000003393.15	1.46565	2.8736	1.68668	2.27917	ACAP3
ENSG00000003400.15	0.605103	0.429198	0.173826	0.375505	PUSL1
ENSG00000003402.20	6.56227	11.596	10.4079	12.2801	INTS11
ENSG00000003436.16	5.02366	4.69344	2.96452	28.7643	CPTP
ENSG00000003509.16	0.494755	2.37433	1.25108	2.99626	DVL1
ENSG00000003756.17	15.8296	27.8993	3.02896	49.9023	AURKAIP1
ENSG00000003989.18	0.23594	1.68784	0.874273	1.25421	CCNL2
ENSG00000004059.11	7.32031	5.90418	2.35136	14.95	MRPL20-AS1
ENSG00000004139.14	1.33631	0.280333	1.43642	1.39154	MRPL20
ENSG00000004142.12	3.47378	3.86578	2.3336	6.6203	MRPL20-DT
ENSG00000004399.13	1.45283	4.44852	3.16004	2.34637	VWA1
ENSG00000004455.17	9.634	5.82052	3.93712	14.2417	ATAD3C
ENSG00000004468.13	0.0360571	0.144026	0.089733	0.291867	ATAD3B
ENSG00000004478.8	2.24437	8.33966	3.4098	9.85507	ATAD3A
ENSG00000004487.17	3.14707	3.96098	0.677933	6.65818	SSU72
ENSG00000004534.15	2.08335	8.14532	2.30403	5.51277	AL645728.1
ENSG00000004660.15	0.0443606	0.53406	0.539362	0.288511	FNDC10
ENSG00000004700.16	3.78115	12.3347	8.90813	6.52788	AL691432.2
ENSG00000004766.17	2.23958	4.58659	0.389042	1.65067	MIB2
ENSG00000004779.10	7.05166	16.6599	15.8512	27.2839	MMP23B
ENSG00000004848.8	0.916361	2.31555	0.56181	2.73518	CDK11B
ENSG00000004864.14	2.45489	4.03544	2.50401	9.21911	SLC35E2B
ENSG00000004866.21	0.0939463	0.99099	0.116139	1.47072	CDK11A
ENSG00000004897.12	3.05937	4.65666	2.24142	6.9696	AL031282.2
ENSG00000004939.15	0.710321	1.60734	5.97106	0.563608	AL031282.1
ENSG00000004961.15	2.36664	3.80763	1.14182	4.67373	SLC35E2A
ENSG00000004975.12	2.83806	5.81245	1.62987	2.40485	NADK
ENSG00000005007.13	2.456	4.04855	6.447	3.49403	GNB1
ENSG00000005020.13	5.25955	3.1062	3.15789	8.35391	CFAP74
ENSG00000005022.6	7.45205	33.8015	10.1431	24.1343	AL391845.2
ENSG00000005059.16	0.776483	1.53521	1.15137	5.21338	PRKCZ
ENSG00000005075.15	3.47715	8.9391	2.64875	15.2946	AL590822.2
ENSG00000005100.13	0.45714	1.0766	0.695588	0.504456	FAAP20
ENSG00000005156.12	1.84053	3.83114	1.84726	5.38415	SKI
ENSG00000005175.10	3.05112	8.08174	4.77825	5.24085	AL590822.3
ENSG00000005189.19	0.906831	0.422789	0.668001	0.137052	MORN1
ENSG00000005194.15	2.92298	4.39862	0.853508	7.02669	RER1
ENSG00000005206.17	0.653575	4.29249	3.41282	0.715888	PEX10
ENSG00000005238.20	1.22746	2.43119	0.673235	1.58779	PANK4
ENSG00000005302.19	4.24986	4.22559	0.184541	9.5177	PRXL2B
ENSG00000005339.15	4.54912	4.23921	2.52871	6.59662	AC242022.1
ENSG00000005436.14	1.54175	2.60609	4.17357	3.24768	MEGF6
ENSG00000005448.17	1.36219	2.54278	0.985031	4.86921	TPRG1L
ENSG00000005469.12	0.574802	0.683264	0.0662231	0.766121	WRAP73
ENSG00000005483.21	3.80664	5.6653	0.869981	9.2699	TP73-AS1
ENSG00000005486.17	0.964488	0.153805	0.21312	0.710299	CCDC27
ENSG00000005700.15	1.26479	1.60718	0.975369	2.38558	LRRC47
ENSG00000005801.18	1.04606	2.28241	1.57342	1.07686	CEP104
ENSG00000005810.18	0.773969	2.82393	1.78497	1.97441	DFFB
ENSG00000005812.11	4.67963	8.06991	2.48687	13.1259	C1orf174
ENSG00000005882.12	1.63497	1.36245	1.37984	3.20289	AJAP1
ENSG00000005884.18	3.73371	6.66313	8.5135	5.27219	AL365255.1
ENSG00000005889.15	2.44073	2.74408	1.98082	8.03899	NPHP4
ENSG00000005893.16	0.727224	1.04257	0.824589	1.73598	KCNAB2
ENSG00000006007.12	1.68696	0.989878	0.641676	3.01509	CHD5
ENSG00000006015.17	2.46018	3.40382	2.19113	4.53772	RPL22
ENSG00000006025.12	0.0315676	1.40927	1.84988	0.256605	RNF207
ENSG00000006042.12	3.82726	0.467637	0.122804	7.39631	ICMT
ENSG00000006062.17	0.384456	1.00679	1.17661	0.105415	LINC00337
ENSG00000006118.15	5.81079	1.56015	4.38316	4.37375	ACOT7
ENSG00000006125.18	13.082	36.0174	6.7215	27.6839	HES2
ENSG00000006194.10	1.22816	1.0393	2.66243	3.51153	TNFRSF25
ENSG00000006282.21	1.65773	4.39767	2.33329	5.37752	PLEKHG5
ENSG00000006327.14	9.0625	9.07637	6.70649	11.4703	NOL9
ENSG00000006432.15	0.260506	0.577348	0.41609	0.15177	ZBTB48
ENSG00000006451.8	48.7784	29.5624	12.7154	129.373	KLHL21
ENSG00000006453.14	2.64649	3.90055	1.71742	5.66475	PHF13
ENSG00000006459.11	0.0724099	0.309759	0.188481	0.228471	THAP3
ENSG00000006530.18	2.26012	5.51286	4.42184	3.79387	DNAJC11
ENSG00000006534.16	1.27766	2.55035	1.35434	2.64794	LINC01672
ENSG00000006555.11	0	0.143382	0.0697578	0.00867978	CAMTA1
ENSG00000006576.16	0.221178	0.902399	0.205994	0.364997	VAMP3
ENSG00000006607.14	2.00588	2.29405	4.89665	5.57321	PER3
ENSG00000006625.18	2.05598	3.10962	2.47561	1.26476	TNFRSF9
ENSG00000006634.8	1.53599	3.19363	1.20357	2.86661	PARK7
ENSG00000006638.13	0.0488808	0.228045	0.190537	0.121375	AL034417.3
ENSG00000006652.15	2.83168	4.22112	1.77561	1.91133	ERRFI1
ENSG00000006695.12	0.312646	1.09946	0.861225	0.906981	AL034417.2
ENSG00000006704.10	0.470349	1.76101	1.77493	1.08543	RERE
ENSG00000006712.15	3.0814	5.45363	5.17837	8.54339	RPL7P7
ENSG00000006715.16	5.06417	10.4992	10.1064	15.9634	ENO1
ENSG00000006740.17	1.15674	0.569247	0.560015	1.00178	CA6
ENSG00000006744.19	4.675	8.40542	4.34822	7.4764	RN7SL451P
ENSG00000006747.15	0.0379693	0.183661	0.142245	0.0465646	SLC2A5
ENSG00000006756.16	0.0265121	1.39157	0.428757	0.63638	GPR157
ENSG00000006757.12	0.498902	0.823873	0.638122	2.10177	MIR34AHG
ENSG00000006831.10	0.46231	1.69638	1.14476	1.89965	LNCTAM34A
ENSG00000006837.12	0	0.303154	0.0832165	2.36194	H6PD
ENSG00000007047.15	10.3721	7.72681	6.977	17.2031	SPSB1
ENSG00000007080.11	38.8444	33.7515	20.2733	74.86	LINC02606
ENSG00000007168.14	5.46827	6.74923	4.61893	16.7247	SLC25A33
ENSG00000007174.18	0.185951	0.109464	0.673847	0.0289457	TMEM201
ENSG00000007202.15	3.36911	6.28653	2.56338	9.14124	PIK3CD
ENSG00000007237.18	0.66179	0.541357	0.117671	4.12772	CLSTN1
ENSG00000007255.10	0.464848	0.356076	0.412493	0.589064	CTNNBIP1
ENSG00000007341.19	0.738173	0.797077	0.0497635	1.04437	LZIC
ENSG00000007372.23	3.25009	11.1405	34.91	1.46679	NMNAT1	S
ENSG00000007376.8	0.494752	0.971705	0.92642	0.851679	UBE4B
ENSG00000007384.15	1.39176	1.66316	1.34326	3.99833	KIF1B
ENSG00000007392.17	1.97903	9.0849	10.0477	8.56986	AL139424.2
ENSG00000007520.4	16.701	16.9624	6.4243	24.9577	PGD
ENSG00000007541.17	1.27372	2.84791	1.69406	0.463117	CENPS-CORT
ENSG00000007545.16	2.31062	2.17739	4.99388	2.84728	CENPS
ENSG00000007866.21	0.591308	0.44598	0.480311	0.51896	DFFA
ENSG00000007923.16	2.98812	4.22235	7.81035	6.90233	PEX14
ENSG00000007933.13	0.111258	0.0326936	0.289585	0.121319	RN7SL614P
ENSG00000007944.15	0.0479192	0.223612	0.162035	0.153762	CASZ1
ENSG00000008018.9	7.04998	13.8886	3.88496	31.5857	C1orf127
ENSG00000008056.14	0.509616	0.309286	0.133543	0.528775	TARDBP
ENSG00000008083.14	0.218358	0.998193	0.447308	0.759251	SRM
ENSG00000008086.13	0.583782	0.51694	0.411996	0.431085	EXOSC10
ENSG00000008128.23	7.93412	13.0796	8.6859	13.85	MTOR
ENSG00000008130.15	4.27911	2.21689	2.42963	5.28734	UBIAD1
ENSG00000008256.16	1.20684	11.6429	7.95485	2.31605	FBXO2
ENSG00000008282.8	0.731291	0.907264	0.16779	0.812074	FBXO44
ENSG00000008283.16	0.371498	0.251553	0.694454	1.42546	FBXO6
ENSG00000008294.21	5.99798	12.8263	5.90956	17.0285	MAD2L2
ENSG00000008300.17	0.16018	0.0540254	0.0686629	0.0370891	DRAXIN
ENSG00000008311.15	0.0905255	0.160846	0.259067	0.443922	C1orf167
ENSG00000008324.12	0.596435	1.09736	0.28295	1.29425	MTHFR
ENSG00000008382.16	0.99536	1.69928	0.970539	2.40185	CLCN6
ENSG00000008394.13	21.3718	11.0361	20.3951	73.0409	AL021155.4
ENSG00000008405.12	0.219795	0.764835	0.362767	0.718914	KIAA2013
ENSG00000008441.17	14.8478	6.23008	19.0433	12.3036	PLOD1
ENSG00000008513.16	2.48629	1.1958	0.738726	4.26981	MFN2
ENSG00000008517.18	8.1962	10.9687	3.20565	14.1737	MIIP
ENSG00000008710.20	2.52626	3.37356	5.00046	2.24465	TNFRSF8
ENSG00000008735.14	0.130654	0.0477417	0.12488	0.152331	TNFRSF1B
ENSG00000008838.20	2.45673	7.0969	2.95383	5.36641	VPS13D
ENSG00000008853.17	0.40431	0.865547	0.613815	1.32727	DHRS3
ENSG00000008869.12	0.241071	1.63498	1.48937	1.03714	PDPN
ENSG00000008952.17	26.2064	37.4985	31.334	58.9676	PRDM2
ENSG00000008988.10	225.351	419.583	107.325	704.29	KAZN
ENSG00000009307.16	91.9259	130.144	19.9076	256.24	TMEM51-AS1
ENSG00000009335.18	6.23001	9.75432	2.94028	18.7707	TMEM51
ENSG00000009413.16	0.91432	2.31161	2.49549	0.54285	FHAD1
ENSG00000009765.15	0.00678846	0.215358	0.0404643	0.0501784	AL031283.1
ENSG00000009780.16	0.242516	0.443213	0.258204	0.779326	EFHD2
ENSG00000009830.12	0.876731	1.68104	1.03202	0.821359	CTRC
ENSG00000009844.16	1.84599	2.3498	2.54847	5.60983	CASP9
ENSG00000009954.11	3.7732	7.69643	2.17289	6.53819	DNAJC16
ENSG00000010017.13	1.18085	1.52912	0.710507	2.19156	AGMAT
ENSG00000010072.16	0.584852	0.702971	2.19388	1.29831	DDI2
ENSG00000010165.20	1.23386	2.53991	1.01391	1.78373	RSC1A1
ENSG00000010219.13	6.49273	6.41408	4.8489	8.21727	PLEKHM2
ENSG00000010244.18	2.83659	11.152	3.50849	11.1366	FBLIM1
ENSG00000010256.11	11.4239	12.2328	3.04479	30.8297	UQCRHL
ENSG00000010270.13	1.39428	1.39236	1.62575	4.03778	SPEN
ENSG00000010278.14	2.46901	5.46155	3.34608	3.19732	ZBTB17
ENSG00000010292.13	4.68497	20.2561	13.2204	5.16425	SRARP
ENSG00000010295.19	0.707104	0.632675	0.516802	0.5634	EPHA2
ENSG00000010310.9	0.181429	0.0795036	0.0855065	0.0579068	ARHGEF19
ENSG00000010318.21	0.54695	0.185771	1.04375	0.509589	AL109627.1
ENSG00000010322.16	9.67313	4.74239	6.23911	9.31294	FBXO42
ENSG00000010361.14	0.211206	0.773731	0.663162	0.560399	SZRD1
ENSG00000010404.18	1.0745	1.61659	1.59927	3.87882	NECAP2
ENSG00000010539.12	0.411551	0.601317	0.519721	0.778643	LINC01772
ENSG00000010626.15	2.07876	2.23084	1.75714	1.78243	CROCCP3
ENSG00000010704.18	0.355853	0.423945	0.316485	0.335088	RNU1-1
ENSG00000010803.16	1.21819	0.856836	1.14051	2.11341	LINC01783
ENSG00000010810.17	12.2878	10.4047	15.8363	16.8875	NBPF1
ENSG00000010818.10	1.46629	1.02888	1.74007	2.24657	CROCCP2
ENSG00000011007.12	4.75679	2.34332	1.22951	9.10765	RNU1-3
ENSG00000011009.11	2.22339	1.91369	0.940338	3.15689	CROCC
ENSG00000011021.23	1.12315	1.83562	0.314586	1.42189	RNU1-4
ENSG00000011028.14	6.55983	0.0890481	6.04868	4.78025	BX284668.2
ENSG00000011052.21	0	0	5.15625e-230	1.04128	BX284668.5
ENSG00000011105.14	0.748816	0.537106	0.540844	1.36526	RNU1-2
ENSG00000011114.15	1.03289	3.69567	0.795582	2.27464	MFAP2
ENSG00000011132.12	0.637638	0.903303	0.550246	0.792679	ATP13A2
ENSG00000011143.18	0.254383	0.155582	0.388437	0.284111	SDHB
ENSG00000011198.10	2.35017	3.93045	0.371045	8.20113	LINC02783
ENSG00000011201.12	0.623272	0.067311	0.0364301	0.0922973	RCC2
ENSG00000011243.18	3.34712	8.74614	7.12446	7.36128	ARHGEF10L
ENSG00000011258.16	0.417509	0.26758	0.280278	0.642849	ALDH4A1
ENSG00000011260.14	2.35863	6.91669	2.20436	4.86413	IFFO2
ENSG00000011275.19	0.768288	1.84826	2.01135	1.68722	UBR4
ENSG00000011295.16	4.79132	2.95806	6.73341	6.08336	EMC1
ENSG00000011304.21	12.7009	24.1664	13.1356	21.9354	MRTO4
ENSG00000011332.19	0.695901	0.80918	0.141345	0.220534	AKR7A2
ENSG00000011347.10	0.338506	0.304686	0.623387	0.263367	SLC66A1
ENSG00000011376.12	0.323392	0.743207	0.462489	1.19115	CAPZB
ENSG00000011405.13	8.86035	9.21914	4.44534	22.6648	MICOS10
ENSG00000011422.12	10.4653	7.83457	15.6754	11.8308	NBL1
ENSG00000011426.11	1.75852	13.9545	5.84493	2.62842	MICOS10-NBL1
ENSG00000011451.21	4.34367	0.875779	1.3981	2.58196	TMCO4
ENSG00000011454.18	0.833265	7.06077	1.38561	3.96835	OTUD3
ENSG00000011465.18	4.37079	0.108115	0.215724	7.15928	CAMK2N1
ENSG00000011478.12	0.31746	0.371331	0.387863	0.537827	MUL1
ENSG00000011485.15	11.6611	14.5476	8.34334	23.9393	PINK1
ENSG00000011523.14	0.105679	0.473619	0.302315	0.810457	DDOST
ENSG00000011566.15	1.23362	14.0173	1.40657	14.9376	KIF17
ENSG00000011638.10	0.277643	1.12868	1.28957	1.11766	SH2D5
ENSG00000012048.23	2.43498	4.3449	6.40944	1.73613	HP1BP3
ENSG00000012061.16	14.0633	6.65366	1.99095	12.1353	EIF4G3
ENSG00000012171.20	0.270989	0.884386	0.470776	0.0188821	AL031005.2
ENSG00000012174.12	0.263387	0.280748	0.186494	0.23802	ECE1
ENSG00000012211.13	0.42875	1.08196	0.787426	0.544918	HS6ST1P1
ENSG00000012232.9	2.21787	1.46616	1.80136	1.70939	NBPF3
ENSG00000012660.14	2.61065	2.97579	0.906797	6.21116	USP48
ENSG00000012822.16	3.87662	8.03865	2.58991	8.90671	HSPG2
ENSG00000012963.15	1.08517	7.88097	0.702943	4.56904	LINC01635
ENSG00000012983.11	3.90972	5.35757	2.9485	13.2741	LINC00339
ENSG00000013016.16	0.13868	0.434864	0.0640007	0.23622	CDC42
ENSG00000013275.8	5.76724	11.4323	14.1881	11.6968	WNT4
ENSG00000013288.9	0.893511	0.449699	0.231172	1.05933	ZBTB40
ENSG00000013293.6	0.675726	0.282069	0.393152	0.190344	EPHB2
ENSG00000013297.12	0.275803	1.72799	2.41648	2.91046	KDM1A
ENSG00000013306.16	4.63686	5.3147	1.928	7.05921	LUZP1
ENSG00000013364.19	19.1868	15.8851	21.6413	36.5544	LINC01355
ENSG00000013374.16	3.1025	20.8939	4.37	15.0095	HNRNPR
ENSG00000013375.16	7.98361	1.95053	3.0463	11.6161	ZNF436
ENSG00000013441.16	1.79729	6.73373	3.00299	8.27839	ASAP3
ENSG00000013503.10	0.139742	0.236216	1.99138	2.0325	ID3
ENSG00000013523.11	0.152475	0.149436	0.209183	0.512807	RPL11
ENSG00000013561.18	4.39662	4.56616	3.40896	12.6163	ELOA
ENSG00000013563.14	1.16288	1.9703	1.22594	2.35021	PITHD1
ENSG00000013573.17	1.06473	4.57605	3.73633	1.29546	LYPLA2
ENSG00000013583.10	4.82834	4.21433	1.7945	12.5101	GALE
ENSG00000013588.9	0.993057	2.71645	1.33374	0.79675	HMGCL
ENSG00000013810.20	0.739276	6.36683	2.64855	2.20708	FUCA1
ENSG00000014123.10	0.676513	1.24504	0.4275	1.31598	PNRC2
ENSG00000014138.9	0.663723	1.05456	0.770104	0.349692	SRSF10
ENSG00000014164.7	0.319745	0.268549	1.11497	0.522488	MYOM3
ENSG00000014216.16	17.229	10.0582	8.1461	20.0733	STPG1
ENSG00000014257.16	0.0536153	0.0267692	0.0351663	0.193911	NIPAL3
ENSG00000014641.21	7.3212	10.3024	5.2268	23.3769	RCAN3
ENSG00000014824.14	6.44426	3.53239	0.343069	14.7568	SRRM1
ENSG00000014919.13	0.298141	0.855232	0.478681	0.660383	CLIC4
ENSG00000015133.19	0.0169614	4.81735	0.760558	0.626646	RUNX3
ENSG00000015153.15	5.34066	5.87268	9.29235	8.82572	SYF2
ENSG00000015171.20	5.06718	7.52396	5.90837	15.033	AL031432.4
ENSG00000015475.19	5.6273	4.07553	3.69872	18.6316	RSRP1
ENSG00000015479.20	32.1061	32.4708	17.9868	33.0505	TMEM50A
ENSG00000015532.10	1.26771	0.840124	1.1188	0.857506	MACO1
ENSG00000015568.13	2.40986	8.04225	7.7404	10.0843	LDLRAP1
ENSG00000015676.18	11.2797	13.3868	22.0665	11.815	MAN1C1
ENSG00000016391.11	0.00873503	0.0390977	0.0884516	0.0227151	SELENON
ENSG00000016864.18	1.5389	2.35504	0.971496	1.423	AL020996.2
ENSG00000017260.20	4.12548	2.85233	2.24945	16.6997	MTFR1L
ENSG00000017427.17	0.0540831	0.142075	0.0152102	0.0145582	AUNIP
ENSG00000017483.15	0.810971	2.12394	0.178464	0.346309	PAQR7
ENSG00000017797.13	10.271	6.32686	5.73066	17.1392	STMN1
ENSG00000018189.13	3.96739	0.670713	1.85049	3.57846	PAFAH2
ENSG00000018280.17	0.116043	0.779207	0.541907	0.0405445	PDIK1L
ENSG00000018408.15	9.07698	1.30191	3.52682	9.09548	ZNF593
ENSG00000018510.16	6.06366	11.6471	10.0347	17.8945	CEP85
ENSG00000018610.15	1.48769	3.53397	1.4643	3.83551	SH3BGRL3
ENSG00000018699.13	0.977364	2.37316	1.09013	2.47327	UBXN11
ENSG00000019144.19	8.16379	13.1392	10.8838	10.7944	LIN28A
ENSG00000019485.13	0.00993829	0.415549	0.25707	0.163415	DHDDS
ENSG00000019549.13	2.23951	3.7564	1.22588	3.56218	HMGN2
ENSG00000019995.6	0.802519	1.96023	0.54352	1.74394	RPS6KA1
ENSG00000020129.16	0.851481	1.40083	0.443866	1.41292	RN7SL679P
ENSG00000020181.18	0.00941559	0.231896	0.104555	0.00895375	ARID1A
ENSG00000020256.20	1.05546	1.11311	1.44229	2.14227	PIGV
ENSG00000020426.11	9.24012	16.2768	5.16061	13.7805	ZDHHC18
ENSG00000020577.14	6.20494	5.64267	2.70289	7.71917	SFN
ENSG00000020633.19	0.0379644	0.130341	0.168224	0.0347837	GPN2
ENSG00000020922.13	1.1838	1.87819	1.11285	2.01713	GPATCH3
ENSG00000021300.14	0.502358	0.758654	0.200132	0.198518	NUDC
ENSG00000021355.13	3.51742	8.51905	0.808904	2.78847	TRNP1	E
ENSG00000021574.13	0.595531	0.866726	1.15174	1.33926	SLC9A1
ENSG00000021645.19	0.301755	0.0852682	0.0565379	0.439458	NPM1P39
ENSG00000021762.20	0.992996	1.20134	1.51448	1.4922	WDTC1
ENSG00000021776.11	0.631401	0.690761	0.624765	1.15265	TMEM222
ENSG00000021826.17	0.0981875	0.642938	0.512124	0.0445756	SYTL1
ENSG00000022267.19	0.683603	1.93651	7.0468	1.25413	MAP3K6
ENSG00000022277.13	9.52073	23.9667	6.24296	21.2307	WASF2
ENSG00000022355.18	0.0148517	0.078275	0.263776	0.0306668	AHDC1
ENSG00000022556.16	1.30849	1.85243	0.305727	2.34513	AL031729.1
ENSG00000022567.10	0.184516	0.717143	0.249135	1.79384	IFI6
ENSG00000022840.16	34.7532	22.6609	19.7427	50.3099	FAM76A
ENSG00000022976.15	0.491276	0.732087	0.158785	0.797944	STX12
ENSG00000023041.11	0.222253	1.40474	0.456679	1.08642	PPP1R8
ENSG00000023171.18	25.7303	131.018	106.332	25.7646	THEMIS2
ENSG00000023191.17	16.3152	11.8239	7.25348	17.0604	RPA2
ENSG00000023228.14	2.6723	4.44179	2.97568	7.23934	XKR8
ENSG00000023287.13	1.79915	3.29984	2.58653	5.5555	EYA3
ENSG00000023318.8	0.583891	0.427847	0.444641	1.35136	SPCS2P4
ENSG00000023330.15	2.12484	1.66885	0.607186	6.42815	DNAJC8
ENSG00000023445.16	0.121239	0.922157	0.991458	0.890257	ATP5IF1
ENSG00000023516.9	0.387815	0.482774	0.165089	0.928943	SESN2
ENSG00000023572.10	2.81929	3.05307	4.03373	8.96722	MED18
ENSG00000023608.5	1.21108	5.79427	0.952701	3.4761	PHACTR4
ENSG00000023697.13	3.77166	5.16853	1.46283	6.36917	RCC1
ENSG00000023734.11	6.69881	11.9565	4.74329	19.1893	SNHG3
ENSG00000023839.12	0.0230781	0.122369	0.208778	0	SNORA73A
ENSG00000023892.11	0.0893537	0.308645	0.684443	0.108885	SNORA73B
ENSG00000023902.14	1.96833	1.10647	3.78077	3.8925	AL513497.1
ENSG00000023909.10	1.33021	0.290899	1.67578	10.9581	TRNAU1AP
ENSG00000024048.10	0.551213	1.72308	0.739387	1.22907	SNHG12
ENSG00000024422.12	17.467	13.152	11.5275	34.1295	TAF12
ENSG00000024526.17	0.0700713	2.76398	0.0762646	0.309921	RAB42
ENSG00000024862.17	0.704252	1.74954	0.707796	3.04643	GMEB1
ENSG00000025039.15	0.0702656	0.186003	0.129358	0.0987432	YTHDF2
ENSG00000025156.13	0.235328	0.39051	0.355113	0.579314	OPRD1
ENSG00000025293.17	4.28049	2.7463	8.11473	5.64265	EPB41
ENSG00000025434.19	0.642294	1.13679	0.59677	0.938486	TMEM200B
ENSG00000025708.14	1.07846	1.01956	1.2876	6.03083	SRSF4
ENSG00000025770.19	1.13893	2.97756	1.87198	1.44321	MECR
ENSG00000025772.8	4.26857	1.97625	1.23169	5.43622	PTPRU
ENSG00000025796.14	6.72954	7.08913	1.64003	12.773	MATN1
ENSG00000025800.14	1.87576	1.53229	0.938547	4.86475	SDC3
ENSG00000026025.16	231.274	305.635	169.545	358.672	RN7SL371P
ENSG00000026036.22	0.0294162	0.193801	0.102766	0.0735338	PUM1
ENSG00000026103.22	1.93682	2.05243	3.71091	4.41882	NKAIN1
ENSG00000026297.16	0.578187	3.09385	2.53984	0.828663	SNRNP40
ENSG00000026508.20	49.2513	56.927	23.2676	51.4355	ZCCHC17
ENSG00000026559.14	1.38737	2.72487	2.73474	6.05447	FABP3
ENSG00000026652.15	0.0383368	0.182441	0.257662	0.651563	SERINC2
ENSG00000026950.17	0.219668	0.0638138	0.761281	0.550491	LINC01226
ENSG00000027001.10	0.777217	0.0661097	0.284903	1.16822	TINAGL1
ENSG00000027075.15	2.20493	1.24618	2.5237	4.53711	PEF1
ENSG00000027697.15	0.909706	1.34416	2.4286	2.3398	COL16A1
ENSG00000027847.14	2.42674	0.640077	0.796711	2.39572	ADGRB2
ENSG00000027869.12	0.195778	0.227484	0.391698	0.336905	SPOCD1
ENSG00000028116.18	1.19159	2.48328	1.15616	3.61226	AL354919.1
ENSG00000028137.19	0.0164079	0.536736	0.652575	0.444486	PTP4A2
ENSG00000028203.18	3.77454	3.29482	2.67934	4.55966	AL136115.3
ENSG00000028277.21	0.530668	1.00161	1.98339	1.39366	KHDRBS1
ENSG00000028310.18	7.03366	28.8237	21.6997	10.5471	TMEM39B
ENSG00000028528.15	15.098	6.11652	6.02185	16.199	KPNA6
ENSG00000028839.10	1.78171	1.67246	0.5765	3.13934	TXLNA
ENSG00000029153.14	1.29813	1.53045	0.786027	4.09929	CCDC28B
ENSG00000029363.17	8.19631	13.9927	8.43442	25.3111	IQCC
ENSG00000029364.12	0.789656	1.01117	0.180593	2.05736	TMEM234
ENSG00000029534.21	0.182651	2.26044	0.313916	0.180768	EIF3I
ENSG00000029639.11	1.03602	2.73617	1.92099	2.73977	HDAC1
ENSG00000029725.17	6.10512	8.39832	4.17127	13.2462	MARCKSL1
ENSG00000029993.15	13.5324	18.1755	28.1547	32.4909	FAM229A
ENSG00000030066.13	0.974469	7.05216	2.38217	4.262	BSDC1
ENSG00000030110.13	0.565312	0.129172	0.544266	0.705151	ZBTB8B
ENSG00000030419.16	0.564102	0.0246779	0.011962	1.19037	ZBTB8A
ENSG00000030582.18	9.81297	4.99541	6.56156	6.07028	ZBTB8OS
ENSG00000031003.10	1.03219	1.6315	1.26659	1.80669	RBBP4
ENSG00000031081.11	0.583262	0.217073	0.279189	0.579108	SYNC
ENSG00000031691.7	0.0676955	1.11497	0.544592	0.916874	KIAA1522
ENSG00000031698.13	5.70721	18.5324	3.27691	20.1767	YARS1
ENSG00000031823.14	8.43518	16.9726	10.9273	19.6256	S100PBP
ENSG00000032219.19	3.41841	1.51149	2.86839	2.71724	TMEM54
ENSG00000032389.13	1.28689	2.7085	1.30164	2.65415	RNF19B
ENSG00000032444.17	2.32093	2.26882	2.24612	3.8287	AL031602.1
ENSG00000032742.17	0.566963	2.05108	0.0479615	1.69859	AL355864.2
ENSG00000033011.13	0.218518	0.354985	0.438298	0.0977086	AK2
ENSG00000033030.15	0.309554	1.41228	0.707156	1.15971	Metazoa_SRP
ENSG00000033050.9	4.47026	12.8147	5.23755	6.71062	AZIN2
ENSG00000033100.16	0.596559	0.498255	0.086924	0.587903	TRIM62
ENSG00000033122.21	0.0167747	0.249657	0.181179	0.0310292	ZNF362
ENSG00000033170.17	1.28741	5.7704	1.72606	10.7564	PHC2
ENSG00000033178.13	2.17687	1.78523	0.824081	6.93163	ZSCAN20
ENSG00000033327.13	5.07177	1.22646	2.54676	9.6954	CSMD2
ENSG00000033627.17	1.6531	3.23674	1.06525	5.97814	SMIM12
ENSG00000033800.14	0.473852	0.899101	1.77426	0.784527	DLGAP3
ENSG00000033867.16	0.67341	2.60675	0.496782	1.73075	AC114490.3
ENSG00000034053.14	1.40577	4.30754	4.19767	3.46255	ZMYM6
ENSG00000034152.19	8.55189	7.62059	6.67058	12.9426	ZMYM1
ENSG00000034510.6	1192.83	603.436	445.677	1837.88	SFPQ
ENSG00000034677.13	4.92064	8.40386	4.87536	11.9728	ZMYM4
ENSG00000034693.15	1.08398	0.660821	0.408179	0.941942	Metazoa_SRP
ENSG00000034713.8	8.44462	4.13737	4.43684	17.2211	KIAA0319L
ENSG00000035115.22	0.809944	0.344895	0.550116	1.70336	NCDN
ENSG00000035141.8	3.00734	5.29143	2.22218	13.5237	PSMB2
ENSG00000035403.18	11.9661	10.9364	13.0107	14.8516	C1orf216
ENSG00000035499.13	0.109052	1.03506	0.683291	0.295124	CLSPN
ENSG00000035664.11	0.670876	0.143456	0.829564	0.291637	AGO4
ENSG00000035681.9	4.8614	7.75423	3.78439	7.5142	AGO1
ENSG00000035687.10	1.20771	2.34494	1.43106	4.43824	AGO3
ENSG00000035862.12	5.49644	6.62092	5.96024	7.09973	ADPRS
ENSG00000035928.16	5.3338	14.8287	2.93628	11.4639	TRAPPC3
ENSG00000036054.13	1.39251	1.98826	3.58492	4.13786	MAP7D1
ENSG00000036257.13	4.15252	11.1564	6.51771	11.3002	THRAP3
ENSG00000036448.10	0.379961	0.041618	0.669946	0.956423	SH3D21
ENSG00000036530.9	0.0156176	0.0334489	0.100757	0.0618947	EVA1B
ENSG00000036549.13	3.04915	4.02248	0.350413	4.98871	STK40
ENSG00000036672.16	0.126944	0.0287143	0.148702	0.17124	LSM10
ENSG00000036828.17	0.0145832	0.134131	0.0750872	0.0140106	MRPS15
ENSG00000037042.9	0.719651	0.341831	1.16162	1.33295	ZC3H12A
ENSG00000037241.7	12.6352	22.7245	17.5566	48.7257	MEAF6
ENSG00000037474.15	2.46997	6.10094	1.91527	4.58885	SNIP1
ENSG00000037637.11	0.180119	0.325608	0.301818	0.427111	GNL2
ENSG00000037749.12	0.966356	1.4965	1.39393	1.30917	C1orf109
ENSG00000037757.14	2.29272	1.63268	1.79883	3.97345	CDCA8
ENSG00000037897.17	0.81846	2.8408	1.41818	2.35591	EPHA10
ENSG00000037965.6	0.0542495	2.33558	0.324631	0.162322	YRDC
ENSG00000038210.14	0.471015	0.67376	0.222308	0.778702	C1orf122
ENSG00000038219.13	2.73115	5.89474	2.89207	6.37066	MTF1
ENSG00000038274.17	6.73714	6.59388	5.7861	12.3198	INPP5B
ENSG00000038358.15	1.88335	1.86741	3.55458	1.41892	SF3A3
ENSG00000038382.20	6.38088	24.4425	10.8906	17.5039	FHL3
ENSG00000038427.16	3.8863	1.00482	0.878717	3.31887	UTP11	S
ENSG00000038532.16	1.07617	1.52067	1.05375	1.91682	RRAGC
ENSG00000039123.16	4.01818	17.5099	12.5003	19.5097	AL139260.1
ENSG00000039139.9	0.014276	0.130941	0.0415812	0.0986974	RHBDL2
ENSG00000039319.17	0.765227	1.19419	0.523908	2.27242	AKIRIN1
ENSG00000039523.20	6.19046	9.50194	5.4569	11.2805	NDUFS5
ENSG00000039560.14	43.5019	11.7311	30.9195	56.7321	MACF1
ENSG00000039650.12	2.91903	3.92172	6.98993	2.69446	AL442071.2
ENSG00000040199.18	0.180081	0.237954	1.52459	0.396038	BMP8A
ENSG00000040275.17	3.74855	6.48102	11.2969	9.63319	OXCT2P1
ENSG00000040341.18	7.22617	1.81111	2.80354	9.53981	PPIEL
ENSG00000040487.13	0.21461	0.502194	0.237111	0.228667	PABPC4
ENSG00000040531.16	0.194128	0.665637	0.343008	1.27516	PPIE
ENSG00000040633.13	5.27011	8.19	5.71193	7.21081	OXCT2
ENSG00000040933.16	0.417222	2.03871	1.07145	2.12863	TRIT1
ENSG00000041353.10	5.14989	0.318123	1.39396	14.5667	MYCL
ENSG00000041357.16	12.3667	25.4657	14.2814	29.6412	MFSD2A
ENSG00000041515.16	0.0468631	0.0268263	0.0111074	0.0338108	CAP1
ENSG00000041802.11	0.949237	2.77515	1.43193	2.09564	PPT1
ENSG00000041880.14	2.64785	2.39743	0.503787	2.17105	RLF
ENSG00000041982.16	5.33293	0.0757815	0.179168	3.74844	ZMPSTE24
ENSG00000041988.15	1.24809	0.548736	0.588184	1.46355	SMAP2
ENSG00000042062.13	0.0564139	0.212295	0.0699837	0.0743446	ZFP69
ENSG00000042088.14	2.15499	2.53755	1.16153	2.91692	EXO5
ENSG00000042286.15	0.317824	0.816708	0.505791	2.49289	ZNF684
ENSG00000042429.12	2.63933	7.02088	7.63149	4.44765	NFYC
ENSG00000042445.14	1.42008	1.43398	1.10698	1.25199	CITED4
ENSG00000042493.16	5.58765	14.1942	10.1664	10.8235	AL391730.2
ENSG00000042753.12	14.1484	30.3147	3.56321	34.3641	CTPS1
ENSG00000042832.12	0.114388	0.109757	0.141203	0.439834	SLFNL1-AS1
ENSG00000043093.15	4.09624	3.32506	6.27801	13.9255	SCMH1
ENSG00000043143.20	3.2546	6.29861	5.55671	4.08537	FOXO6
ENSG00000043514.17	0.889925	1.81323	0.232154	1.88607	HIVEP3
ENSG00000044090.10	0.559525	1.89351	0.731943	1.17716	FOXJ3
ENSG00000044115.21	38.782	53.1148	33.0711	76.9709	RIMKLA
ENSG00000044446.12	0.658934	0.525564	2.87844	1.93493	PPCS
ENSG00000044459.15	0.450466	0.720885	0.346844	1.04471	CCDC30
ENSG00000044574.8	3.73812	7.18521	7.79002	12.7643	PPIH
ENSG00000046604.13	2.41275	0.363699	3.20704	2.95281	YBX1
ENSG00000046647.13	1.65165	0.269949	0.581033	3.38021	P3H1
ENSG00000046651.15	0.242348	1.08071	0.394842	0.895704	C1orf50
ENSG00000046653.15	0.222022	0.133939	0.199741	0.479036	AC098484.3
ENSG00000047056.16	1.17501	1.98354	0.552273	2.01178	TMEM269
ENSG00000047188.16	0.813616	2.38128	1.05099	1.44946	SVBP
ENSG00000047230.15	0.095915	0.210699	0.100374	0.703425	ERMAP
ENSG00000047249.18	4.76364	4.60449	1.44449	6.58825	AL512353.1
ENSG00000047315.17	4.11658	15.5108	0.782247	14.0388	ZNF691
ENSG00000047346.12	1.6878	3.14869	4.76082	5.26397	SLC2A1
ENSG00000047365.12	0.651649	0.161864	0.060682	0.537882	SLC2A1-AS1
ENSG00000047410.14	5.5278	7.5469	5.86968	14.766	EBNA1BP2
ENSG00000047578.13	2.55452	1.80667	1.64824	2.81173	CFAP57
ENSG00000047579.20	0.732734	1.26673	0.806953	0.45565	TIE1
ENSG00000047621.12	1.1849	2.8788	1.04578	3.26861	MPL
ENSG00000047644.19	0.361066	1.90541	0.609929	1.62158	CDC20
ENSG00000047648.23	0.189258	0.0949428	0.0781598	0.129314	ELOVL1
ENSG00000047662.5	1.85653	13.8613	9.85969	2.5319	MED8
ENSG00000047849.21	15.9654	8.857	6.5032	24.0092	SZT2
ENSG00000047932.14	0.835467	0.945832	0.485323	2.6888	HYI
ENSG00000048028.11	0.339278	2.34335	0.546662	4.64617	PTPRF
ENSG00000048052.21	1.9494	1.17612	2.7043	3.08786	KDM4A
ENSG00000048140.18	2.29477	1.54755	1.29002	1.90062	KDM4A-AS1
ENSG00000048162.21	2.1592	8.6156	1.59393	11.2898	ST3GAL3
ENSG00000048342.17	1.49679	2.69751	1.12912	2.45715	AL451062.1
ENSG00000048392.12	16.4946	6.97982	0.870686	29.5998	IPO13
ENSG00000048405.10	1.11528	1.50327	0.3381	3.64031	DPH2
ENSG00000048471.14	1.3207	1.68838	0.221843	1.32059	ATP6V0B
ENSG00000048544.6	0.898996	2.69708	0.923458	2.42365	B4GALT2
ENSG00000048649.13	7.87876	14.475	5.91986	12.1706	CCDC24
ENSG00000048707.15	1.73555	0.720303	0.761416	2.62779	SLC6A9
ENSG00000048740.18	3.56342	0.0682635	0.268751	7.39785	AL139220.2
ENSG00000048828.17	6.94901	3.87483	2.6443	9.80947	DMAP1
ENSG00000048991.16	2.71591	2.25399	3.73083	8.56783	ERI3
ENSG00000049130.16	0.0654615	0.255654	0.641011	0.607851	RNF220
ENSG00000049167.15	0.901191	0.953638	0.327091	1.92485	KIF2C
ENSG00000049192.15	3.62215	3.64482	1.66476	12.0242	RPS8
ENSG00000049239.13	1.15598	0.301519	0.709561	1.31051	PLK3
ENSG00000049245.13	35.4778	8.83281	5.06658	59.3069	BTBD19
ENSG00000049246.14	0.155691	0.139597	1.2657	0.368574	PTCH2
ENSG00000049249.9	0.304516	0.130402	0.260848	0.201753	EIF2B3
ENSG00000049323.16	0.941394	0.186419	0.0261062	0.329446	MRPS17P1	S
ENSG00000049449.10	9.74331	13.305	12.3454	16.9911	HECTD3
ENSG00000049540.17	0.539712	1.888	3.74341	0.235428	UROD
ENSG00000049541.11	0.391849	4.06964	0.560107	1.99135	MUTYH
ENSG00000049618.24	3.64728	3.86171	4.42565	3.60096	TOE1
ENSG00000049656.14	3.48437	19.6058	6.73526	7.23286	CCDC163
ENSG00000049759.19	5.36899	9.09781	9.20794	4.73536	MMACHC
ENSG00000049769.14	0.425659	0.127339	0.62742	0.595802	PRDX1
ENSG00000049860.14	0.507063	5.18418	3.25459	2.46969	AKR1A1
ENSG00000049883.15	0.454638	1.37699	0.134908	1.11105	NASP
ENSG00000050130.18	0.622707	2.11108	0.600596	0.929899	GPBP1L1
ENSG00000050165.18	9.99414	14.3422	17.7432	22.7481	TMEM69
ENSG00000050327.15	0.965551	0.139674	0.222638	1.12222	IPP
ENSG00000050344.9	0.497458	2.18967	2.50632	0.606023	MAST2
ENSG00000050393.11	1.70543	9.1623	1.7638	7.00949	PIK3R3
ENSG00000050405.13	14.6663	33.3609	15.9752	26.0218	POMGNT1
ENSG00000050426.16	2.32037	4.99205	1.99056	4.13549	LURAP1
ENSG00000050438.17	0.779844	0.64827	0.0411721	0.748355	LRRC41
ENSG00000050730.16	0.917849	0.375202	0.539081	7.14995	UQCRH
ENSG00000050748.17	3.562	3.26176	2.90404	5.75591	NSUN4
ENSG00000050767.17	0.0219328	0.217381	0.125628	0.0189467	DMBX1
ENSG00000050820.17	4.74056	4.02226	3.06236	4.60453	MKNK1
ENSG00000051009.11	0.0391745	0.602921	0.366011	0.245996	MOB3C
ENSG00000051108.15	4.49624	2.48085	7.05495	11.8031	ATPAF1
ENSG00000051128.19	13.8524	7.55861	8.72461	12.4452	EFCAB14
ENSG00000051180.17	0.50797	1.6174	0.419837	1.16882	CYP4A22-AS1
ENSG00000051341.14	0.349598	1.64919	1.06022	0.109235	PDZK1IP1
ENSG00000051382.9	0.713008	2.09059	1.01422	2.41633	STIL
ENSG00000051523.11	7.3202	4.32696	7.51995	19.8562	CMPK1
ENSG00000051596.10	1.52135	2.60076	1.71704	3.98299	TRABD2B
ENSG00000051620.11	10.2662	2.94467	5.53186	29.0159	SKINT1L
ENSG00000051825.15	1.63751	7.03642	2.32473	4.436	SPATA6
ENSG00000052126.14	2.9751	3.59014	0.548255	3.99078	FAF1
ENSG00000052723.12	10.2909	9.2737	2.14959	23.7342	CDKN2C
ENSG00000052749.14	1.70093	6.96715	3.73433	3.14072	LINC01562
ENSG00000052795.13	0.375372	0.467492	0.492851	0.583247	RNF11
ENSG00000052802.13	1.45657	1.63086	0.507432	1.76368	TTC39A
ENSG00000052841.15	4.54283	5.19141	2.92208	2.92279	EPS15
ENSG00000053254.15	2.20651	5.95207	1.35447	2.76801	OSBPL9
ENSG00000053371.12	3.45553	1.64059	0.988579	6.14916	NRDC
ENSG00000053372.5	1.16666	1.52659	1.16924	2.76921	RAB3B
ENSG00000053501.13	4.63685	9.60218	4.72826	11.8576	TXNDC12
ENSG00000053524.12	0.026159	1.80236	1.24465	0.965334	KTI12
ENSG00000053747.16	0.817638	0.192147	2.54933	1.33781	BTF3L4
ENSG00000053770.12	5.33789	10.8242	10.7723	5.86651	ZFYVE9
ENSG00000053900.11	2.61833	2.76725	0.557928	1.39401	CC2D1B
ENSG00000054116.12	5.05549	4.10594	7.17471	8.83452	PRPF38A
ENSG00000054118.15	6.81221	9.2687	4.95992	11.9839	TUT4
ENSG00000054148.18	8.3457	6.76911	4.59852	17.5246	GPX7
ENSG00000054219.11	0.0772523	0.0482486	0.154705	0.198032	COA7
ENSG00000054267.22	2.74006	5.35644	2.83339	5.47904	ZYG11B
ENSG00000054277.14	0.268964	0.384577	0.203972	0.50214	ECHDC2
ENSG00000054282.16	5.55074	4.2308	9.4333	11.5413	SCP2
ENSG00000054356.14	0.256316	0.0202904	0.592728	0.414162	RRAS2P1
ENSG00000054392.13	0.0386481	0.201195	0.074744	0.0648816	PODN
ENSG00000054523.18	2.74688	1.3915	0.683533	4.74173	CPT2
ENSG00000054598.9	0.14784	0.724275	0.266163	0.366449	CZIB
ENSG00000054611.14	1.3619	1.26199	0.582705	1.91234	AL606760.3
ENSG00000054654.19	2.60362	2.67779	2.80019	1.03641	MAGOH
ENSG00000054690.14	0.0739835	0.350808	0.106092	0.0457195	LRP8
ENSG00000054793.14	0.196977	0.560333	0.256876	0.508437	LINC02812
ENSG00000054965.10	0.971924	0.737116	0.815208	3.05477	NDC1
ENSG00000054967.13	0.307784	0.164456	0.735345	0.145312	YIPF1
ENSG00000054983.17	1.23983	1.44317	0.906039	1.27028	HSPB11
ENSG00000055044.11	17.2885	78.1594	56.664	19.7044	LRRC42
ENSG00000055070.17	22.2132	12.904	10.5525	32.9562	LDLRAD1
ENSG00000055130.17	4.12226	4.17429	0.538823	9.87943	TMEM59
ENSG00000055147.19	5.12608	6.66699	0.68724	5.23054	AL353898.3
ENSG00000055163.20	0.27753	3.38934	1.92337	0.362572	TCEANC2
ENSG00000055208.19	5.84932	2.51112	3.43552	10.033	CYB5RL
ENSG00000055211.14	0.909732	3.18622	1.94981	3.93824	MRPL37
ENSG00000055332.18	4.21355	7.32391	10.5746	10.7035	SSBP3
ENSG00000055483.19	1.32589	2.74643	4.15294	1.34826	ACOT11
ENSG00000055609.19	5.64621	4.81672	5.02503	5.33677	MROH7
ENSG00000055813.6	0.184848	0.181658	0.732353	0.0923623	MROH7-TTC4
ENSG00000055917.15	1.09805	4.99216	2.71772	5.27873	TTC4
ENSG00000055950.16	2.90456	4.79187	1.23162	7.22638	TTC22
ENSG00000056050.7	0.49255	1.55154	1.25122	2.87995	DHCR24
ENSG00000056097.16	3.91639	7.92081	1.71999	9.83934	AL590440.2
ENSG00000056558.11	0.0149558	0.234808	0.0513009	0.0257102	BSND
ENSG00000056586.16	6.94303	3.48086	2.12978	11.3862	USP24
ENSG00000056972.20	1.92967	1.47475	1.52916	5.8768	AL603840.1
ENSG00000056998.20	0.0697933	0.0171759	0.132133	0.298084	PLPP3
ENSG00000057019.16	12.8498	16.8551	16.8577	30.8474	PRKAA2
ENSG00000057252.13	0.279218	0.785561	0.350111	1.23704	OMA1
ENSG00000057294.15	2.99441	5.36566	1.61818	5.2764	AL035411.3
ENSG00000057608.17	14.8909	38.4468	15.1039	49.7001	MYSM1
ENSG00000057663.16	1.67567	2.13668	0.510639	6.26431	AL136985.3
ENSG00000057704.13	0.547219	2.83675	0.172226	5.63691	JUN
ENSG00000057757.10	1.42191	0.769953	0.230529	2.41479	LINC01358
ENSG00000057935.14	1.78923	1.70972	1.46837	3.8928	FGGY
ENSG00000058056.9	5.12	1.87842	0.505637	3.39971	LINC01748
ENSG00000058063.16	3.16613	3.6684	2.2786	5.64101	NFIA
ENSG00000058085.15	4.85075	4.18825	7.47301	2.78841	AC099791.4
ENSG00000058091.17	2.05758	4.22809	0.849628	12.9003	TM2D1
ENSG00000058262.10	5.99157	4.01876	4.04419	6.50622	PATJ
ENSG00000058272.19	14.874	26.8792	39.7648	42.5061	USP1
ENSG00000058404.20	0.0853293	1.87452	4.56784	0.0921397	DOCK7
ENSG00000058453.17	4.58967	1.56149	5.10006	3.93989	ITGB3BP
ENSG00000058600.16	1.40905	3.21525	4.11184	2.17581	EFCAB7
ENSG00000058668.15	5.2667	1.05321	1.54867	5.94729	PGM1
ENSG00000058673.16	2.78131	1.54862	3.21384	3.92952	RN7SL130P
ENSG00000058729.11	0.502572	2.17392	0.658683	1.00726	ROR1
ENSG00000058799.15	0.640547	0.73043	0.370116	1.35049	ROR1-AS1
ENSG00000058804.12	0.0149752	0.613227	0.0759907	0.20742	CACHD1
ENSG00000058866.15	2.02594	0.263304	1.22036	0.497324	JAK1
ENSG00000059122.17	3.15853	2.46882	1.86017	4.84224	AK4
ENSG00000059145.19	0.845032	1.57556	3.02618	0.48732	DNAJC6
ENSG00000059377.18	0.422098	0.803483	0.625125	1.77007	LEPROT
ENSG00000059378.13	0.622758	0.705	0.750196	1.50667	LEPR
ENSG00000059573.9	2.15042	4.25793	2.9103	9.60213	AL139147.1
ENSG00000059588.10	0.47892	1.72285	0.479367	1.05399	WDR78
ENSG00000059691.12	2.44113	1.11808	0.292866	3.08794	MIER1
ENSG00000059728.11	0.415525	2.18368	1.72801	1.51848	SLC35D1
ENSG00000059758.8	1.05254	5.5295	3.2425	8.65096	IL12RB2
ENSG00000059769.20	0.287081	0.778522	0.343584	1.36085	SERBP1
ENSG00000059804.16	1.37438	1.48387	1.18203	1.37804	GADD45A
ENSG00000059915.17	0.176951	0.493231	0.0724525	0.672179	GNG12
ENSG00000060069.17	1.91493	0.713251	3.73383	2.61048	DIRAS3
ENSG00000060138.13	32.0894	54.5355	15.1169	35.0889	WLS
ENSG00000060237.18	12.8896	15.0006	8.80198	29.4354	DEPDC1
ENSG00000060339.14	10.9785	12.1311	2.90242	14.7183	LRRC7
ENSG00000060491.16	3.33512	5.11408	2.96817	4.66312	LRRC40
ENSG00000060558.4	0.0242572	0.247521	0.0306452	0.0963236	RN7SL242P
ENSG00000060642.11	0.239462	0.0822776	0.0985007	0.217095	SRSF11
ENSG00000060656.20	0.81623	0.351664	0.16887	1.03009	ANKRD13C
ENSG00000060688.13	1.40765	1.32201	1.8821	4.31616	CTH
ENSG00000060709.15	0.0607689	0.164362	0.0148828	0.223362	AL354872.2
ENSG00000060749.16	1.90042	2.62515	0.512365	2.18618	ZRANB2
ENSG00000060762.19	0.751048	1.70605	1.97147	4.05367	NEGR1
ENSG00000060971.19	5.18841	1.76038	1.70869	7.03237	FPGT
ENSG00000060982.15	6.25056	4.74839	4.53374	20.3211	CRYZ
ENSG00000061273.18	10.1788	7.93795	14.5169	10.6439	TYW3
ENSG00000061455.11	0.00777252	0.280294	0.544265	0.0116315	AL137803.1
ENSG00000061656.10	0.514754	0.498476	0.583113	1.12701	ACADM
ENSG00000061676.15	5.99642	5.80145	3.14395	11.2972	RABGGTB
ENSG00000061794.13	1.62871	4.27572	0.795338	8.32263	TPI1P1
ENSG00000061936.10	1.6293	5.17378	4.78081	2.61302	PIGK
ENSG00000061938.19	1.25755	2.21459	6.11934	4.91266	AK5
ENSG00000061987.16	0.786713	1.17923	0.793741	1.85059	ZZZ3
ENSG00000062194.16	0.579833	1.0036	0.647702	2.77142	USP33
ENSG00000062282.15	0.216594	0.218779	0.0494912	0.044475	ACTG1P21
ENSG00000062370.16	0.558384	1.28376	0.480687	2.63985	MIGA1
ENSG00000062485.19	5.44401	13.1684	4.68441	10.0057	AC138392.1
ENSG00000062582.14	4.73466	4.55583	5.36238	10.6517	NEXN-AS1
ENSG00000062598.18	1.81322	3.10816	2.30812	4.45716	NEXN
ENSG00000062650.19	1.34589	1.80347	1.00002	2.03653	FUBP1
ENSG00000062716.13	5.31463	16.6575	4.86546	10.1953	DNAJB4
ENSG00000062725.10	1.56874	2.83294	2.19513	2.56628	IFI44L
ENSG00000062822.15	0.582365	4.66593	1.04675	1.24406	ADGRL2
ENSG00000063015.20	0.036819	0.11629	0.0164913	0.00638688	TTLL7
ENSG00000063046.18	26.5109	55.0271	22.3958	57.4088	PRKACB
ENSG00000063169.11	0.233284	0.358518	0.422984	0.392719	RPF1
ENSG00000063176.16	0.119067	0.328823	0.565877	0.965915	GNG5
ENSG00000063177.13	80.7371	149.017	43.8189	227.603	CTBS
ENSG00000063180.9	0.277994	0.439117	0.532814	0.112697	SSX2IP
ENSG00000063241.8	4.03487	1.58829	5.97169	6.28057	LPAR3
ENSG00000063244.13	12.7077	10.8145	4.92638	17.8421	MCOLN2
ENSG00000063245.15	11.5221	16.8799	8.33117	23.1803	SYDE2
ENSG00000063322.15	1.47665	2.38356	3.28511	7.51461	C1orf52
ENSG00000063587.15	0.406742	0.223283	0.139621	0.44243	BCL10
ENSG00000063601.17	0.884698	3.4265	2.25272	3.70285	AL078459.1
ENSG00000063660.9	4.7242	2.46438	5.05384	3.8261	DDAH1
ENSG00000063761.16	0.0987233	0.239801	0.157486	0.360379	AC092807.4
ENSG00000063854.13	5.76518	3.85872	4.70414	6.50787	CCN1
ENSG00000063978.16	10.9066	22.9247	7.18469	26.6223	ZNHIT6
ENSG00000064012.22	1.72945	1.99871	0.781129	5.98651	ODF2L
ENSG00000064042.18	0.310677	7.84264	5.68059	0.124928	SH3GLB1
ENSG00000064102.15	5.60383	7.77859	6.01307	9.99913	SELENOF
ENSG00000064115.11	2.11583	2.76227	1.97157	4.19957	HS2ST1
ENSG00000064199.7	0.254575	0.0872831	0.344793	2.04806	LINC01140
ENSG00000064205.10	0.170526	0.57373	0.482334	0.00307167	LINC02801
ENSG00000064225.12	0.105738	0.306733	0.502942	0.848666	LMO4
ENSG00000064309.14	0.0840932	0.278209	0.078738	0.0634786	PKN2
ENSG00000064313.12	7.88268	5.5502	2.22826	14.1019	GTF2B
ENSG00000064393.16	10.8579	3.36393	0.856338	13.4835	KYAT3
ENSG00000064419.13	1.65104	1.94301	0.292769	2.55621	RBMXL1
ENSG00000064489.23	0.256152	1.57204	2.83282	1.48889	GBP3
ENSG00000064490.14	3.96438	5.396	2.87557	8.56989	GBP1
ENSG00000064545.15	2.30784	2.58913	7.06401	1.70073	GBP4
ENSG00000064547.14	0.0567618	0.0166798	0.156991	0.483815	AC099063.4
ENSG00000064601.19	1.80815	2.36066	2.18482	2.99482	GBP6
ENSG00000064607.17	0.659965	2.17487	1.53027	1.38085	GBP1P1
ENSG00000064651.14	0.570021	1.17653	0.434057	2.4856	AL596214.1
ENSG00000064652.11	2.49478	5.0876	0.788014	7.05349	LRRC8B
ENSG00000064666.15	30.3771	15.4862	7.78381	31.3225	LRRC8C
ENSG00000064687.13	0.545127	0.649304	1.25215	0.159682	LRRC8D
ENSG00000064703.12	0.194945	1.2386	0.601608	0.851664	ZNF326
ENSG00000064726.10	2.16762	1.39561	0.704179	5.34997	LINC02609
ENSG00000064763.11	0.161086	2.10895	1.28272	0.742468	PHKA1P1
ENSG00000064932.16	6.62259	3.14565	4.67605	7.55057	ZNF644
ENSG00000064933.18	1.00129	2.5378	1.5984	2.28938	TGFBR3
ENSG00000064961.19	16.4624	18.4918	7.99272	19.9181	BTBD8
ENSG00000064995.18	2.26927	0.822571	0.297054	2.46633	RPAP2
ENSG00000064999.15	0.461091	0.411604	0.392196	2.82316	RN7SL824P
ENSG00000065000.19	8.93553	10.8463	17.2451	16.3525	EVI5
ENSG00000065029.15	1.06366	0.374038	0.112644	0.49438	RPL5
ENSG00000065054.14	2.5174	10.5113	5.12454	3.03059	MTF2
ENSG00000065057.9	0.600919	2.90128	1.31268	1.85637	TMED5
ENSG00000065060.17	0.162809	0.430123	0.247535	0.344399	CCDC18
ENSG00000065135.12	1.18988	1.73846	0.378348	3.04004	CCDC18-AS1
ENSG00000065150.21	14.1558	19.0184	3.43766	28.7693	DR1
ENSG00000065154.12	1.90599	2.35846	3.07496	12.0498	FNBP1L
ENSG00000065183.16	0.472497	2.94561	0.359698	1.52672	BCAR3
ENSG00000065243.20	0.722855	1.57243	1.63148	3.18675	AL049796.1
ENSG00000065268.11	4.08903	4.57058	6.30525	8.97183	DNTTIP2
ENSG00000065308.5	0.678367	1.40252	0.86621	0.5807	GCLM
ENSG00000065320.9	0.0087631	0.0184594	0.0960841	0.00458779	ARHGAP29
ENSG00000065328.16	0.0145576	3.17491	2.15001	0.10613	ABCD3
ENSG00000065357.20	4.31031	13.926	21.7873	7.14549	F3
ENSG00000065361.16	2.05305	10.1012	26.9174	3.07492	SLC44A3-AS1
ENSG00000065413.20	0.264081	1.51495	0.511509	0.471007	CNN3
ENSG00000065427.15	12.3787	24.8348	7.0876	28.2149	ALG14
ENSG00000065457.10	1.63593	1.10013	4.26037	1.46499	AC092802.1
ENSG00000065485.20	1.28494	0.515525	1.80099	3.15443	RWDD3
ENSG00000065491.8	0.363977	0.291503	0.401312	0.944829	LINC01761
ENSG00000065518.8	4.29908	5.49085	3.49378	6.07588	EEF1A1P11
ENSG00000065526.12	0.953513	0.730167	0.770742	1.47069	PTBP2
ENSG00000065534.19	4.60632	8.73552	1.75662	7.38241	DPYD
ENSG00000065548.18	60.145	73.8985	55.0708	90.1623	SEC63P1
ENSG00000065559.15	6.14837	2.22745	2.66337	9.73347	AC104453.1
ENSG00000065600.13	0.0768831	1.39392	0.586856	0.221766	LINC01776
ENSG00000065613.15	3.38101	10.2069	3.12309	10.2663	SNX7
ENSG00000065615.14	2.48736	0.815601	0.211343	2.47801	FRRS1
ENSG00000065618.21	0.20586	0.169061	0.98493	1.31439	AGL
ENSG00000065621.15	0.964645	3.95974	4.92742	1.29375	SLC35A3
ENSG00000065665.21	0.0366518	0.573494	0.0983865	0.182327	AC118553.2
ENSG00000065802.12	3.91257	2.68416	2.12917	4.61597	MFSD14A
ENSG00000065809.13	3.72608	21.6477	3.41368	7.70138	SASS6
ENSG00000065833.9	1.70444	0.573308	1.17895	5.30385	TRMT13
ENSG00000065882.16	12.2838	7.29465	5.60642	19.0301	DBT
ENSG00000065883.16	3.1038	4.14861	5.70299	4.18791	AL445928.2
ENSG00000065911.12	1.74362	9.06364	3.69866	7.29187	RTCA-AS1
ENSG00000065923.10	0.364316	1.09045	1.07986	0.95073	RTCA
ENSG00000065970.9	0.42151	0.193815	0.546748	0.811115	CDC14A
ENSG00000065978.19	164.263	288.741	29.9381	445.716	EXTL2
ENSG00000065989.16	0.35562	0.815682	1.10139	0.754904	SLC30A7
ENSG00000066027.12	0.427353	0.629259	0.251411	0.865685	DPH5
ENSG00000066044.15	4.93705	8.44397	8.46996	11.1316	AC093157.1
ENSG00000066056.14	0.810638	2.35626	0.208595	0.55849	S1PR1
ENSG00000066084.13	0.847921	0.884421	1.47173	2.15643	LINC01709
ENSG00000066117.15	1.97576	5.89778	3.54057	7.07539	RPSAP19
ENSG00000066135.13	3.51957	2.24037	0.995285	2.02372	RNPC3
ENSG00000066136.20	2.23469	4.37385	1.9386	3.37923	AL355306.2
ENSG00000066230.12	0.0189359	0.044275	0.234947	0.111424	PRMT6
ENSG00000066248.15	0.152603	0.404199	3.63011	0.0336114	NTNG1
ENSG00000066279.18	0.0880361	0.753565	0.37714	0.199662	SLC25A24
ENSG00000066294.15	0.0691657	0.140951	0.118325	0.0256691	FAM102B
ENSG00000066322.15	2.17117	4.59568	2.08786	2.08735	PRPF38B
ENSG00000066379.15	1.38858	3.39387	1.15402	1.5241	STXBP3
ENSG00000066405.13	0.0377815	0.0390319	0.112705	0.0755563	GPSM2
ENSG00000066422.5	0.156414	1.16833	1.36806	0.823287	CLCC1
ENSG00000066427.24	1.56985	2.90803	2.12862	10.0981	WDR47
ENSG00000066455.13	4.43083	3.39982	0.364712	11.6303	BX679664.3
ENSG00000066557.6	0.16551	0.516698	0.120402	0.641385	TAF13
ENSG00000066583.12	0.281116	0.983129	0.448412	2.45886	AL356488.3
ENSG00000066629.18	1.68032	0.9729	0.811591	1.26607	TMEM167B
ENSG00000066651.20	0.24377	1.94108	0.722186	1.9094	SCARNA2
ENSG00000066654.14	1.50128	2.47369	1.91185	3.0282	AL356488.2
ENSG00000066697.15	6.96486	3.16831	2.31099	9.18534	ELAPOR1
ENSG00000066739.12	1.62255	0.737713	0.0483943	1.18617	SARS1
ENSG00000066777.9	1.55477	1.55997	1.73126	1.65978	CELSR2
ENSG00000066813.14	0	0.0860286	1.39057	0.184632	PSRC1
ENSG00000066827.16	0.75964	1.07579	0.828903	0.911168	SORT1
ENSG00000066855.16	6.43758	5.39575	3.32893	9.84558	PSMA5
ENSG00000066926.12	2.19647	1.50436	1.13061	9.27768	ATXN7L2
ENSG00000066933.16	3.0363	2.00243	0.429613	5.09573	CYB561D1
ENSG00000067057.17	16.7297	26.6802	10.9035	33.8575	GNAI3
ENSG00000067064.11	2.90904	3.68757	1.39474	2.72474	AMPD2
ENSG00000067066.17	9.49079	10.0382	6.80585	26.3444	GSTM4
ENSG00000067082.15	5.23165	18.6997	20.4052	9.91137	GSTM3
ENSG00000067113.17	0.484605	0.330389	0.476113	0.675388	CSF1
ENSG00000067141.17	0.579737	0.655538	0.0124285	2.44906	AHCYL1
ENSG00000067167.8	2.71104	1.89617	2.51955	4.40044	STRIP1
ENSG00000067177.15	0.0173386	0.275376	0.214104	0.346899	AL160006.1
ENSG00000067182.8	5.35231	3.16135	4.16657	6.25706	SLC6A17
ENSG00000067191.16	0.869053	0.162691	0.161159	0.475133	KCNC4
ENSG00000067208.14	19.7131	15.8307	7.61465	35.1768	RBM15
ENSG00000067221.14	0.279362	0.277063	0.280041	0.110193	LAMTOR5-AS1
ENSG00000067225.18	242.4	108.204	120.713	438.869	SLC16A4
ENSG00000067248.10	1.91248	1.03695	0.823893	4.64082	LAMTOR5
ENSG00000067334.14	3.82744	9.63164	5.25297	7.4081	AL360270.2
ENSG00000067365.15	1.57563	1.7595	3.84698	4.4945	LRIF1
ENSG00000067369.14	1.97021	1.78584	2.29465	4.34908	DRAM2
ENSG00000067533.6	0.239604	1.51663	1.61712	1.94283	CEPT1
ENSG00000067560.12	44.4604	95.4741	22.4866	93.8332	DENND2D
ENSG00000067596.12	0.79868	4.64377	3.63053	2.64109	AL390195.1
ENSG00000067606.17	0.651794	0.732755	1.18741	1.69915	WDR77
ENSG00000067704.10	1.83972	3.0283	2.01433	4.51547	ATP5PB
ENSG00000067798.16	5.61143	11.506	82.6586	6.868	RAP1A
ENSG00000067829.19	6.28183	8.66552	2.67547	16.3056	LINC01160
ENSG00000067836.13	3.807	0.890614	1.97814	3.19566	INKA2
ENSG00000067840.12	0.261305	0.0403694	0.472716	0.0877762	DDX20
ENSG00000067900.8	4.15092	2.25992	1.61481	5.94907	KCND3
ENSG00000067955.15	25.1035	19.3371	28.9841	37.4808	CTTNBP2NL
ENSG00000067992.16	0.904818	0.281405	0.0693399	2.88221	WNT2B
ENSG00000068001.14	0.428309	0.195306	0.421533	0.718389	ST7L
ENSG00000068024.17	3.46946	2.56001	6.81782	3.5446	CAPZA1
ENSG00000068028.17	0.375329	0.897773	0.403116	0.977018	MOV10
ENSG00000068079.8	4.11485	3.18959	1.67011	5.62544	RHOC
ENSG00000068097.15	1.62488	1.27155	0.661498	1.39612	LINC01356
ENSG00000068120.15	1.5879	2.89481	1.43407	4.41133	SLC16A1
ENSG00000068137.15	0.321499	0.30428	1.05021	0.61389	SLC16A1-AS1
ENSG00000068305.17	2.58052	2.86417	3.34999	9.11361	LRIG2
ENSG00000068308.13	3.16441	5.73678	1.55948	6.73284	MAGI3
ENSG00000068323.17	2.00765	2.10212	2.28636	3.70159	PHTF1
ENSG00000068354.16	0.602772	0.718214	0.690066	0.549483	RSBN1
ENSG00000068366.20	5.89949	5.41547	5.53703	21.7516	BCL2L15
ENSG00000068383.19	1.13682	0.385811	0.333299	1.78148	AP4B1
ENSG00000068394.11	1.2224	2.50827	1.63486	2.47607	DCLRE1B
ENSG00000068400.13	6.72541	16.0379	6.34408	11.7643	HIPK1
ENSG00000068438.15	2.67221	12.6321	3.28797	7.68368	TRIM33
ENSG00000068489.13	2.54958	6.15964	8.81256	1.85527	PKMP1
ENSG00000068650.18	3.21099	3.68986	0.367908	3.76215	BCAS2
ENSG00000068654.16	1.8991	11.6758	3.29335	6.73645	DENND2C
ENSG00000068697.7	0.607576	1.17743	0.571944	1.50355	NRAS
ENSG00000068724.17	1.25868	2.0965	0.862327	1.04596	CSDE1
ENSG00000068745.15	5.81787	3.34932	2.99631	8.58683	SIKE1
ENSG00000068781.21	0.711258	0.0468485	0.226136	0.590096	VANGL1
ENSG00000068784.13	1.65476	2.46007	1.30161	2.14359	SLC22A15
ENSG00000068796.19	3.27729	3.27343	1.85285	4.01104	MAB21L3
ENSG00000068878.15	2.74023	1.75896	3.63381	9.60952	ATP1A1
ENSG00000068885.15	0.738138	4.65421	2.60028	5.20931	ATP1A1-AS1
ENSG00000068903.20	3.21114	1.59471	1.81284	2.03948	IGSF3
ENSG00000068912.14	1.88599	3.32911	3.54635	4.80312	PTGFRN
ENSG00000068971.14	0.758329	0.501659	0.0250525	1.19298	TTF2
ENSG00000069011.16	1.09425	7.25385	6.29453	0.0133231	TRIM45
ENSG00000069020.18	0.940604	0.678252	1.74564	0.981912	MAN1A2
ENSG00000069122.19	0.0211043	0.59299	0.350433	0.0818792	GDAP2
ENSG00000069188.17	0.0101226	0.078857	0.138696	0.663998	WDR3
ENSG00000069248.12	0.480183	1.33905	0.956335	0.967977	TBX15
ENSG00000069275.13	23.7305	54.4794	44.264	30.5758	WARS2
ENSG00000069329.18	7.01252	4.25997	5.55788	11.3419	WARS2-IT1
ENSG00000069345.12	7.34974	9.05849	5.46344	17.162	WARS2-AS1
ENSG00000069399.15	2.06477	0.743055	2.43093	3.41555	ZNF697
ENSG00000069424.15	0.704496	0.54703	0.801278	2.16978	PHGDH
ENSG00000069431.11	0.230551	0.385256	0.257775	0.147416	NOTCH2
ENSG00000069509.6	0.779644	2.66364	0.443812	4.53577	SEC22B
ENSG00000069667.16	1.00161	0.736577	0.946543	1.87426	AC244669.2
ENSG00000069702.11	0.52575	0.426725	0.0339706	0.560542	NBPF8
ENSG00000069812.11	0.0733474	0.294236	0.54124	0.278386	AC241952.1
ENSG00000069849.11	4.54676	5.31478	2.60528	7.08437	NOTCH2NLR
ENSG00000069869.16	10.0169	54.9982	30.802	17.5219	NBPF26
ENSG00000069956.12	0.872707	0.717407	1.57873	3.00671	AC253572.1
ENSG00000069966.18	10.7547	6.16973	22.5091	18.648	RNVU1-19
ENSG00000069974.16	2.34866	0.514507	1.49628	3.05367	AC241377.3
ENSG00000069998.12	0.693037	0.763701	0.32341	2.10317	LINC00623
ENSG00000070010.19	31.806	14.2673	12.8383	73.7834	FAM72B
ENSG00000070018.9	1.06538	2.08833	0.709769	0.546073	SRGAP2C
ENSG00000070047.13	2.27093	3.61583	2.8476	2.87821	LINC02798
ENSG00000070061.16	1.011	2.56956	2.73294	2.40159	EMBP1
ENSG00000070081.17	6.33829	2.37691	3.80916	25.7872	RNVU1-17
ENSG00000070087.14	21.5576	15.4047	5.81657	43.969	RNVU1-18
ENSG00000070159.14	0.284299	0.498641	0.767228	0.579413	LINC02591
ENSG00000070182.21	0.0348369	0.435539	0.0186961	0.0704029	H2BP2
ENSG00000070193.5	0.14205	1.05714	0.525653	0.0737808	H3-2
ENSG00000070214.16	0.804367	0.315657	0.141669	2.48165	FAM72C
ENSG00000070269.14	0.209723	0.0392251	0.106395	0.387179	SRGAP2D
ENSG00000070366.14	1.35662	1.05971	1.33874	3.74369	LINC02802
ENSG00000070367.16	3.17751	10.6554	1.57922	11.6026	NBPF15
ENSG00000070371.16	0.490304	0.289107	0.029691	1.14789	RNVU1-2A
ENSG00000070404.10	2.38677	4.03007	2.19682	4.63453	RNVU1-28
ENSG00000070413.20	0.729274	0.290384	1.31012	0.934537	LINC01632
ENSG00000070423.18	3.53093	3.52023	1.84891	3.49384	SRGAP2B
ENSG00000070444.15	1.49144	1.77339	2.81015	2.51244	FAM72D
ENSG00000070476.15	0.116638	0.526504	0.593964	0.52173	LINC01145
ENSG00000070495.15	2.0023	1.91336	2.53509	4.07366	AC241585.2
ENSG00000070501.12	2.94991	4.40056	7.86529	6.5943	NBPF20
ENSG00000070540.13	14.4733	6.53408	4.62855	33.4154	RNVU1-31
ENSG00000070610.14	0.11779	2.24951	0.515189	0.794738	NBPF25P
ENSG00000070614.15	1.11293	0.819278	1.02398	1.23773	GPR89A
ENSG00000070669.17	0.773199	3.83511	1.19604	0.437524	RNF115
ENSG00000070718.12	1.1855	0.370702	0.908821	2.08724	POLR3C
ENSG00000070729.14	0.0394944	0.389552	0.776569	0.00647193	PIAS3
ENSG00000070756.16	189.389	565.133	54.4408	406.28	ANKRD35
ENSG00000070761.8	0.689176	1.8387	2.4441	4.47497	ITGA10
ENSG00000070770.9	4.79563	17.8817	5.48175	13.6504	PEX11B
ENSG00000070778.13	0.927839	0.989209	0.274765	0.931079	RBM8A
ENSG00000070785.17	0.688658	1.62671	0.586129	2.84213	GNRHR2
ENSG00000070808.16	0.158923	0.207454	0.372475	0.0425175	LIX1L
ENSG00000070814.22	8.62265	67.5749	134.727	12.2127	POLR3GL
ENSG00000070831.17	8.21648	7.71187	1.73596	25.8789	TXNIP
ENSG00000070882.13	1.1126	2.13153	2.2033	2.40964	AC239799.2
ENSG00000070915.10	0	0.166827	0.109924	0.00593744	LINC01719
ENSG00000070950.10	0.745621	4.86262	0.48351	0.730687	NBPF10
ENSG00000070961.15	1.06632	1.11292	0.623729	1.95929	NOTCH2NLA
ENSG00000071051.14	8.139	2.11141	1.12882	8.38845	AC239799.1
ENSG00000071054.16	93.6107	36.6988	50.2398	140.944	NUDT4P2
ENSG00000071073.13	0.248186	0.041949	0.0109156	0.0649353	SEC22B4P
ENSG00000071082.11	636.862	871.308	357.018	1074.5	RNVU1-29
ENSG00000071127.17	121.387	131.947	15.7448	209.391	NBPF12
ENSG00000071189.21	0.8506	0.28344	0.436041	1.36971	PRKAB2
ENSG00000071205.12	0.898728	1.74621	0.826758	3.39829	PDIA3P1
ENSG00000071242.12	6.06089	1.69626	1.71649	16.3146	AC242426.2
ENSG00000071243.16	0.754778	1.05412	0.856044	1.25604	FMO5
ENSG00000071246.11	1.69652	1.04031	1.3077	1.36983	CHD1L
ENSG00000071282.12	2.92209	1.853	4.00411	6.92711	BCL9
ENSG00000071462.12	4.09499	5.82639	2.8701	9.0717	ACP6
ENSG00000071537.14	8.54511	16.75	3.77418	19.3112	GPR89B
ENSG00000071539.14	0.845652	3.35623	2.40815	2.25117	RNVU1-7
ENSG00000071553.17	1.62813	1.67195	3.19213	1.83637	NBPF11
ENSG00000071564.17	5.84969	6.25846	11.4776	8.93556	LINC02805
ENSG00000071575.11	0.774583	0.715997	0.108847	2.01531	AC239809.3
ENSG00000071626.17	17.7505	25.7526	21.9099	28.5795	LINC01138
ENSG00000071655.18	2.79237	4.35094	3.33073	2.46525	RNVU1-1
ENSG00000071794.16	1.25915	1.11472	0.583789	3.43505	NBPF14
ENSG00000071859.15	24.9935	44.2213	47.7381	57.232	NOTCH2NLB
ENSG00000071889.17	3.10369	2.08485	1.6211	3.57537	NUDT4B
ENSG00000071894.17	3.42964	6.96374	1.88414	2.79287	SEC22B3P
ENSG00000071909.19	0.0139071	0.144525	0.270566	0.0613334	PDE4DIP
ENSG00000071967.12	1.5301	2.12421	0.798396	2.3966	NBPF9
ENSG00000071994.11	2.91938	10.0359	2.57349	9.79112	AC245297.3
ENSG00000072042.13	0.607433	1.81675	0.996652	1.18532	AC245297.1
ENSG00000072062.14	22.4242	12.0443	7.85712	30.6506	SEC22B2P
ENSG00000072071.16	0.887866	2.10143	0.40465	1.88617	NOTCH2NLC
ENSG00000072080.11	3.41585	12.751	1.88749	0.324627	NBPF19
ENSG00000072110.14	33.6257	42.7313	15.5005	58.1051	LINC00869
ENSG00000072121.16	0.339136	0.377131	0.611238	1.37224	H2BC18
ENSG00000072133.11	20.4671	146.416	131.139	18.5004	H4C14
ENSG00000072134.15	1.18266	3.12173	1.47791	4.10713	H3C14
ENSG00000072135.13	2.10627	4.48944	1.46358	2.81685	H2AC18
ENSG00000072163.20	0.219944	4.22744	0.749121	0.0791806	H2BC19P
ENSG00000072182.12	0.0502416	0.251896	0.166584	0.0546696	H2BC20P
ENSG00000072195.15	3.85384	0.230972	6.31992	2.43488	H2AC19
ENSG00000072210.19	12.1852	6.16834	5.29524	11.6114	H3C15
ENSG00000072274.13	3.08649	6.04589	0.326111	19.2052	H4C15
ENSG00000072310.17	1.33226	4.51929	3.73303	4.8165	H2BC21
ENSG00000072364.13	6.12267	7.86151	2.84624	13.7719	H2AC20
ENSG00000072401.15	0.651613	0.411	0.152449	2.07476	H2AC21
ENSG00000072415.9	3.47171	12.372	1.34859	6.67473	BOLA1
ENSG00000072422.17	2.19305	0.428196	1.36871	3.85419	SV2A
ENSG00000072501.19	12.3562	38.35	12.0956	33.9638	SF3B4
ENSG00000072506.13	2.57348	2.75166	1.68802	7.19011	OTUD7B
ENSG00000072518.20	1.16601	0.980335	2.51457	2.33229	AC244033.2
ENSG00000072571.20	0.451073	3.31896	3.13365	0.901464	VPS45
ENSG00000072609.17	4.89918	5.38827	4.01857	5.78981	PLEKHO1
ENSG00000072657.9	0.105448	0.697136	0.170757	0.0415294	ANP32E
ENSG00000072682.18	6.39404	14.2557	22.726	9.43483	APH1A
ENSG00000072736.19	1.07456	1.11166	0.414238	1.62703	CIART
ENSG00000072756.17	1.23104	5.89992	4.72274	4.97598	MRPS21
ENSG00000072778.20	12.9837	26.0896	11.706	18.0528	PRPF3
ENSG00000072786.13	3.48332	4.41647	6.6469	5.53858	RPRD2
ENSG00000072803.17	4.11049	6.52878	4.75078	5.96897	TARS2
ENSG00000072818.12	0.597452	1.46279	0.501833	0.382741	ADAMTSL4
ENSG00000072840.13	2.18188	2.49103	2.35618	2.47167	ADAMTSL4-AS1
ENSG00000072849.11	0.660631	1.38792	1.5626	3.66077	RN7SL473P
ENSG00000072864.16	2.81537	4.32217	2.28555	6.68821	MCL1
ENSG00000072954.7	0.089961	0.153605	0.236861	0.040245	ENSA
ENSG00000072958.9	10.1253	17.1626	6.59157	24.9166	GOLPH3L
ENSG00000073008.15	1.40296	7.24192	1.22244	2.58335	ARNT
ENSG00000073050.12	0.764696	1.94809	0.995831	1.65248	SETDB1
ENSG00000073060.16	1.43639	1.15258	0.86837	2.63544	CERS2
ENSG00000073111.14	1.55788	25.0378	7.40688	4.17656	MINDY1
ENSG00000073150.14	1.07816	0.115011	0.94567	1.58939	PRUNE1
ENSG00000073169.14	0.790282	0.466908	0.593179	1.18949	C1orf56
ENSG00000073331.18	0.651119	0.305098	0.520605	0.76995	CDC42SE1
ENSG00000073417.15	1.65191	1.96484	3.31019	3.76961	MLLT11
ENSG00000073536.18	0.631055	2.77171	0.647094	0.449414	GABPB2
ENSG00000073578.17	5.24211	7.07334	2.00415	10.4802	SEMA6C
ENSG00000073584.20	13.4178	16.1266	17.4794	26.4664	SCNM1
ENSG00000073605.18	0.154768	0.183207	0.198523	0.0735349	VPS72
ENSG00000073614.13	2.67861	2.62331	1.51491	5.85506	PIP5K1A
ENSG00000073711.11	0.723298	1.06398	0.163659	0.899146	PSMD4
ENSG00000073712.15	6.62649	4.04338	3.27115	11.9161	ZNF687
ENSG00000073734.10	0	0.168901	0.509098	0.00545129	PI4KB
ENSG00000073792.16	20.4756	57.3918	18.7164	32.2287	RN7SL444P
ENSG00000073803.14	1.24009	1.97321	2.06234	3.10082	RFX5
ENSG00000073849.15	0.692608	1.1569	2.526	4.24202	SELENBP1
ENSG00000073910.22	0.0877584	0.278483	0.00770491	0.388249	PSMB4
ENSG00000073921.18	13.8932	16.07	7.21229	26.6775	POGZ
ENSG00000073969.18	8.09825	5.15702	3.24926	13.2059	CGN
ENSG00000074047.22	1.18251	1.10859	1.26349	1.07932	TUFT1
ENSG00000074054.19	1.29544	1.77275	1.78757	5.44674	SNX27
ENSG00000074071.15	4.46928	9.46909	3.34177	11.3049	MRPL9
ENSG00000074181.9	0.446193	0.938723	2.07189	0.191169	TDRKH
ENSG00000074201.9	15.8458	55.3115	8.72715	34.0838	THEM4
ENSG00000074211.14	50.9242	299.916	225.226	48.8006	AL450992.2
ENSG00000074219.14	0.985881	0.749602	0.591758	2.02831	S100A10
ENSG00000074266.21	0.488511	2.92327	0.612091	1.74625	AL450992.1
ENSG00000074276.10	0.190389	5.81703	1.01831	0.29597	S100A11
ENSG00000074319.13	6.78831	10.3368	6.91512	10.8025	TCHH
ENSG00000074356.17	4.15678	12.108	14.7061	5.34559	FLG
ENSG00000074370.18	0.0391365	1.45471	1.83446	0.824568	FLG2
ENSG00000074410.14	3.37709	0.0100055	0.212707	5.15993	IVL
ENSG00000074416.14	4.1348	17.775	4.60733	5.7884	PRR9
ENSG00000074527.13	0.465602	1.87524	1.19118	1.12478	S100A6
ENSG00000074582.15	0.993295	2.27226	1.71189	1.89833	S100A2
ENSG00000074590.13	0.335898	0.274075	0.154294	0.855612	BX470102.2
ENSG00000074603.19	2.5936	1.21499	3.75656	7.01422	S100A16
ENSG00000074621.14	2.79512	5.9416	3.34585	2.25612	S100A13
ENSG00000074657.14	2.50625	1.36105	3.00904	2.20555	AL162258.1
ENSG00000074695.6	13.2507	2.42817	7.65841	21.7639	CHTOP
ENSG00000074696.13	1.61289	1.51609	1.94057	2.52698	SNAPIN
ENSG00000074755.15	1.36793	1.13606	1.20795	0.808831	ILF2
ENSG00000074800.16	129.764	79.109	22.1809	293.613	NPR1
ENSG00000074842.8	6.56086	4.04732	3.44736	11.1494	INTS3
ENSG00000074855.11	0.171276	0.0965421	0.328967	0.121462	SLC27A3
ENSG00000074935.14	0.33172	2.20256	1.18158	1.45526	GATAD2B
ENSG00000074964.17	0.556945	0.149277	0.161588	0.28975	DENND4B
ENSG00000074966.11	0.306519	0.48612	1.41799	0.0352533	CRTC2
ENSG00000075089.9	0.32576	1.43355	0.525129	1.60678	SLC39A1
ENSG00000075131.10	0.492218	0.515794	2.11862	0.972736	AL358472.7
ENSG00000075142.14	11.2811	5.66043	3.02513	26.4189	AL358472.4
ENSG00000075151.20	5.95896	12.9434	3.95526	47.0348	CREB3L4
ENSG00000075188.9	1.16395	2.09794	1.20307	2.72075	JTB
ENSG00000075218.19	0.301123	0.91228	0.286386	0.497895	RAB13
ENSG00000075223.14	5.46513	3.6027	2.54448	5.57772	RPS27
ENSG00000075234.17	2.52576	0.610112	2.32752	2.92896	TPM3
ENSG00000075239.14	3.12193	7.92985	5.56243	8.05166	C1orf43
ENSG00000075240.17	0.0727145	1.70063	1.26976	0.669159	UBAP2L
ENSG00000075275.18	0.195269	0.29569	0.892827	0.0852157	HAX1
ENSG00000075292.19	2.4364	7.29739	5.31622	8.03016	ATP8B2
ENSG00000075303.13	0.129566	0.128507	0.209706	0.400629	IL6R
ENSG00000075336.12	13.6967	8.015	7.60749	24.2266	SHE
ENSG00000075340.23	0.902488	4.77396	10.0153	0.411936	UBE2Q1
ENSG00000075391.17	0.465421	0.831702	0.923074	0.954676	ADAR
ENSG00000075399.14	1.91133	0.340867	1.19601	0.880502	KCNN3
ENSG00000075407.18	1.33094	0.589085	1.04092	1.49679	PMVK
ENSG00000075413.18	7.28858	6.03184	4.3805	15.6226	PBXIP1
ENSG00000075415.13	45.0958	24.5509	18.5601	64.6199	PYGO2
ENSG00000075420.13	6.0831	4.02917	2.91857	19.0014	SHC1
ENSG00000075426.12	13.7567	10.66	11.9023	29.6593	CKS1B
ENSG00000075429.9	0.00462608	0.0303795	0.0975335	0.0140702	FLAD1
ENSG00000075539.15	3.50723	4.41638	2.66446	8.89267	ZBTB7B
ENSG00000075568.17	1.00214	3.32837	1.41694	3.32489	ADAM15
ENSG00000075618.18	16.4471	7.11803	16.3796	15.2739	EFNA4
ENSG00000075624.17	727.736	689.291	408.988	1619.1	SLC50A1
ENSG00000075643.6	0.088993	0.636285	0.88098	0.298519	DPM3
ENSG00000075651.16	0.605451	2.8224	1.1512	3.09992	KRTCAP2
ENSG00000075702.18	0.22981	0.756892	0.536302	0.0615869	TRIM46
ENSG00000075711.21	4.28527	9.68732	4.1154	7.67808	MUC1
ENSG00000075785.14	51.0874	53.1163	48.6042	118.082	THBS3
ENSG00000075790.11	1.63628	2.04711	1.96649	2.97481	MTX1
ENSG00000075826.17	0.315107	0.218451	0.317853	0.0667283	GBA
ENSG00000075856.12	4.13711	14.2215	5.2207	11.7375	FAM189B
ENSG00000075914.13	3.20859	4.42729	0.462935	4.01738	SCAMP3
ENSG00000075945.13	0.645001	0.419319	1.39912	2.8807	CLK2
ENSG00000075975.16	2.17744	2.52517	0.337079	4.4941	FDPS
ENSG00000076003.5	0.510976	3.00471	1.71869	0.749087	RUSC1
ENSG00000076043.11	46.4298	41.6095	32.325	54.6251	ASH1L
ENSG00000076053.11	3.50245	4.04142	0.777397	5.22559	MSTO1
ENSG00000076067.13	6.50747	21.2247	3.55095	15.51	AL353807.5
ENSG00000076108.11	15.7618	28.334	6.77756	22.1726	YY1AP1
ENSG00000076201.15	1.45047	2.2299	1.78941	2.56484	DAP3
ENSG00000076242.16	1.54557	3.63984	0.901721	4.67837	MSTO2P
ENSG00000076248.11	0.63748	3.19136	1.48355	2.73461	GON4L
ENSG00000076321.11	0.342084	0.570711	0.215397	0.931672	SYT11
ENSG00000076344.16	0.37542	2.18395	2.63464	0.222058	RIT1
ENSG00000076351.13	0.158347	0.119534	0.0527534	0.251535	KHDC4
ENSG00000076356.7	1.74284	14.1114	3.81869	1.46445	ARHGEF2
ENSG00000076382.17	2.32958	5.04844	4.35405	0.999096	SSR2
ENSG00000076513.17	6.13077	2.79103	2.22043	6.64016	UBQLN4
ENSG00000076554.15	7.91002	35.8488	36.8713	15.8299	LAMTOR2
ENSG00000076555.15	0.521671	2.05547	1.2033	0.232446	MEX3A
ENSG00000076604.15	3.61134	2.33754	6.23032	4.09994	LMNA
ENSG00000076641.4	0.492325	1.06546	0.187717	0.941069	SLC25A44
ENSG00000076650.7	0.23777	1.03857	0.74186	1.05507	PMF1-BGLAP
ENSG00000076662.10	1.08356	0.841356	0.318963	2.50981	PMF1
ENSG00000076685.19	2.96817	5.50892	3.59711	4.63555	SMG5
ENSG00000076706.17	0.0851691	0.684688	1.50451	0.0321506	GLMP
ENSG00000076826.10	0.081528	0.115635	0.274508	0.0591061	CCT3
ENSG00000076924.12	1.31091	3.70022	3.27633	2.91638	C1orf61
ENSG00000076928.18	1.66742	7.55895	8.00622	3.71798	MEF2D
ENSG00000076944.16	3.83087	8.51396	8.0994	8.0095	IQGAP3
ENSG00000076984.18	1.65995	2.75715	2.40223	2.91148	NAXE
ENSG00000077044.11	3.72934	3.16186	2.39085	4.44017	GPATCH4
ENSG00000077097.15	2.02344	4.39343	2.11882	6.43518	AL365181.2
ENSG00000077147.16	2.45623	4.5883	1.44264	6.17332	NES
ENSG00000077150.20	1.31205	1.95375	2.44165	4.58087	CRABP2
ENSG00000077152.11	0.11632	1.354	1.39824	0.903438	ISG20L2
ENSG00000077157.22	0.816018	0.501326	0.207188	0.925751	RRNAD1
ENSG00000077232.18	10.0405	6.80255	6.43906	31.6387	MRPL24
ENSG00000077235.18	3.89049	6.03235	6.841	4.22864	HDGF
ENSG00000077238.14	0.53865	3.75916	1.34186	4.80571	PRCC
ENSG00000077254.14	4.26418	6.43211	2.56285	6.28069	SH2D2A
ENSG00000077264.15	0.212945	0.0465368	0.106458	0.040887	PEAR1
ENSG00000077312.9	1.58019	9.6834	5.2981	6.354	LRRC71
ENSG00000077348.9	1.41635	3.51218	0.66102	2.89591	ARHGEF11
ENSG00000077380.16	20.9103	38.6542	95.7655	53.9453	SMU1P1
ENSG00000077420.16	0.0944955	0.684225	0.965707	0.158842	KRT8P45
ENSG00000077454.16	0.811465	1.92024	0.857406	0.68646	ETV3
ENSG00000077458.13	0.517085	3.27262	2.2282	1.51155	FCRL2
ENSG00000077463.15	0.759263	3.74145	2.11104	3.0237	KIRREL1
ENSG00000077514.9	0.475717	1.81645	2.1901	1.0719	OR10K1
ENSG00000077522.13	0.127813	0.385745	0.189898	0.326986	AL365440.1
ENSG00000077549.19	23.2125	11.758	4.54021	57.1389	PYHIN1
ENSG00000077684.16	2.40094	2.63403	1.06113	1.69254	IFI16
ENSG00000077713.19	0.88724	1.04888	0.700157	1.61932	CADM3
ENSG00000077721.16	2.59747	2.29046	1.29012	6.49539	DUSP23
ENSG00000077782.21	3.00769	3.69	5.57896	6.714	SNHG28
ENSG00000077942.19	0.150658	0.272464	1.50321	0.330206	CFAP45
ENSG00000077943.8	0.0232091	0.0847116	0.0314277	0.023454	AL590560.5
ENSG00000078043.16	1.02153	2.13069	1.59069	4.35312	TAGLN2
ENSG00000078053.17	0.532531	0.89534	0.0694526	0.841526	LINC01133
ENSG00000078061.13	1.86696	1.06119	0.81421	2.79446	PIGM
ENSG00000078070.13	1.22524	3.94809	3.00546	7.23163	IGSF8
ENSG00000078114.19	3.62804	0.447725	1.34182	8.15591	PEA15
ENSG00000078124.12	2.39234	3.15946	4.19781	1.39105	DCAF8
ENSG00000078140.14	36.8171	49.0348	18.4888	71.2612	AL139011.2
ENSG00000078142.13	3.70301	2.18884	3.48291	10.1599	PEX19
ENSG00000078177.14	0.346226	0.413787	0.17292	0.394619	COPA
ENSG00000078237.7	2.37514	1.56643	1.22087	7.70224	NCSTN
ENSG00000078246.17	1.20135	2.33829	0.411523	3.14646	VANGL2
ENSG00000078269.15	1.05	3.1347	2.07113	1.04182	CD84
ENSG00000078295.17	0.0158712	0.0588269	0.0629261	0.0590399	LY9
ENSG00000078304.19	5.67966	13.5125	4.25153	13.5721	AL354714.1
ENSG00000078319.10	3.28126	5.12575	1.4787	3.42179	F11R
ENSG00000078328.22	0.360106	0.197934	0.50214	0.141217	AL591806.3
ENSG00000078369.18	79.6906	71.3408	33.688	208.114	TSTD1
ENSG00000078403.17	5.10592	3.46437	3.84542	2.09887	USF1
ENSG00000078487.17	0.0351205	0.319679	1.19703	1.02057	NECTIN4
ENSG00000078618.22	13.5134	23.2858	6.31057	29.7894	PFDN2
ENSG00000078668.14	7.85345	5.98212	4.40024	12.1063	NIT1
ENSG00000078674.18	9.98821	22.2468	12.1671	16.2092	DEDD
ENSG00000078687.17	0.0167717	0.332536	0.0300195	0.0762272	UFC1
ENSG00000078699.22	0.866419	1.58856	1.10186	1.06787	USP21
ENSG00000078725.13	0.0415157	0.0419723	0.117185	0.261619	PPOX
ENSG00000078747.16	2.52592	3.39594	1.86341	7.48219	B4GALT3
ENSG00000078795.17	1.0519	1.86925	0.745643	0.678343	ADAMTS4
ENSG00000078804.13	0.755037	0.386474	0.570819	1.02935	NDUFS2
ENSG00000078808.18	9.17222	8.41328	3.93611	9.88419	TOMM40L
ENSG00000078814.17	0.0573173	0.108859	0.743498	0.0136731	SDHC
ENSG00000078902.16	4.19871	3.94619	3.85181	4.27984	AL592295.4
ENSG00000078967.13	0.879239	3.19279	0.47843	1.46147	AL592295.5
ENSG00000079134.12	1.08382	2.31936	1.11819	2.44371	FCGR2A
ENSG00000079150.18	0.724146	0.244771	0.496341	0.798927	HSPA6
ENSG00000079156.17	0.221329	1.5139	0.999815	0.755625	FCRLB
ENSG00000079246.16	15.4056	80.2621	16.409	71.8084	DUSP12
ENSG00000079257.8	8.00993	0.723592	3.29528	31.5694	ATF6
ENSG00000079263.19	0.0704757	0.471675	1.13598	0.0850899	NOS1AP
ENSG00000079277.22	3.31161	4.07954	2.11972	6.85967	C1orf226
ENSG00000079308.19	42.1476	206.016	314.522	20.7513	UHMK1
ENSG00000079313.15	2.76193	2.14944	7.88296	2.99822	UAP1
ENSG00000079332.15	3.93354	5.72466	4.41665	7.85525	DDR2
ENSG00000079335.20	0.0823196	0.0984738	0.0925084	0.8393	HSD17B7
ENSG00000079337.16	0.145558	1.36998	0.931469	0.172068	RGS4
ENSG00000079385.22	0.227982	0.454574	1.30441	0.434472	NUF2
ENSG00000079387.14	2.12801	1.62149	4.53576	1.91667	PBX1
ENSG00000079432.7	5.02096	3.10909	4.99627	4.62759	MGST3
ENSG00000079435.10	0.0818749	0.0402663	0.363344	0.115125	ALDH9A1
ENSG00000079459.13	18.0093	46.3998	11.8992	34.6978	TMCO1
ENSG00000079462.7	3.52101	3.30281	4.04503	6.14728	TMCO1-AS1
ENSG00000079482.13	0.925857	3.61332	0.837212	0.592838	UCK2
ENSG00000079616.13	0.368655	3.93218	2.16449	1.15901	FAM78B
ENSG00000079691.18	1.75865	1.81919	0.529649	2.94429	POGK
ENSG00000079739.17	7.56946	3.12638	1.05665	10.9426	TADA1
ENSG00000079785.15	3.38181	13.0669	2.79813	8.50196	ILDR2
ENSG00000079805.17	8.1271	12.6332	10.5685	13.2424	POU2F1
ENSG00000079819.19	11.1422	21.6199	15.4842	21.7118	CD247
ENSG00000079841.18	0.0144155	0.326387	0.164638	0.186374	CREG1
ENSG00000079950.14	8.81054	4.48991	6.6569	11.5034	RCSD1
ENSG00000079974.17	0.751849	0.54815	1.11566	1.95326	MPZL1
ENSG00000079999.14	6.306	9.43242	6.74495	10.9034	MPC2
ENSG00000080031.10	0.356962	1.22811	0.210317	0.530144	DCAF6
ENSG00000080189.15	0.939569	0.893391	2.12328	1.19338	GPR161
ENSG00000080200.10	0.503068	0.523024	0.17311	0.778346	TIPRL
ENSG00000080298.15	0.027153	0.180031	0.607287	0.766232	SFT2D2
ENSG00000080345.18	0.630277	1.745	0.905762	1.83234	ATP1B1
ENSG00000080371.6	4.26622	7.46141	2.38667	14.7531	NME7
ENSG00000080503.24	14.8996	22.9092	3.98013	26.6022	BLZF1
ENSG00000080546.13	3.2542	1.303	1.23218	6.71056	Z99572.1
ENSG00000080561.13	0.938518	0.348003	0.230132	1.22571	F5
ENSG00000080573.7	0.0670128	0.0922351	0.237768	0.0777919	SCYL3
ENSG00000080603.17	0.891209	1.92123	2.91707	2.00101	KIFAP3
ENSG00000080608.10	2.45411	12.9745	1.91224	8.21003	GORAB
ENSG00000080802.18	0.713646	1.67955	0.971947	4.02686	PRRX1
ENSG00000080815.19	2.31098	5.34982	0.794147	8.18801	FMO3
ENSG00000080819.9	3.32082	4.568	2.38079	3.65658	PRRC2C
ENSG00000080822.17	0.98222	2.49866	4.6483	2.6312	VAMP4
ENSG00000080823.23	3.26203	11.307	4.44921	7.81695	EEF1AKNMT
ENSG00000080824.19	159.581	486.867	237.927	364.507	PIGC
ENSG00000080839.12	0.361713	2.34429	2.13574	1.43653	SUCO
ENSG00000080845.17	18.4623	14.7131	12.2732	36.1497	Z98043.1
ENSG00000080854.16	0.0692711	0.942466	0.385764	0.0684611	TNFSF4
ENSG00000080947.15	3.2545	0.571169	0.984731	0.45836	AL645568.1
ENSG00000080986.13	0.0513452	1.18823	1.87106	0.576923	PRDX6
ENSG00000081014.11	0.911015	0.59891	1.2542	1.42736	KLHL20
ENSG00000081019.13	0.114325	0.573744	0.213967	3.23478	CENPL
ENSG00000081026.19	0.228937	0.426819	0.301052	0.683396	DARS2
ENSG00000081041.9	6.90598	0.669755	4.01039	13.272	GAS5
ENSG00000081052.13	0.0256134	0.00668751	0.989385	0.0341414	ZBTB37
ENSG00000081059.20	0.215288	1.2228	1.05964	0.380366	RC3H1
ENSG00000081087.15	0.631659	0.708174	1.81138	1.52383	RABGAP1L-DT
ENSG00000081154.12	9.85463	10.9741	9.99028	17.7567	RABGAP1L
ENSG00000081177.18	0.431725	0.678519	0.0921766	0.458163	CACYBP
ENSG00000081189.16	0.422819	1.54277	0.0159278	1.41659	MRPS14
ENSG00000081277.13	0.0830627	0.020424	0.23963	0.0710459	TNR
ENSG00000081307.13	9.33343	8.68943	12.4281	12.7997	LINC02803
ENSG00000081320.11	0.752314	1.84877	0.431294	3.30134	COP1
ENSG00000081377.17	1.99552	0.610307	0.234135	2.55254	SCARNA3
ENSG00000081386.12	0.654487	0.521745	0.255254	0.623096	PAPPA2
ENSG00000081665.14	0.794418	2.65083	2.8619	1.58377	BRINP2
ENSG00000081692.12	0.615826	0.450366	0.74015	0.624285	CRYZL2P-SEC16B
ENSG00000081721.12	0.769078	1.47339	1.31926	2.43796	CRYZL2P
ENSG00000081760.17	1.68634	3.10528	1.90964	3.88766	RASAL2-AS1
ENSG00000081791.9	0.693665	1.34441	1.32559	2.40632	RASAL2
ENSG00000081803.16	1.83626	0.220847	0.335146	1.86318	C1orf220
ENSG00000081870.11	5.41407	7.52024	0.731963	10.5998	RALGPS2
ENSG00000081913.14	0.665033	1.82243	1.49844	0.368176	FAM20B
ENSG00000081923.15	1.7748	5.67675	4.36865	1.34549	TOR3A
ENSG00000081985.13	0.0115341	0.0550477	0.0288488	0.015504	ABL2
ENSG00000082014.17	5.16739	0.634602	0.296604	4.03023	SOAT1
ENSG00000082068.9	4.05125	10.4092	6.22749	4.52966	HNRNPA1P54
ENSG00000082146.13	4.73269	4.71237	0.884214	7.6839	TOR1AIP2
ENSG00000082153.18	33.7219	89.3324	31.3411	68.2551	TOR1AIP1
ENSG00000082212.13	1.9171	7.17906	5.62204	4.49985	RN7SL230P
ENSG00000082213.18	1.64886	2.73245	1.67716	3.81922	AL353708.1
ENSG00000082258.13	2.11402	2.20951	2.0661	6.49406	CEP350
ENSG00000082269.16	0.439323	0.462601	0.842277	0.349853	QSOX1
ENSG00000082397.17	3.2685	5.33263	15.0076	1.44522	ACBD6
ENSG00000082438.17	2.70164	0.984769	11.5253	5.2727	XPR1
ENSG00000082458.12	0.20856	1.75163	1.22118	1.99677	KIAA1614
ENSG00000082482.14	0.521969	0.0501709	0.248361	0.306863	STX6
ENSG00000082512.15	0.24987	0.594222	0.514453	0.957373	MR1
ENSG00000082515.18	3.19637	4.78537	1.69728	8.1243	IER5
ENSG00000082516.9	0.749875	1.497	0.969867	0.641287	AL391477.1
ENSG00000082641.16	29.1848	20.1342	23.577	52.4823	AL355482.1
ENSG00000082701.16	3.48972	3.87932	1.59417	4.40009	GLUL
ENSG00000082781.12	12.6954	13.3028	9.10418	17.2841	AL139344.1
ENSG00000082805.20	12.8314	8.62126	6.05176	11.1506	RNASEL
ENSG00000082898.17	2.44765	15.5387	4.74858	11.6201	RGS16
ENSG00000082996.20	0.898608	1.92691	0.775392	2.59231	NPL
ENSG00000083067.22	0.0213307	0.043733	0.136415	0.107456	DHX9
ENSG00000083093.10	1.34356	1.9696	2.26769	1.40633	LAMC1
ENSG00000083097.14	0.176879	0.106606	0.42365	0.88876	LAMC2
ENSG00000083099.11	3.60304	3.06952	3.28425	3.13226	NMNAT2
ENSG00000083123.15	1.61976	1.83916	0.177278	3.85499	SMG7-AS1
ENSG00000083168.11	2.04642	2.77044	1.64794	2.35988	SMG7
ENSG00000083223.18	3.41858	3.21911	3.03092	12.0267	ARPC5
ENSG00000083290.20	1.66788	1.38078	1.19867	3.53975	RGL1
ENSG00000083312.17	8.39685	11.7192	8.86764	24.2953	COLGALT2
ENSG00000083444.17	7.91983	2.2958	1.22361	7.35653	TSEN15
ENSG00000083454.22	0.228196	1.21459	2.79447	0.760551	C1orf21
ENSG00000083457.12	0.91264	1.46624	0.642343	2.83606	EDEM3
ENSG00000083520.15	0.671388	4.70453	0.286254	2.57481	NIBAN1
ENSG00000083535.16	0.900182	3.35871	1.89207	4.65941	RNF2
ENSG00000083544.15	1.23274	1.04853	0.514564	1.52958	TRMT1L
ENSG00000083635.8	0.261107	0.310118	0.0305655	0.365759	SWT1
ENSG00000083642.19	1.93522	4.173	0.68725	3.85622	AL356273.3
ENSG00000083720.13	0.999787	4.8878	0.696886	4.33713	IVNS1ABP
ENSG00000083750.13	0.160449	0.710055	0.674067	0.804383	TPR
ENSG00000083799.18	4.01328	2.17204	0.872583	7.71834	ODR4
ENSG00000083807.10	1.49757	2.75284	0.442878	1.567	PLA2G4A
ENSG00000083812.12	0.0949906	0.191986	0.0763458	0.575487	AL359976.1
ENSG00000083814.13	0.0493714	0.200774	0.231345	0.548777	RPS27AP5
ENSG00000083828.16	0.41682	0.919949	0.738645	0.820645	RGS2
ENSG00000083838.16	0.89013	0.581953	2.07516	0.307719	UCHL5
ENSG00000083844.10	1.29802	2.66552	2.11182	1.7551	RO60
ENSG00000083845.9	67.0052	122.199	32.7276	100.916	GLRX2
ENSG00000083857.14	1.15697	4.37195	1.90405	2.54578	CDC73
ENSG00000083896.13	15.633	9.14093	9.10518	22.6968	AL390863.1
ENSG00000083937.9	4.15696	3.53086	3.02101	11.175	CFH
ENSG00000084070.12	0.7523	1.21264	0.243149	4.23049	ASPM
ENSG00000084072.17	2.30949	5.64072	1.90868	6.98787	ZBTB41
ENSG00000084073.10	0.839619	1.82098	0.0309461	1.75741	CRB1
ENSG00000084090.13	5.96156	4.29935	3.25959	8.43487	NEK7
ENSG00000084092.7	1.00405	1.59818	0.853843	1.87777	MIR181A1HG
ENSG00000084093.19	4.25633	2.40069	1.92857	7.9872	NR5A2
ENSG00000084112.15	2.55564	1.60764	2.29542	3.89447	ZNF281
ENSG00000084207.18	24.1195	21.6295	22.5236	70.4238	KIF14
ENSG00000084234.17	88.8921	37.7328	33.4348	119.437	DDX59
ENSG00000084463.8	11.6956	33.5309	13.6686	41.4004	CAMSAP2
ENSG00000084623.11	19.8772	11.639	7.83784	39.7166	INAVA
ENSG00000084628.10	0.126147	0.222137	0.264679	0.0276615	KIF21B
ENSG00000084636.18	0.1707	0.66381	0.570817	0.733312	TMEM9
ENSG00000084652.16	1.81092	0.860388	1.37865	2.94765	PKP1
ENSG00000084676.15	1.49735	1.21355	0.770875	2.63445	TNNT2
ENSG00000084693.16	1.38738	1.11382	2.24864	3.2285	PHLDA3
ENSG00000084710.14	0.0877072	0.468419	0.543922	0.186289	CSRP1
ENSG00000084731.15	3.87608	1.90667	6.66315	4.87501	RPS10P7
ENSG00000084733.11	9.28263	11.7662	3.66577	31.6247	NAV1
ENSG00000084754.12	6.03155	11.8711	3.92009	13.6753	IPO9
ENSG00000084764.12	1.22117	0.357116	0.70941	4.2643	SHISA4
ENSG00000084774.14	0.637001	2.46208	2.39181	1.9235	TIMM17A
ENSG00000085063.17	6.94186	20.3844	4.67125	10.3179	RNPEP
ENSG00000085117.12	3.49634	1.22492	3.86778	4.91533	ELF3-AS1
ENSG00000085185.15	0.116745	0.289997	0.354513	0.795589	ELF3
ENSG00000085224.23	5.45622	3.97677	1.88252	10.8611	ARL8A
ENSG00000085231.14	2.74244	5.35043	4.92895	7.12563	PTPN7
ENSG00000085265.11	0.550784	3.41728	4.94632	0.827989	UBE2T
ENSG00000085274.15	0.519633	0.355792	0.843795	1.46825	PPP1R12B
ENSG00000085276.19	1894.75	10632	8395.11	1713.36	KDM5B	S
ENSG00000085365.18	0.926036	3.57324	0.913014	3.27511	TUBAP5
ENSG00000085377.15	0.893125	1.09608	0.549331	1.42426	RABIF
ENSG00000085382.12	0.748476	0.932634	1.82724	1.56679	KLHL12
ENSG00000085415.16	1.31705	1.4789	2.23874	3.71643	ADIPOR1
ENSG00000085433.15	0.428458	0.415556	0.0238056	1.7311	CYB5R1
ENSG00000085449.15	11.4433	3.82013	8.31076	12.7145	TMEM183A
ENSG00000085491.17	1.7209	3.27117	0.88446	4.13405	PPFIA4
ENSG00000085511.20	0.651899	1.29963	1.84465	3.02305	NPM1P40
ENSG00000085644.14	0.791028	0.195089	0.37366	0.764256	BTG2
ENSG00000085662.14	85.0314	10.9973	9.13258	133.142	PRELP
ENSG00000085719.13	4.7725	5.70644	4.54896	6.07633	ATP2B4
ENSG00000085721.13	1.52767	1.2598	0.751792	1.45459	LAX1
ENSG00000085733.16	71.5685	47.1755	50.0838	95.6435	ZC3H11A
ENSG00000085760.15	2.63769	5.02534	2.81977	6.40169	ZBED6
ENSG00000085788.14	9.34547	13.5425	12.0468	22.8489	SNRPE
ENSG00000085831.15	0.0982125	0.00928895	0.0416621	0.0330505	AL592146.2
ENSG00000085832.17	4.89202	5.27224	2.33484	8.55787	SOX13
ENSG00000085872.15	2.28347	4.83241	2.09135	2.9108	ETNK2
ENSG00000085978.22	2.46323	2.50293	2.35491	2.8982	PLEKHA6
ENSG00000085982.13	4.75555	0.923269	1.16853	8.13121	PPP1R15B
ENSG00000085998.14	3.78846	7.81775	2.61813	5.8921	PIK3C2B
ENSG00000086015.22	0.754362	1.12726	0.753362	1.54983	MDM4
ENSG00000086061.16	9.10823	12.6999	5.52185	33.3076	LRRN2
ENSG00000086062.13	2.60518	1.72759	0.996378	4.98775	NFASC
ENSG00000086065.14	2.60725	7.64116	0.835795	11.1039	CNTN2
ENSG00000086102.19	0.899671	2.75053	0.339955	1.43941	TMEM81
ENSG00000086189.10	1.41953	2.35203	2.18741	3.9556	RBBP5
ENSG00000086200.17	1.01215	2.65736	1.46012	2.968	DSTYK
ENSG00000086232.13	4.259	7.76552	3.54718	12.274	TMCC2
ENSG00000086289.12	0.447228	0.320414	2.69526	1.65395	NUAK2
ENSG00000086300.16	0.281953	0.445222	3.94286	2.19832	BLACAT1
ENSG00000086475.15	1.55077	1.66884	3.66773	5.18348	CDK18
ENSG00000086504.17	5.55636	11.8437	6.53192	12.3027	ELK4
ENSG00000086544.3	1.62369	0.878418	1.28212	4.19738	NUCKS1
ENSG00000086570.12	0.0120091	0.113977	0.0179411	0.0310873	RAB29
ENSG00000086589.12	1.17142	2.84731	2.46147	1.71635	SLC41A1
ENSG00000086598.11	18.8175	23.9388	27.4257	47.9868	AC119673.2
ENSG00000086666.19	6.36576	3.67042	2.71345	12.5013	FAM72A
ENSG00000086712.13	0.183297	0.676438	0.400338	1.38306	SRGAP2
ENSG00000086717.18	0.212212	0.28871	0	0.0468686	IKBKE
ENSG00000086730.17	0.125673	0.198264	0.665342	0.0684901	RASSF5
ENSG00000086758.16	16.6886	7.25615	5.81984	22.9153	EIF2D
ENSG00000086827.9	1.45681	4.42037	1.27729	2.62007	DYRK3
ENSG00000086848.15	0.652971	1.25485	0.425149	1.01138	MAPKAPK2
ENSG00000086991.13	0.273032	0.184299	0.342743	0.0761838	PFKFB2
ENSG00000087008.16	0.626122	0.92197	0.186008	0.64069	YOD1
ENSG00000087053.20	2.98177	1.422	0.517132	4.67147	CD55
ENSG00000087074.8	3.74569	8.25399	7.27506	8.42673	CD46
ENSG00000087077.14	6.78287	5.25814	5.26419	7.95842	MIR29B2CHG
ENSG00000087086.15	261.708	111.08	57.1844	372.059	PLXNA2
ENSG00000087087.20	12.0624	16.8271	18.3258	24.6874	LAMB3
ENSG00000087088.20	18.0845	16.5266	13.218	32.2787	G0S2
ENSG00000087095.13	0.609107	1.07508	0.548543	0.689217	HSD11B1
ENSG00000087111.21	1.80917	2.52488	0.898086	1.14165	IRF6
ENSG00000087116.16	2.99648	0.612399	1.50296	3.02393	UTP25
ENSG00000087152.15	3.39512	5.54979	5.11856	5.12912	SYT14
ENSG00000087157.19	1.45729	0.89712	3.21144	1.16892	HHAT
ENSG00000087191.13	10.6406	20.8908	11.6396	15.0092	RCOR3
ENSG00000087206.17	10.0889	11.7483	7.09144	18.4481	TRAF5
ENSG00000087245.13	2.29008	0.398289	0.593284	2.84467	LINC00467	S
ENSG00000087253.13	0.464185	0.652334	0.118069	0.460419	SLC30A1
ENSG00000087263.17	3.26758	6.95092	4.90487	7.3204	NEK2
ENSG00000087266.17	2.40181	1.55403	0.719891	3.6173	LPGAT1
ENSG00000087269.16	5.54499	12.3542	3.94938	8.69462	INTS7
ENSG00000087274.17	31.6122	37.5116	21.888	45.4898	DTL
ENSG00000087299.12	0.468195	1.12074	0.717833	0.430191	PPP2R5A
ENSG00000087301.9	0.379894	0.368232	0.212927	2.10528	PACC1
ENSG00000087302.9	19.7659	26.9528	9.42247	63.9994	NENF
ENSG00000087338.5	0.181026	2.71304	0.929044	0.936183	AC092803.1
ENSG00000087365.16	35.4413	102.342	59.2652	100.007	ATF3
ENSG00000087448.11	0.709781	1.88253	1.93973	2.16861	BATF3
ENSG00000087460.26	59.6419	45.9659	34.5876	91.514	NSL1
ENSG00000087470.18	3.94149	13.3291	3.37996	10.6566	TATDN3
ENSG00000087502.18	4.38255	7.96016	1.36081	9.13238	FLVCR1-DT
ENSG00000087510.7	0.041845	0.532242	0.607635	0.192159	FLVCR1
ENSG00000087586.17	1.06159	2.06272	0.931577	1.13372	ANGEL2
ENSG00000087884.14	3.08191	5.25306	3.38868	11.0663	RPS6KC1
ENSG00000087903.13	0.403705	0.482494	0.992978	1.83829	PROX1-AS1
ENSG00000087995.16	1.42753	1.70043	1.64579	1.50725	PROX1
ENSG00000088038.19	3.69075	12.792	2.92113	8.90828	SMYD2
ENSG00000088179.9	0.772539	2.15812	0.629983	3.58731	PTPN14
ENSG00000088205.13	2.354	10.098	2.4092	4.30019	CENPF
ENSG00000088247.17	19.6382	34.3845	17.7604	34.1543	KCNK2
ENSG00000088256.9	5.40489	3.23682	2.90785	6.47492	KCTD3
ENSG00000088280.19	1.91445	0.996935	1.38241	3.36907	GPATCH2
ENSG00000088298.13	0.679763	0.695397	0.888759	1.081	SPATA17
ENSG00000088305.18	0.0896379	0.0776306	0.0402838	0.049907	RRP15
ENSG00000088325.16	0.95426	8.63376	3.78228	2.15477	TGFB2
ENSG00000088340.17	1.02877	0.888071	4.02191	0.98492	LYPLAL1-DT
ENSG00000088356.6	0.50022	0.985786	0.643709	1.12608	LYPLAL1
ENSG00000088367.23	8.80457	6.49878	1.74538	10.0245	EPRS1
ENSG00000088387.19	1.59162	11.8414	1.36632	2.72778	BPNT1
ENSG00000088448.14	1.30957	5.41266	1.82981	1.37035	IARS2
ENSG00000088451.11	0.115609	0.0529593	0.137762	0.646989	RAB3GAP2
ENSG00000088538.13	0.00626832	0.0794867	0.00800422	0.0064786	C1orf115
ENSG00000088543.15	0.189249	0.702883	0.0715168	0.894666	MTARC2
ENSG00000088682.14	3.93658	3.29256	1.11733	8.38653	MTARC1
ENSG00000088756.13	0.16789	0.158001	0.487434	0.913015	HLX
ENSG00000088766.12	1.50863	1.99848	0.398894	2.11714	LINC02817
ENSG00000088808.18	0.994373	1.97465	0.465288	1.51677	DUSP10
ENSG00000088812.18	0.30438	0.484093	0.381871	0.64803	AL356108.1
ENSG00000088826.18	2.33616	4.4674	0.355556	4.89813	TAF1A
ENSG00000088832.17	118.193	39.3608	23.4686	228.665	MIA3
ENSG00000088833.17	10.0929	13.239	9.86143	19.3338	AIDA
ENSG00000088854.12	0.255608	0.179025	0.0959911	0.444771	BROX
ENSG00000088876.13	1.00744	2.83565	1.66485	2.06019	AL392172.1
ENSG00000088882.8	0.187041	0.054406	0.157785	0.014057	DISP1
ENSG00000088888.18	1.38388	5.51134	3.28901	1.92864	AL929091.1
ENSG00000088899.15	0.675191	0.350429	0.192187	0.804066	SUSD4
ENSG00000088930.8	3.65346	9.61287	3.78315	10.2196	CAPN2
ENSG00000088970.16	1.61976	2.19985	2.24696	6.37608	TP53BP2
ENSG00000088986.11	55.3821	29.1304	17.9904	139.79	GTF2IP20
ENSG00000089006.16	4.46238	13.4439	5.08269	12.683	FBXO28
ENSG00000089009.15	128.528	275.348	54.4574	386.986	DEGS1
ENSG00000089022.14	5.32905	6.45155	2.90787	11.5064	AC092809.2
ENSG00000089041.17	0.135563	0.115643	0.388265	0.225418	NVL
ENSG00000089048.14	5.35796	7.36947	8.00737	13.2173	CNIH4
ENSG00000089050.16	1.37703	0.610604	0.740519	2.15912	WDR26
ENSG00000089053.13	5.55577	6.03622	3.40986	3.60152	CNIH3
ENSG00000089057.15	0.078852	0.217433	0.0370711	0.111964	DNAH14
ENSG00000089060.11	0.832407	5.09142	1.39059	1.42624	LBR
ENSG00000089063.15	2.28219	5.23379	1.89703	13.7744	ENAH
ENSG00000089091.16	0.202786	0.517015	0.684967	0.284744	SRP9
ENSG00000089094.19	1.50898	1.45358	2.28682	1.85289	EPHX1
ENSG00000089123.16	0.0842318	1.16531	0.448572	0.999526	TMEM63A
ENSG00000089154.11	1.48797	8.97595	2.47073	3.74975	PYCR2
ENSG00000089157.16	216.037	483.283	123.565	413.197	SDE2
ENSG00000089159.16	17.8759	21.1187	15.7639	19.712	H3-3A
ENSG00000089169.15	9.61035	59.5773	36.508	10.6736	ACBD3
ENSG00000089177.19	2.24268	2.50966	1.03176	3.44802	MIXL1
ENSG00000089195.15	1.60426	8.06009	4.13999	9.97792	PARP1
ENSG00000089199.10	0.043745	0.229435	0.191842	0.0682465	STUM
ENSG00000089220.5	6.16961	4.70108	2.45228	14.8165	ITPKB
ENSG00000089234.16	1.50919	1.513	1.82473	2.39011	PSEN2
ENSG00000089248.7	4.16152	7.20901	2.81427	5.942	COQ8A
ENSG00000089250.19	0.0178759	0.10926	0.0796686	0.0218709	CDC42BPA
ENSG00000089280.19	12.1741	28.2826	9.0724	15.0983	ZNF678
ENSG00000089289.16	5.97372	7.79776	3.52951	12.6054	SNAP47
ENSG00000089327.15	10.1181	16.8029	8.45302	33.5468	JMJD4
ENSG00000089335.21	82.6442	688.735	1411.96	76.5271	WNT9A
ENSG00000089351.14	11.7135	4.5221	9.08098	24.6839	ARF1
ENSG00000089486.17	1.9602	2.42356	4.66945	1.94124	C1orf35
ENSG00000089505.17	0.21941	0.087158	0.249639	0.256542	MRPL55
ENSG00000089597.18	3.62327	4.86414	5.34001	3.63376	GUK1
ENSG00000089639.11	1.32552	0.183563	1.44781	2.42159	GJC2
ENSG00000089682.16	1.86162	1.63141	0.790265	1.86421	IBA57
ENSG00000089685.15	1.84228	12.6381	9.36023	4.14132	OBSCN
ENSG00000089693.10	24.4889	12.8921	10.5348	41.0261	AL353593.1
ENSG00000089723.10	0.20931	0.226569	0.11	0.218611	AL353593.3
ENSG00000089737.17	8.8669	15.5309	2.53695	20.6231	TRIM11
ENSG00000089775.11	0.277397	0.508936	0.149898	0.772522	H2AW
ENSG00000089818.18	0.77965	0.983704	0.435932	2.50825	H2BU1
ENSG00000089876.12	2.44052	3.06545	1.53316	6.93889	AL139288.2
ENSG00000089902.10	2.57503	3.52274	0.569505	2.08382	RNF187
ENSG00000089916.18	2.99355	3.84989	1.27493	2.49748	RNA5S1
ENSG00000090006.18	1.87209	3.62707	6.01079	3.68949	RNA5S2
ENSG00000090013.11	1.71469	2.98449	4.3428	3.75571	RNA5S3
ENSG00000090020.11	1.2144	0.189076	0.254553	1.11909	RNA5S4
ENSG00000090054.15	1.65918	1.75485	1.82495	2.07698	RNA5S5
ENSG00000090060.18	11.9561	18.1842	6.53663	21.9273	RNA5S6
ENSG00000090061.17	4.39523	5.4237	0.993584	6.71262	RNA5S7
ENSG00000090097.21	7.42781	5.81447	3.05103	8.87261	RNA5S8
ENSG00000090238.12	4.77601	2.07344	2.18173	6.33858	RNA5S10
ENSG00000090263.16	3.70527	8.30737	1.25162	8.06068	RNA5S11
ENSG00000090266.13	19.2086	11.7436	2.81966	58.4114	RNA5S12
ENSG00000090273.14	26.4054	20.5642	25.9204	52.0412	RNA5S13
ENSG00000090316.16	7.49421	8.04466	2.31945	9.09828	RNA5S14
ENSG00000090339.9	3.3979	1.47439	9.9544	10.5874	RNA5S15
ENSG00000090372.15	14.4819	12.4456	9.8072	26.2519	RNA5S16
ENSG00000090376.11	0.926748	0.358017	0.350601	7.29344	RNA5S17
ENSG00000090432.7	0.317815	0.234824	0.193309	0.50984	RHOU
ENSG00000090447.12	1.61323	2.12934	5.39362	1.70788	AL162595.1
ENSG00000090470.15	1.20241	2.02957	1.96692	1.54907	RAB4A
ENSG00000090487.11	5.43623	3.93801	10.7778	5.32851	AL117350.1
ENSG00000090520.11	2.31068	4.02406	3.10811	4.77611	CCSAP
ENSG00000090530.10	0.54355	1.55418	0.893737	3.18244	ACTA1
ENSG00000090554.13	0.114172	2.48893	4.6257	0.969821	NUP133
ENSG00000090565.17	21.1777	12.3854	19.5227	31.3889	ABCB10
ENSG00000090581.10	3.35406	2.41481	1.75033	2.56926	TAF5L
ENSG00000090612.22	1.15037	1.69865	0.772832	2.22165	URB2
ENSG00000090615.15	7.4078	7.21546	6.39328	10.8602	GALNT2
ENSG00000090621.14	41.9762	109.273	4.58723	87.0506	PGBD5
ENSG00000090661.12	0.0651412	2.27056	1.84033	0.250387	COG2
ENSG00000090674.16	0.526553	2.27182	2.05818	0.494003	C1orf198
ENSG00000090686.16	4.9114	5.70065	1.25289	8.59989	TTC13
ENSG00000090776.6	1.32817	1.38076	2.38939	1.07234	ARV1
ENSG00000090857.14	0.412319	2.28588	1.3425	0.887711	FAM89A
ENSG00000090861.17	3.0242	4.31742	4.69162	8.59527	C1orf131
ENSG00000090863.12	4.39991	7.99873	12.3005	6.96827	GNPAT
ENSG00000090889.12	0.248242	1.53369	0.639711	0.451629	EXOC8
ENSG00000090905.19	1.91104	1.51312	2.04582	5.16271	SPRTN
ENSG00000090924.15	0.832594	0.968939	0.596571	0.531491	EGLN1
ENSG00000090971.5	0.291479	0.370136	0.306362	0.316668	AL445524.1
ENSG00000090975.12	0.672494	0.421028	0.366885	0.721509	TSNAX
ENSG00000090989.18	1.93602	7.30527	0.962655	4.56274	TSNAX-DISC1
ENSG00000091009.8	0.219479	0.646361	0.119678	0.494346	DISC1
ENSG00000091039.17	7.08756	9.16377	2.98497	27.6878	AL136171.2
ENSG00000091073.19	0.536237	0.993261	2.23135	0.353085	DISC1-IT1
ENSG00000091127.14	2.81368	4.37428	0.559647	3.5829	SIPA1L2
ENSG00000091136.14	13.0364	17.541	5.4881	23.5586	NTPCR
ENSG00000091137.14	0.031124	0.524401	0.100663	0.0316719	PCNX2
ENSG00000091140.14	3.05644	5.2522	1.68994	8.522	MAP3K21
ENSG00000091157.13	1.58999	0.723503	0.310762	1.33195	KCNK1
ENSG00000091164.13	3.7486	3.94751	3.53952	15.0136	COA6-AS1
ENSG00000091181.20	0.170782	0.468257	0.932584	0.107021	COA6
ENSG00000091262.15	0.0729239	0.0196351	0.0289318	0.0779827	TARBP1
ENSG00000091317.8	0.250131	1.08479	0.246188	1.59225	IRF2BP2
ENSG00000091409.15	0.922212	12.0382	10.9793	1.15971	TOMM20
ENSG00000091428.18	0.0231742	0.223512	0.296021	0.184356	SNORA14B
ENSG00000091436.17	2.51479	2.0098	1.99544	4.32492	RBM34
ENSG00000091483.7	1.47534	2.49947	1.0588	4.13445	ARID4B
ENSG00000091490.11	3.07107	0.834386	0.788384	6.33223	GGPS1
ENSG00000091513.16	0.0677239	0.359815	0.169118	0.0395115	TBCE
ENSG00000091527.16	25.7443	83.4737	39.942	42.2943	TBCE
ENSG00000091536.19	0.280952	0.555878	1.78657	0.242239	B3GALNT2
ENSG00000091542.9	4.55832	1.36731	1.38124	7.27739	GNG4
ENSG00000091592.16	0.583149	0.932351	0.455036	0.942204	LYST
ENSG00000091622.16	2.97491	2.52795	7.22025	1.38066	NID1
ENSG00000091640.8	11.8688	12.894	14.2309	22.5887	EDARADD
ENSG00000091651.9	1.47291	5.68158	5.06442	1.93358	ENO1P1
ENSG00000091656.19	1.65246	1.28857	0.147474	2.37977	LGALS8
ENSG00000091732.17	0.871119	1.22821	0.23776	2.08465	HEATR1
ENSG00000091844.8	0.112348	0.0420382	0.183749	0.655427	ACTN2
ENSG00000091879.14	0.154643	0.111276	0.482092	0.0245609	MTR
ENSG00000091947.10	0.213745	2.67271	5.06661	1.67864	LINC01139
ENSG00000091972.18	2.4425	0.149869	0.966092	4.29215	AC093426.1
ENSG00000091986.16	165.889	9.08562	289.911	108.205	FMN2
ENSG00000092010.15	38.1814	31.2339	50.5022	98.5202	GREM2
ENSG00000092020.10	2.1566	2.04379	0.185977	5.21279	AL359764.2
ENSG00000092036.18	0.625732	0.958134	1.13816	2.37831	FH
ENSG00000092094.11	2.28855	0.978113	1.34388	2.49362	OPN3
ENSG00000092098.17	1.10191	3.28142	2.52327	2.59446	CHML
ENSG00000092108.21	4.88766	8.22364	1.83115	22.1206	EXO1
ENSG00000092140.16	0.540431	6.94573	1.35121	7.38108	PLD5
ENSG00000092148.13	4.11394	9.71982	3.13891	9.75993	CEP170
ENSG00000092199.17	29.6306	56.4236	20.2993	94.611	SDCCAG8
ENSG00000092201.10	4.33134	20.8855	5.86269	26.7609	AKT3
ENSG00000092203.15	5.85924	7.60892	4.26891	9.04948	ZBTB18
ENSG00000092208.17	0.910802	3.51202	1.01019	2.86488	ADSS2
ENSG00000092295.12	0.151356	0.157446	0.23388	0.410151	DESI2
ENSG00000092330.18	1.12454	2.6539	1.37994	6.13813	COX20
ENSG00000092421.17	0.715654	0.0987963	0.0242968	1.40945	HNRNPU
ENSG00000092439.16	1.26406	0.890486	2.08008	3.25334	EFCAB2
ENSG00000092445.12	1.90427	1.63156	0.878528	0.956554	KIF26B
ENSG00000092470.12	1.3408	2.07577	0.937736	0.429226	TFB2M
ENSG00000092529.25	0	0.223646	0.350883	0.413708	CNST
ENSG00000092531.10	12.9914	44.5812	15.5287	58.3486	AL591623.1
ENSG00000092607.15	0.125526	0.404701	0.926071	0.0478944	SCCPDH
ENSG00000092621.13	3.65286	14.7194	1.59223	6.86632	AHCTF1
ENSG00000092820.18	38.7208	94.0896	33.7328	39.9709	ZNF670-ZNF695
ENSG00000092841.19	950.835	466.468	145.342	2117.28	ZNF669
ENSG00000092847.13	1.16064	1.62278	0.355756	2.45588	ZNF124
ENSG00000092853.14	1.24798	5.6139	1.45952	0.81427	AL390728.4
ENSG00000092871.17	4.82891	4.99972	1.27001	3.10299	ZNF496
ENSG00000092931.11	0.0517458	0.83705	0.494057	0.339562	NLRP3
ENSG00000092964.18	8.10866	12.735	9.3523	11.8235	OR2B11
ENSG00000092969.12	1.61957	1.48021	0.404817	2.91232	OR2C3
ENSG00000092978.11	0.189192	0.650274	0.429994	1.00917	TRIM58
ENSG00000093000.19	4.59807	6.18964	5.64095	17.2326	OR2L2
ENSG00000093009.11	0.216539	3.11021	1.71067	1.11183	OR2M3
ENSG00000093010.14	7.38533	6.82501	1.84963	13.5117	OR2T12
ENSG00000093072.18	0.0276969	0.712053	0.304627	0.0420662	SH3BP5L
ENSG00000093100.13	0.0298588	5.06158e-89	0.0594832	0	ZNF672
ENSG00000093144.19	15.3266	6.42141	1.70344	20.6681	ZNF692
ENSG00000093167.18	13.3862	10.4653	1.73249	37.1192	PGBD2
ENSG00000093183.14	0.731516	1.67781	1.26217	2.84414	RPL23AP25
ENSG00000093217.11	0.719869	0.98109	0.717376	1.20588	SH3YL1
ENSG00000094631.21	2.03483	6.03713	11.5772	4.34673	ACP1
ENSG00000094661.3	0.0931636	0.466444	0.626695	0.151878	TMEM18
ENSG00000094755.17	0.356402	0.975364	0.456626	0.329955	TMEM18-DT
ENSG00000094804.12	0.537003	2.21812	3.1235	0.802311	LINC01115
ENSG00000094841.14	0.445999	0.468	0.0505953	1.14086	SNTG2
ENSG00000094880.11	0.375818	1.18616	2.75237	2.16525	PXDN
ENSG00000094914.14	1.71413	4.75961	1.26032	3.66444	MYT1L
ENSG00000094916.16	4.32658	5.04066	4.97937	9.01791	EIPR1
ENSG00000094975.14	1.19691	0.997224	0.366801	2.17535	TRAPPC12
ENSG00000095002.15	0.40599	1.82803	1.46636	1.21294	ADI1
ENSG00000095015.6	0.129471	0.309674	0.189767	0.412457	AC108488.2
ENSG00000095059.16	3.19515	5.29933	4.56972	9.0951	RNASEH1
ENSG00000095066.11	1.22468	3.56113	3.79231	2.06512	RNASEH1-AS1
ENSG00000095139.14	8.33841	14.1571	3.33886	21.0718	AC108488.3
ENSG00000095203.14	0.027178	0.0862465	0.0221353	0.0602231	RPS7
ENSG00000095261.14	3.54134	8.81245	5.18275	9.77507	LINC01304
ENSG00000095303.17	1.9791	0.0330055	0.0396494	3.99069	SOX11
ENSG00000095319.14	2.66712	2.44131	0.892996	3.62535	SILC1
ENSG00000095321.17	3.17982	2.22024	2.99669	3.91788	AC017076.1
ENSG00000095380.11	5.03134	8.03916	3.65719	18.0656	RNF144A
ENSG00000095383.20	1.17153	2.111	1.32462	0.619857	LINC00299
ENSG00000095397.16	0.506826	0.349264	0.766084	0.25662	LINC01814
ENSG00000095485.18	0.801687	0.939711	1.17173	1.31598	ID2
ENSG00000095539.15	0.126277	0.0100859	0.0176692	0.714445	KIDINS220
ENSG00000095564.14	0.30442	0.481203	0.218887	0.900101	MBOAT2
ENSG00000095574.12	0.677082	1.5719	0.0261196	0.609901	ASAP2
ENSG00000095585.17	0.392962	0.12348	0.141249	0.0637826	ITGB1BP1
ENSG00000095587.9	0.0299053	0.0205411	0.125942	0.0206602	CPSF3
ENSG00000095787.23	5.47134	10.8389	12.754	12.3123	IAH1
ENSG00000095794.19	4.54368	3.72713	0.708399	5.8007	ADAM17
ENSG00000095906.17	2.98632	3.43224	3.19859	4.62068	YWHAQ
ENSG00000095951.17	0.29483	2.42033	1.92381	1.42882	AC082651.1
ENSG00000096060.15	13.8082	10.9889	3.2083	30.1014	TAF1B
ENSG00000096063.16	8.82472	20.538	10.422	28.3604	GRHL1
ENSG00000096070.19	3.05628	4.21937	3.12638	3.13462	AC104794.3
ENSG00000096080.11	1.29015	3.09795	1.43188	4.59342	KLF11
ENSG00000096092.6	1.33657	0.257949	0.584654	4.80449	RRM2
ENSG00000096093.16	0.12019	0.686096	0.2832	2.27122	AC007240.3
ENSG00000096384.20	52.1226	165.517	67.9043	160.439	HPCAL1
ENSG00000096401.8	1.49553	2.2954	1.57222	3.30139	ODC1
ENSG00000096433.11	1.41303	6.08929	4.99593	2.11554	ODC1-DT
ENSG00000096654.15	0.0382887	0.347048	0.104751	0.257	NOL10
ENSG00000096696.14	1.17631	2.03973	4.11369	0.688026	RN7SL832P
ENSG00000096717.12	0.573901	1.39454	1.02327	1.29251	PDIA6
ENSG00000096746.17	51.8168	53.3066	39.6697	105.706	C2orf50
ENSG00000096872.16	2.45129	1.24691	1.13049	3.93279	SLC66A3
ENSG00000096968.14	0.242061	0.324485	0.64409	1.29684	ROCK2
ENSG00000096996.16	0.035304	0.0369859	0.0454184	0.0181968	E2F6
ENSG00000097007.19	3.13748	2.42757	1.70033	5.39766	GREB1
ENSG00000097021.19	5.5629	3.36031	2.49584	10.6443	RN7SL674P
ENSG00000097033.14	7.11585	3.7577	0.676366	19.3167	LPIN1
ENSG00000097096.9	0.137614	0.241649	0.460435	0.206544	TRIB2
ENSG00000099139.14	1.18863	24.6962	19.9881	2.54414	LRATD1
ENSG00000099194.6	2.20423	5.72857	2.79542	4.42855	NBAS
ENSG00000099203.7	1.31978	1.46334	0.761261	2.7126	DDX1
ENSG00000099204.20	1.19481	1.61236	0.436946	2.1371	MYCNOS
ENSG00000099219.14	0.409775	2.13721	0.0491839	0.463621	CYRIA
ENSG00000099246.17	3.97156	3.28931	3.71819	16.27	VSNL1
ENSG00000099250.18	6.11909	4.85014	9.55849	5.95348	SMC6
ENSG00000099282.10	0.313398	0.366637	0.856602	0.256302	GEN1
ENSG00000099284.14	0.922214	0.762383	0.724222	2.12927	RDH14
ENSG00000099290.17	4.28213	10.2113	5.07125	19.8802	OSR1
ENSG00000099308.10	0.434166	0.191301	0.562283	0.603825	LINC00954
ENSG00000099326.9	0.144773	0.736627	1.00482	0.467699	WDR35
ENSG00000099330.9	1.28044	0.190104	2.07318	1.8876	LAPTM4A
ENSG00000099331.13	10.2496	8.43694	9.30068	8.28776	SDC1
ENSG00000099337.5	2.08161	8.64511	4.32237	2.15469	PUM2
ENSG00000099338.23	0.0262834	0.534106	1.68014	0.0865503	RHOB
ENSG00000099341.11	10.3378	12.9523	7.01598	30.3216	HS1BP3
ENSG00000099364.17	0.757929	1.03659	0.681424	0.659894	GDF7
ENSG00000099365.11	0.147624	0.484899	0.489342	0.750529	LDAH
ENSG00000099377.14	0.279917	0.423589	0.505599	0.439776	AC096570.1
ENSG00000099381.18	0.822451	1.08525	2.20817	0.778264	KLHL29
ENSG00000099385.11	3.81483	3.83394	4.33613	5.1385	ATAD2B
ENSG00000099622.14	9.53133	16.2539	7.60921	16.0877	UBXN2A
ENSG00000099624.8	38.0612	39.3021	28.2332	63.0343	WDCP
ENSG00000099625.13	0.221739	0.12741	0.108915	0.683547	FKBP1B
ENSG00000099725.14	1.37042	0.327681	0.883226	0.00492779	SF3B6
ENSG00000099783.12	55.3579	110.702	45.0242	111	FAM228B
ENSG00000099785.10	0.842334	0.888424	0.420117	1.68189	TP53I3
ENSG00000099795.7	18.6388	16.5845	24.6842	30.3406	ITSN2
ENSG00000099797.15	0.839894	1.68049	2.12126	1.82123	AC093798.1
ENSG00000099800.8	4.61924	7.40028	0.951722	19.4718	NCOA1
ENSG00000099804.9	8.3526	7.00026	4.99262	19.9108	PTRHD1
ENSG00000099810.21	2.8057	3.44493	0.0915525	2.09581	CENPO
ENSG00000099814.16	1.19943	1.39392	0.773168	1.66341	ADCY3
ENSG00000099817.12	14.7242	11.4052	8.20527	23.3179	DNAJC27-AS1
ENSG00000099821.14	1.86285	2.92078	4.44924	3.24795	EFR3B
ENSG00000099822.3	0.179884	0.575492	0.071651	0.0348656	DNMT3A
ENSG00000099849.15	1.25403	1.51084	1.10999	0.624637	DTNB
ENSG00000099860.9	2.41097	12.7645	9.12687	5.26001	ASXL2
ENSG00000099864.18	8.64744	3.20138	3.61053	11.476	KIF3C
ENSG00000099875.14	9.045	11.6207	7.17003	10.7333	TRMT112P6
ENSG00000099889.14	0.118991	0.406491	0.39719	0.191225	RAB10
ENSG00000099899.15	2.04713	1.48438	2.09337	1.86525	GAREM2
ENSG00000099901.17	22.619	45.5228	30.3973	81.8705	HADHA
ENSG00000099904.16	1.16109	0.894437	0.729445	1.29041	HADHB
ENSG00000099910.17	0.394504	0.62331	0.280871	0.68317	SELENOI
ENSG00000099917.17	11.564	9.5353	11.3517	15.6184	KCNK3
ENSG00000099940.12	8.00059	5.00499	2.47858	22.724	SLC35F6
ENSG00000099942.13	0.703535	0.591841	0.268675	1.8207	MAPRE3
ENSG00000099949.21	4.28332	2.84215	3.62544	4.59918	TMEM214
ENSG00000099954.18	0.00595001	0.126522	0.00859084	0.131676	AGBL5
ENSG00000099956.20	6.95436	12.6588	3.1557	20.0101	OST4
ENSG00000099968.18	5.44436	3.55349	1.61719	11.4236	EMILIN1
ENSG00000099977.14	5.43174	6.10955	0.20087	9.89539	KHK
ENSG00000099991.18	2.89138	1.53589	1.02848	2.8383	CGREF1
ENSG00000099992.16	3.56408	1.24799	1.37749	5.12759	ABHD1
ENSG00000099994.11	0.0805461	0.010435	0.173933	0.0164482	PREB
ENSG00000099995.19	16.4545	29.1368	13.9247	30.0179	TCF23
ENSG00000099998.18	0.581422	1.51609	0.915746	1.11471	SLC5A6
ENSG00000099999.15	0.356543	0.396106	0.247502	0.685618	ATRAID
ENSG00000100003.18	7.56215	3.01198	1.46997	13.7702	CAD
ENSG00000100014.20	2.84819	3.41084	0.335541	5.44803	SLC30A3
ENSG00000100023.19	0.602584	1.62635	2.84404	1.55729	MPV17
ENSG00000100028.12	9.28274	6.08385	5.63728	20.2678	GTF3C2
ENSG00000100029.18	6.01745	12.2707	3.58822	14.5051	GTF3C2-AS1
ENSG00000100030.15	2.75682	4.08767	1.84162	11.9316	AC074117.1
ENSG00000100031.19	0.238691	0.861851	0.104357	0.413332	EIF2B4
ENSG00000100034.14	2.49305	2.8903	1.35767	3.23161	SNX17
ENSG00000100036.13	0.179614	0.549141	0.437843	0.305258	ZNF513
ENSG00000100038.20	0.274034	0.992102	1.21715	1.31662	PPM1G
ENSG00000100055.21	0.775331	1.93727	0.955913	0.20268	NRBP1
ENSG00000100056.12	0.556438	1.44629	0.7697	1.50623	IFT172
ENSG00000100058.12	2.70093	2.14099	1.74917	3.00798	FNDC4
ENSG00000100065.15	3.47516	11.6993	12.2129	2.84549	ZNF512
ENSG00000100075.10	7.47656	5.12511	1.78984	13.1613	AC074091.2
ENSG00000100077.15	0.139451	1.27158	0.0323609	0.387953	GPN1
ENSG00000100083.19	2.18903	3.34973	1.54577	3.03562	SUPT7L
ENSG00000100084.14	2.28764	0.955509	0.543786	2.0337	SLC4A1AP
ENSG00000100092.24	0.827813	0.387838	0.139854	2.03586	LINC01460
ENSG00000100097.12	169.628	49.4334	24.4406	289.547	MRPL33
ENSG00000100099.21	0.889736	2.81847	0.88495	2.11292	RBKS
ENSG00000100100.13	0.518579	0.0790685	0.38715	0.548534	BABAM2
ENSG00000100104.13	0.719778	1.74563	0.674254	2.36802	FOSL2
ENSG00000100105.18	0.160163	0.396485	0.272202	0.340955	PLB1
ENSG00000100106.22	11.8627	10.273	4.42188	14.6308	PPP1CB
ENSG00000100109.17	4.16271	11.6591	0.720995	4.65056	SPDYA
ENSG00000100116.17	1.45816	0.158974	1.16183	2.56512	TRMT61B
ENSG00000100124.15	2.407	2.42151	4.30185	2.59487	WDR43
ENSG00000100129.18	19.2659	52.1715	5.50384	67.3695	TOGARAM2
ENSG00000100138.15	16.6237	35.7131	10.8955	59.0232	CLIP4
ENSG00000100139.13	3.7516	1.51418	2.76183	4.62079	AC016907.2
ENSG00000100142.16	6.38718	7.71744	3.97541	13.4889	YPEL5
ENSG00000100147.13	0.27025	1.0945	2.23464	1.45345	LBH
ENSG00000100150.20	0.972926	0.785864	1.79199	0.97532	LCLAT1
ENSG00000100151.16	0.682234	1.55215	1.45334	1.372	EHD3
ENSG00000100154.14	0.922522	2.22065	1.46372	0.890293	XDH
ENSG00000100162.15	0.378852	1.09488	1.5972	0.641327	MEMO1
ENSG00000100181.22	0.586123	1.0083	0.764567	0.483803	DPY30
ENSG00000100196.11	1.25046	0.297574	0.352884	1.95565	SPAST
ENSG00000100201.22	11.4286	13.002	8.40074	19.6742	SLC30A6
ENSG00000100207.19	0.494505	0.836692	0.839115	1.17734	DDX50P1
ENSG00000100209.11	1.44526	1.70105	2.21001	4.83021	YIPF4
ENSG00000100211.10	2.90637	1.95887	0.825741	5.12442	AL133245.1
ENSG00000100216.6	4.76929	5.93453	2.50208	9.0212	BIRC6
ENSG00000100219.16	15.4537	17.5017	8.80344	38.5538	TTC27
ENSG00000100220.12	3.61854	8.04763	1.45486	18.659	LTBP1
ENSG00000100221.10	3.01297	4.81388	0.520065	13.1521	RASGRP3
ENSG00000100225.18	2.53185	2.76311	0.631114	7.23548	FAM98A
ENSG00000100226.16	1.87615	4.4181	0.629233	3.50773	LINC01320
ENSG00000100227.18	1.78758	3.57485	4.01115	5.311	MYADML
ENSG00000100228.12	0.347334	0.528091	1.02607	0.320632	AC012593.1
ENSG00000100234.12	0.982403	6.81754	0.289862	1.01776	RN7SL602P
ENSG00000100239.16	1.97914	1.22686	0.855219	2.88057	CRIM1-DT
ENSG00000100241.21	1.7516	0.711781	1.09698	2.41162	CRIM1
ENSG00000100242.15	1.80003	4.78929	6.87505	3.16747	FEZ2
ENSG00000100243.21	11.7195	5.84772	3.71276	22.5798	STRN
ENSG00000100246.13	0.304445	0.145069	0.0945585	0.807013	HEATR5B
ENSG00000100258.18	0.882921	0.239672	0.184418	0.677132	GPATCH11
ENSG00000100263.14	0.212466	1.23548	0.661196	0.858955	EIF2AK2
ENSG00000100266.19	14.9735	5.3434	13.299	21.3121	CEBPZOS
ENSG00000100280.16	8.80107	10.687	2.28224	16.6884	CEBPZ
ENSG00000100281.14	0.651353	1.28072	1.87182	1.62018	NDUFAF7
ENSG00000100284.21	3.70513	2.72552	2.70791	7.00634	PRKD3
ENSG00000100288.20	1.03392	0.344911	0.456513	1.65916	CDC42EP3
ENSG00000100292.17	1.08998	1.23575	1.01609	5.85121	CYP1B1
ENSG00000100294.13	0.305522	0.828593	0.127292	0.573188	CYP1B1-AS1
ENSG00000100296.13	9.84249	21.9522	8.57467	25.5274	ATL2
ENSG00000100297.16	0.666241	7.92026	1.74895	1.28181	LINC02613
ENSG00000100299.18	0.688698	0.331932	0.398396	0.370408	HNRNPLL
ENSG00000100300.18	6.41966	1.63713	1.4705	16.4723	GALM
ENSG00000100304.13	1.77723	1.91237	0.413399	2.94785	SRSF7
ENSG00000100307.13	0.271024	1.10117	0.236748	0.170014	GEMIN6
ENSG00000100316.16	173.484	254.028	52.3894	394.315	DHX57
ENSG00000100319.13	0.509877	0.494227	0.855903	0.988535	MORN2
ENSG00000100320.23	4.30165	4.97628	6.04032	10.2174	RN7SL96P
ENSG00000100321.15	0.282433	0.272421	0.161075	0.136557	SOS1
ENSG00000100324.14	1.6125	0.512983	0.214389	1.46677	MAP4K3
ENSG00000100325.15	4.55361	8.09649	4.40629	7.57793	MAP4K3-DT
ENSG00000100330.16	2.33626	2.72215	0.485522	1.86022	SLC8A1
ENSG00000100335.15	0.807936	1.70762	0.558242	1.98266	C2orf91
ENSG00000100342.21	1.00457	0.841422	1.34238	0.859733	PKDCC
ENSG00000100345.22	332.703	195.225	148.293	504.488	EML4
ENSG00000100347.15	3.34977	3.75809	0.636725	6.66037	COX7A2L
ENSG00000100348.10	4.94611	4.42894	1.24515	9.93627	MTA3
ENSG00000100350.14	0.195778	0.288548	0.236922	0.132019	ZFP36L2
ENSG00000100353.18	23.3421	56.8893	21.1334	38.272	THADA
ENSG00000100354.21	0.54421	3.54732	0.562244	7.29527	RN7SL531P
ENSG00000100359.21	1.91202	0.848787	1.76135	4.47347	PLEKHH2
ENSG00000100360.15	1.22888	0.220642	0.370356	2.62451	DYNC2LI1
ENSG00000100364.18	9.80348	6.15974	6.30325	9.1229	ABCG8
ENSG00000100372.15	1.9554	1.25504	0.875994	5.26536	LRPPRC
ENSG00000100376.12	1.50887	1.09469	0.931125	0.831389	PPM1B
ENSG00000100379.17	4.97632	2.41599	2.85262	7.71297	PREPL
ENSG00000100380.14	34.0568	42.46	11.3928	105.855	CAMKMT
ENSG00000100387.9	1.30831	1.49865	0.545521	3.30459	LINC01833
ENSG00000100393.14	2.95909	2.43887	0.998584	2.09756	SIX3
ENSG00000100395.15	0.550323	1.84922	1.05674	0.90559	SIX2
ENSG00000100399.16	0.0880177	0.197674	0.206246	0.0709	SRBD1
ENSG00000100401.20	8.34939	12.9648	10.3515	13.9777	PRKCE
ENSG00000100403.12	1.83648	1.43155	0.671674	2.00198	EPAS1
ENSG00000100410.8	2.10162	3.80805	5.45833	4.1683	ATP6V1E2
ENSG00000100412.16	9.15825	3.05371	2.45538	8.24873	RHOQ
ENSG00000100413.17	2.08579	1.83037	0.899678	3.57963	CRIPT
ENSG00000100416.15	1.41417	1.34037	2.1236	3.6484	LINC01118
ENSG00000100417.12	4.04948	2.05494	1.32843	8.02597	SOCS5
ENSG00000100418.8	1.15068	4.94347	2.44164	14.3684	LINC01119
ENSG00000100422.14	2.40215	1.51786	1.05799	2.82358	MCFD2
ENSG00000100425.18	0.805014	0.678956	0.726976	1.00034	TTC7A
ENSG00000100426.7	0.431253	0.591294	0.300757	0.682706	CALM2
ENSG00000100429.18	1.33602	1.08769	1.08947	0.678315	BCYRN1
ENSG00000100439.10	1.23714	0.561981	0.280896	2.82376	Metazoa_SRP
ENSG00000100441.10	0.64502	0.488223	0.477165	1.41842	MSH2
ENSG00000100442.11	2.59684	8.04745	3.08142	9.36338	KCNK12
ENSG00000100445.17	1.86486	0.662454	2.14497	3.0849	MSH6
ENSG00000100461.18	18.6082	11.6672	6.93332	29.757	AC006509.1
ENSG00000100462.16	3.31726	5.27287	5.95956	16.7546	FBXO11
ENSG00000100478.15	0.12319	0.852251	0.833777	0.690036	FOXN2
ENSG00000100479.13	0.865295	1.11227	0.0748166	0.187743	PPP1R21
ENSG00000100483.14	0.255909	0.371258	0.0724538	0.30892	STON1
ENSG00000100485.12	0.849379	1.39688	0.161694	2.91498	STON1-GTF2A1L
ENSG00000100490.9	0.117148	1.78494	0.822131	0.381451	AC007682.1
ENSG00000100503.25	3.05354	7.45329	1.51533	5.312	AC007402.2
ENSG00000100504.17	5.80531	9.79096	2.63537	11.8199	ASB3
ENSG00000100505.13	0.0226834	0.0122389	0.0555586	0.179752	CHAC2
ENSG00000100519.12	2.81525	9.1565	3.9633	11.2207	ERLEC1
ENSG00000100522.10	3.85344	2.82878	1.39244	4.38636	PSME4
ENSG00000100523.16	0.595206	0.927268	0.129036	1.69793	ACYP2
ENSG00000100526.20	1.75523	10.0626	0.624341	4.85064	SPTBN1
ENSG00000100528.12	1.88516	5.98849	0.617962	5.8319	EML6
ENSG00000100532.12	1.43205	0.875379	0.457582	1.46324	RTN4
ENSG00000100554.12	7.22537	13.1991	5.2433	28.0197	CLHC1
ENSG00000100558.9	0.914865	3.07245	0.371268	2.40359	AC012358.1
ENSG00000100564.9	0.207084	0.224397	0.503985	0.500123	RPS27A
ENSG00000100567.13	8.69624	10.5446	7.40883	19.027	MTIF2
ENSG00000100568.11	9.56566	12.9034	2.41524	24.1799	AC012358.3
ENSG00000100575.14	2.91123	5.81208	1.20882	10.0307	CCDC88A
ENSG00000100577.19	1.45058	2.06055	0.151144	3.73801	CFAP36
ENSG00000100578.18	0.629637	0.706239	1.27269	0.888014	PPP4R3B
ENSG00000100580.8	0.191556	0.307604	0.0540359	0.630547	PNPT1
ENSG00000100583.4	0.451211	0.379889	0.098063	0.663177	EFEMP1
ENSG00000100591.8	31.4817	155.438	23.0627	96.2037	AC007743.1
ENSG00000100592.16	2.01371	10.1468	0.287252	6.3943	CCDC85A
ENSG00000100593.18	0.64706	0.0661529	0.237391	0.197705	VRK2
ENSG00000100596.7	0.921504	4.21963	0.559034	1.51793	EIF3FP3
ENSG00000100599.16	2.24422	3.33144	0.764129	3.53765	MIR4432HG
ENSG00000100600.15	1.55387	2.05269	1.86582	2.61536	PAPOLG
ENSG00000100601.10	0.651379	0.590135	0.591489	1.05516	REL
ENSG00000100603.14	6.11311	19.0455	2.13506	22.71	AC010733.1
ENSG00000100605.17	3.58644	17.7167	2.21493	2.3171	PUS10
ENSG00000100612.14	1.4701	2.55598	0.216887	3.19788	PEX13
ENSG00000100614.18	3.75407	6.01257	0.903595	8.33214	KIAA1841
ENSG00000100625.9	0.390467	1.41223	0.264835	0.329095	AC016747.1
ENSG00000100629.17	0.641716	0.770831	0.399712	0.967536	C2orf74
ENSG00000100632.11	5.38736	14.1032	2.46449	16.8591	AHSA2P
ENSG00000100644.17	58.9111	18.0533	17.3984	124.998	USP34
ENSG00000100647.8	0.369729	0.228299	0.181793	1.54629	AC016727.1
ENSG00000100650.16	17.2089	34.7618	9.37139	44.7432	XPO1
ENSG00000100664.11	56.654	122.534	73.589	133.919	FAM161A
ENSG00000100697.15	0.889972	1.22549	0.440929	2.16914	CCT4
ENSG00000100711.14	4.59722	1.95156	2.63984	7.13599	COMMD1
ENSG00000100714.17	4.3679	8.25194	4.62888	8.59632	B3GNT2
ENSG00000100722.20	3.06056	7.95718	1.51193	7.15419	TMEM17
ENSG00000100726.15	0.694081	0.713153	1.29515	1.04628	EHBP1
ENSG00000100731.16	10.8355	13.54	6.64382	22.708	OTX1
ENSG00000100739.11	0.26099	0.163227	0.341224	0.121072	WDPCP
ENSG00000100744.15	2.09108	0.58507	0.734299	4.11193	MDH1
ENSG00000100749.8	0.800283	4.98172	1.53566	1.15697	UGP2
ENSG00000100764.14	9.8559	11.2395	6.22671	30.7654	VPS54
ENSG00000100767.17	0.0458148	0.847797	0.318082	0.0671553	AC012368.1
ENSG00000100784.12	1.02946	5.30251	1.92146	0.715088	LGALSL
ENSG00000100796.17	2.90319	4.9381	2.09776	5.53146	AFTPH
ENSG00000100802.15	0.349633	0.377561	0.0507112	0.157214	SERTAD2
ENSG00000100804.19	4.19698	3.75538	1.3085	14.3373	LINC02245
ENSG00000100811.14	3.51146	4.58978	3.46328	4.64408	SLC1A4
ENSG00000100813.14	9.37477	11.1802	16.0322	14.5786	CEP68
ENSG00000100814.18	0.505305	3.37346	1.02937	3.0195	RAB1A
ENSG00000100815.12	1.50005	1.9327	0.9291	2.36187	ACTR2
ENSG00000100823.12	9.10759	17.5927	5.43719	18.73	SPRED2
ENSG00000100836.10	7.89023	11.9227	9.84383	15.1487	AC007389.2
ENSG00000100852.13	6.72917	5.78551	1.56898	11.4621	LINC01873
ENSG00000100865.15	2.38181	3.19502	0.593182	3.4556	MEIS1
ENSG00000100883.12	4.5403	4.40143	2.17333	9.03604	LINC01828
ENSG00000100888.15	3.20723	2.48551	4.94485	8.20334	ETAA1
ENSG00000100889.12	0.531638	3.31633	0.144873	3.28768	C1D
ENSG00000100890.16	0.741356	4.51539	0.445828	2.44737	WDR92
ENSG00000100897.18	8.11346	8.76486	11.163	10.8779	PNO1
ENSG00000100902.11	9.3509	18.3022	10.3048	35.6424	PPP3R1
ENSG00000100906.11	11.5044	8.17278	6.63072	42.9292	CNRIP1
ENSG00000100908.14	1.31544	1.43113	0.583179	1.69648	FBXO48
ENSG00000100911.16	7.95017	4.53239	4.03287	24.5271	APLF
ENSG00000100916.14	0.545824	2.78544	0.717108	3.3585	ANTXR1
ENSG00000100926.15	0.98837	0.620387	0.981941	3.15501	GFPT1
ENSG00000100934.15	7.57387	5.70399	4.19212	19.3199	NFU1
ENSG00000100938.18	3.42311	8.27494	6.23648	7.56474	AAK1
ENSG00000100941.9	30.636	52.6679	14.7977	69.9868	ANXA4
ENSG00000100949.14	1.47893	0.91253	0.827688	1.12534	GMCL1
ENSG00000100979.15	0.395317	0.440038	0.422174	1.0403	SNRNP27
ENSG00000100982.12	1.15167	1.0009	0.70061	1.32585	MXD1
ENSG00000100983.12	3.36544	6.68834	2.4014	6.73675	PCBP1-AS1
ENSG00000100991.12	1.6271	1.70511	1.24404	3.30794	PCBP1
ENSG00000100994.12	8.52717	35.9431	50.3562	9.97717	TIA1
ENSG00000100997.20	1.32383	4.27522	1.49422	3.38136	PCYOX1
ENSG00000101000.6	2.03936	2.13174	3.56443	5.43094	SNRPG
ENSG00000101003.10	0.148768	1.08596	0.715481	0.249404	FAM136A
ENSG00000101004.15	0.810382	0.517001	2.82585	1.76804	ADD2
ENSG00000101019.22	2.02965	6.79646	4.18697	6.58395	AC007040.2
ENSG00000101040.19	1.97215	5.04234	3.02625	2.31734	RN7SL160P
ENSG00000101052.13	5.82048	1.86827	1.47277	5.27604	TEX261
ENSG00000101057.16	0.662316	1.79084	2.66017	1.12447	NAGK
ENSG00000101079.21	1.00437	0.755831	0.204028	2.0543	MPHOSPH10
ENSG00000101084.18	13.0564	2.96949	1.08653	18.6986	ZNF638
ENSG00000101104.13	0.314814	0.697708	1.60632	0.336877	DYSF
ENSG00000101109.12	1.73013	4.14056	1.37059	3.88619	CYP26B1
ENSG00000101126.18	1.057	1.61536	0.938281	1.94962	EXOC6B
ENSG00000101132.10	4.32072	7.15617	7.30543	10.9789	SPR
ENSG00000101138.12	0.220266	1.26304	0.744439	1.69831	SFXN5
ENSG00000101146.13	0.431818	3.29996	2.23088	3.48878	RAB11FIP5
ENSG00000101150.18	9.53464	11.7153	6.05779	15.4642	AC010913.1
ENSG00000101152.11	1.42846	1.16291	0.480948	2.05569	SMYD5
ENSG00000101158.15	1.97869	3.55172	1.75935	2.74025	PRADC1
ENSG00000101160.14	2.39518	5.78348	5.46696	2.84098	CCT7
ENSG00000101161.8	3.91403	12.4037	3.10495	8.8735	FBXO41
ENSG00000101166.16	1.22446	6.39959	3.91632	10.7841	ALMS1
ENSG00000101181.17	1.58644	2.23117	1.22963	2.33761	ALMS1-IT1
ENSG00000101182.15	27.8882	46.2585	57.8199	88.4217	ALMS1P1
ENSG00000101189.7	0.457331	1.0008	0.767365	1.3957	TPRKB
ENSG00000101190.13	1.60638	1.09952	1.23746	1.86581	DUSP11
ENSG00000101191.17	0.65274	2.41482	1.29712	1.70918	STAMBP
ENSG00000101193.8	0.901036	2.08966	0.34706	1.48672	DGUOK
ENSG00000101194.18	0.0376127	0.0563748	0.0260438	0.061509	TET3
ENSG00000101199.13	3.35521	6.18566	6.15659	6.83512	FNBP1P1
ENSG00000101210.13	5.59616	0.724175	2.79004	6.18446	BOLA3
ENSG00000101213.7	0.0392533	0.163776	0.350563	0.0218117	BOLA3-AS1
ENSG00000101216.11	0.593751	0.969939	0.250015	0.586559	MOB1A
ENSG00000101220.18	2.23535	2.46578	3.20453	3.53495	AC073263.2
ENSG00000101224.17	2.20807	4.87988	5.23477	3.35232	MTHFD2
ENSG00000101230.6	0.129297	0.415803	0.0733893	0.236256	SLC4A5
ENSG00000101236.17	0.392635	0.501517	0.262369	1.17038	DCTN1
ENSG00000101246.20	2.55355	6.92772	1.94744	5.82371	AC005041.1
ENSG00000101247.18	1.23965	0.880246	2.1627	2.41766	AC005041.4
ENSG00000101255.11	0.887518	1.77751	1.2869	2.78041	WDR54
ENSG00000101266.19	10.7604	29.4722	12.6069	34.7996	RTKN
ENSG00000101290.14	0.562692	0.632297	1.30981	0.949461	INO80B
ENSG00000101294.18	8.33877	11.5907	6.68347	11.7395	INO80B-WBP1
ENSG00000101298.15	0.306692	0.165669	0.210515	0.256921	WBP1
ENSG00000101307.16	0.338272	0.196821	0.413643	0.818505	MOGS
ENSG00000101310.17	3.78351	3.23465	2.93356	4.76652	MRPL53
ENSG00000101311.16	0.390794	0.39118	0.0375634	0.251986	CCDC142
ENSG00000101333.16	0.347967	1.66871	1.91971	1.52589	TTC31
ENSG00000101335.10	8.988	1.38281	1.11143	20.1469	LBX2
ENSG00000101337.16	0.794154	0.943255	0.843605	1.07617	LBX2-AS1
ENSG00000101343.15	0.945913	8.42746	2.97276	8.01193	PCGF1
ENSG00000101346.14	1.00109	1.31097	0.96909	1.41105	AUP1
ENSG00000101347.10	2.1471	11.8798	6.94345	2.89676	HTRA2
ENSG00000101350.8	2.09985	0.855918	0.732184	2.38172	LOXL3
ENSG00000101361.17	9.96395	33.9865	15.5366	19.56	DOK1
ENSG00000101363.12	2.25018	2.31202	2.21157	2.81073	SEMA4F
ENSG00000101365.21	2.53876	5.67406	2.80417	5.18543	AC019069.1
ENSG00000101367.9	2.37897	4.94651	1.33627	6.73617	HK2
ENSG00000101384.12	0.162063	1.31715	0.482758	0.293281	POLE4
ENSG00000101391.21	1.0854	2.56687	1.18633	1.83273	EVA1A
ENSG00000101400.6	1.13329	1.27665	0.983187	1.97074	AC007099.1
ENSG00000101407.13	0.269855	0.771817	0.341936	1.41307	MRPL19
ENSG00000101412.13	0.0475594	0.290637	0.497886	0.115242	GCFC2
ENSG00000101413.12	0.384253	1.03692	1.09918	0.880602	AC005034.3
ENSG00000101417.12	0.0503344	0.339396	0.280937	0.175186	AC005034.6
ENSG00000101421.4	18.4039	17.5101	14.8823	41.8347	AC110614.1
ENSG00000101439.9	13.7642	8.90221	3.68736	16.5832	SUCLG1
ENSG00000101443.18	0.246237	0.08084	0.120377	0.602476	LDHAP7
ENSG00000101444.13	6.02973	11.8734	3.55767	11.1026	TRABD2A
ENSG00000101447.15	0.143705	0.752143	1.30692	0.478136	TMSB10
ENSG00000101452.15	0.0722138	0.621153	0.155896	0.347896	KCMF1
ENSG00000101457.13	1.22803	5.43666	1.89768	3.15213	TCF7L1
ENSG00000101460.13	6.77504	1.17832	2.9468	12.7189	TGOLN2
ENSG00000101464.11	0.263869	0.337531	0.143446	0.174444	RETSAT
ENSG00000101473.17	2.43275	2.0534	2.013	3.53578	ELMOD3
ENSG00000101474.12	0.413728	1.06891	0.916785	2.0828	CAPG
ENSG00000101489.20	0.585597	1.69791	3.12821	0.529761	MAT2A
ENSG00000101493.11	3.4392	0.117393	0.0841145	1.24645	GGCX
ENSG00000101544.9	0.526155	0.797788	4.02119	1.11634	VAMP8
ENSG00000101546.13	1.23785	0.975937	0.794805	2.80634	RN7SL126P
ENSG00000101557.15	2.75685	3.2083	3.51821	9.88578	RNF181
ENSG00000101558.14	13.9969	8.21639	15.2991	61.344	TMEM150A
ENSG00000101574.15	0.162352	0.350843	0.709528	3.01717	USP39
ENSG00000101577.9	1.0778	0.429629	1.36899	2.22477	C2orf68
ENSG00000101596.16	3.40545	1.2428	2.11755	3.26006	SFTPB
ENSG00000101605.13	0.228152	0.0339302	0.22528	0.480702	ATOH8
ENSG00000101608.13	75.4926	25.5808	49.7041	228.983	ST3GAL5
ENSG00000101624.11	0.381423	1.61349	0.933541	1.28577	POLR1A
ENSG00000101639.18	0.596234	0.958963	1.78098	2.56766	PTCD3
ENSG00000101654.18	1.42022	3.3672	0.991637	2.69317	IMMT
ENSG00000101665.9	0.633668	0.328918	1.52028	0.466812	MRPL35
ENSG00000101670.12	0.364945	1.86206	0.0931518	0.930534	KDM3A
ENSG00000101680.15	0.215568	0.237471	0.570092	0.460289	CHMP3
ENSG00000101695.9	0.0680888	0.172424	0.224578	0.0909176	RNF103-CHMP3
ENSG00000101745.17	4.26313	4.04178	5.22433	11.1268	RNF103
ENSG00000101751.10	0.532631	0.73245	0.437905	2.57184	RMND5A
ENSG00000101752.11	2.38932	1.63761	1.23281	3.25507	ANAPC1P2
ENSG00000101773.19	1.00791	1.55218	3.49856	10.0269	ANAPC1P3
ENSG00000101782.15	3.00976	10.1249	2.76375	10.8191	AC083899.1
ENSG00000101811.14	1.04479	3.26277	0.9215	1.65892	CENPNP1
ENSG00000101825.8	0.495974	0.10918	0.00891845	0.622631	CYTOR
ENSG00000101842.14	0.0584344	0.0793109	0.399101	1.21256	AC133644.2
ENSG00000101843.19	2.25282	2.35922	0.870557	7.2247	ANAPC1P4
ENSG00000101844.18	0.687821	0.189105	0.130904	0.969923	KRCC1
ENSG00000101846.8	0.435455	1.0953	0.575122	0.501012	THNSL2
ENSG00000101849.17	2.82433	1.54961	1.43475	3.26525	EIF2AK3
ENSG00000101850.13	0.0779644	0.38675	1.01963	0.937492	EIF2AK3-DT
ENSG00000101856.10	1.84428	1.96974	0.80801	3.31219	RPIA
ENSG00000101868.12	0.186636	1.0938	0.444965	0.245224	ANKRD36BP2
ENSG00000101871.16	0.0291745	0.181321	0.0793476	0.179615	LSP1P5
ENSG00000101882.10	1.99545	5.19142	1.32603	4.70538	LSP1P4
ENSG00000101901.12	3.6174	5.84286	2.54619	6.25247	AC026273.1
ENSG00000101911.13	7.0442	14.0594	6.87541	15.0497	RN7SL575P
ENSG00000101928.13	3.8995	3.62929	0.662666	7.82205	MRPS5
ENSG00000101935.10	1.91758	0.145686	1.10279	3.89677	ZNF514
ENSG00000101940.18	2.92927	8.10059	7.39028	6.88649	ZNF2
ENSG00000101945.17	0.210102	0.597184	0.159632	0.162588	AC092835.1
ENSG00000101955.15	7.92936	0.576214	1.1724	17.0207	KCNIP3	S
ENSG00000101966.13	5.16938	6.62881	4.76652	12.6252	FAHD2A
ENSG00000101972.19	4.8376	18.0227	12.9286	7.713	AC009237.14
ENSG00000101974.14	0.760772	0.414177	0.957574	1.30159	AC009237.3
ENSG00000101986.12	0.478546	0.194149	1.70884	0.797305	LINC00342
ENSG00000101997.13	0.285711	0.553376	0.615076	0.882011	ANKRD36C
ENSG00000102001.13	0.0185947	0.711438	1.48834	0.0178564	FAHD2CP
ENSG00000102007.11	3.13221	7.53154	3.86415	7.42839	STARD7
ENSG00000102024.18	7.41893	10.7264	5.8286	17.7705	STARD7-AS1
ENSG00000102030.16	12.1229	16.1897	3.99877	22.442	TMEM127
ENSG00000102034.17	3.68477	5.25122	1.24093	3.62883	CIAO1
ENSG00000102038.16	3.3828	1.49779	1.61306	8.7458	SNRNP200
ENSG00000102054.18	14.2449	21.984	10.738	25.0271	ITPRIPL1
ENSG00000102057.10	0.0392202	0.0734857	0.107455	0.0463857	NCAPH
ENSG00000102078.16	0.649444	0.251619	1.14592	0.605633	ARID5A
ENSG00000102081.15	27.6535	19.4663	24.7552	36.017	KANSL3
ENSG00000102100.16	0.261769	0.359105	0.393854	0.340376	FER1L5
ENSG00000102103.17	6.43922	12.9093	9.81483	16.4747	LMAN2L
ENSG00000102119.11	3.66923	3.40108	2.47335	6.71669	CNNM4
ENSG00000102125.16	0.981791	1.60391	2.07525	1.01436	CNNM3
ENSG00000102144.15	32.6905	18.7181	23.5856	54.9179	ANKRD23
ENSG00000102158.20	1.36194	1.47435	4.2959	1.32629	ANKRD39
ENSG00000102172.16	26.3215	34.3986	14.6863	63.6359	SEMA4C
[truncated: 13,824 more rows]

## Sheet: Table S4
Table S4. Qsmooth batch-corrected and TMM normalized counts of Plasma-EV and PM-EV samples.
GENE_ID	SRR5712482	SRR5712483	SRR5712484	SRR5712486	SRR5712487	SRR5712488	SRR5712489	SRR5712490	SRR5712491	SRR5712492	SRR5712493	SRR5712494	SRR5712495	SRR5712496	SRR5712497	SRR5712498	SRR5712499	SRR5712500	SRR5712501	SRR5712502	SRR5712503	SRR5712504	SRR5712505	SRR5712507	SRR5712508	SRR5712509	SRR5712510	SRR5712511	SRR5712513	PM-B1	PM-E1	PM-B3	PM-B2
ENSG00000000003.15	40.3358	23.7909	0.0666513	9.98106	0.369967	91.3682	17.8152	10.0716	0.00357804	6.18706	0.184297	90.114	25.7682	25.626	0.0566005	1.25886	11.7821	22.8636	0.152743	29.679	5.80865	46.1024	1.106	0.184297	26.127	12.3231	0.118606	0.716128	0.109966	21.1085	7.46438	9.19696	61.7081
ENSG00000000419.13	127.716	139.074	105.578	224.745	136.03	239.847	211.341	154.846	199.151	100.574	159.876	442.967	261.543	202.105	339.421	184.55	128.055	117.259	132.223	227.503	152.826	174.015	211.868	212.193	130.793	149.715	118.547	135.322	161.945	205.684	283.166	73.8661	191.419
ENSG00000000457.14	277.114	232.352	145.053	245.109	177.791	111.061	227.293	334.066	162.225	125.45	164.058	126.663	178.976	242.664	275.49	275.397	207.219	22.8636	231.979	416.789	169.051	203.048	176.783	209.91	281.725	271.202	126.937	149.619	95.0808	299.935	1064.08	1729.66	155.82
ENSG00000000971.16	82.1388	24.3891	40.0759	44.337	19.8572	120.193	148.286	26.7725	64.782	2.17655	84.3302	149.713	66.4141	46.2945	50.9131	66.6106	65.3436	98.7289	12.999	46.3961	44.9618	30.9377	41.4388	129.734	7.86079	187.367	63.5944	23.9697	47.0361	215.399	1.24039	1.05398	268.014
ENSG00000001036.14	99.3863	147.881	193.494	55.3322	210.203	49.3071	106.103	140.164	159.91	112.812	49.8435	27.0963	24.0404	64.7725	122.326	93.8636	121.296	143.529	31.7675	105.691	184.864	147.947	144.671	35.3798	113.077	26.2323	137.068	282.615	5.11447	80.991	161.709	170.122	137.639
ENSG00000001084.13	421.205	705.884	321.331	540.001	150.5	1170.8	479.436	971.041	222.669	401.187	567.256	344.302	664.334	684.395	323.684	436.406	361.198	655.417	443.83	820.615	342.86	820.615	284.416	483.378	155.559	510.003	919.25	187.408	359.994	150.799	169.412	286.613	401.821
ENSG00000001167.14	419.065	508.617	417.511	510.732	391.333	495.625	588.205	354.845	434.528	577.294	488.116	488.215	681.58	619.688	610.781	952.968	628.244	463.918	656.614	834.403	507.971	382.504	496.064	806.433	488.818	457.878	412.986	328.901	467.981	47.0812	271.732	64.9492	119.092
ENSG00000001460.18	7.41781	7.4653	82.9418	107.429	34.2812	29.0104	39.47	12.0512	29.1506	7.03329	155.668	21.3467	15.498	0.11619	8.22711	2.31081	18.2889	27.366	36.027	41.8377	33.3884	67.2435	36.4286	8.89629	34.0338	13.9974	25.8656	13.0797	18.3582	83.8629	40.1668	152.671	42.5896
ENSG00000001461.17	376.02	216.569	402.953	147.318	448.465	396.821	161.184	230.416	474.675	305.625	311.777	334.442	287.059	362.932	487.222	264.44	290.814	240.598	300.825	317.43	263.398	278.057	311.989	214.635	346.267	219.755	153.107	543.719	274.195	373.261	55.0386	101.779	123.649
ENSG00000001497.17	588.489	404.922	350.491	326.228	183.011	369.16	510.003	482.09	348.696	175.21	532.864	257.76	347.447	452.678	495.473	444.044	470.14	360.316	499.552	388.952	358.912	545.209	338.508	553.221	240.598	467.431	389.899	204.508	381.958	358.21	569.342	344.223	395.216
ENSG00000001617.12	3.12113	7.4653	9.47733	5.45614	0.0421474	4.90169	1.63694	9.49724	2.86933	0.0751926	0.184297	31.5555	16.3767	7.90271	3.20414	0.0378215	0.98772	17.7645	6.37967	26.2843	33.749	0.0929498	4.54372	0.184297	25.1631	11.0892	10.0981	0.0132539	24.5387	127.641	205.121	119.441	28.8659
ENSG00000001629.10	1170.8	1427.89	1037.63	1452.96	1245.58	1118.5	1103.48	1521.94	1118.5	1261.32	1284.11	1140.93	901.305	1276.84	941.201	1592.79	1108.62	1370.29	982.888	1283.28	828.307	1475.92	1236.2	1694.42	976.856	1388.91	1201.68	1293.64	1279.1	389.354	323.668	113.753	492.451
ENSG00000001630.17	103.793	146.577	122.366	78.9202	116.507	6.67098	159.577	49.8263	111.642	19.2345	6.24991	189.712	118.628	37.7108	59.1225	311.989	76.7047	12.1984	302.217	52.1039	63.0714	208.105	44.0645	97.0622	27.2596	83.9283	107.548	85.0932	88.8769	195.043	405.921	24.672	255.524
ENSG00000001631.16	323.923	304.108	459.095	620.454	716.399	431.525	366.072	479.131	539.614	451.299	175.667	324.943	638.369	375.967	373.308	643.716	334.582	301.629	259.048	704.806	380.943	352.193	717.174	127.182	516.719	473.216	559.842	715.183	327.896	65.9274	155.82	102.266	147.565
ENSG00000002016.18	40.9369	91.2748	19.7327	5.45614	59.8888	42.7892	63.557	29.8976	21.4172	60.6936	0.184297	16.774	30.7531	39.6081	31.4048	97.0024	33.2364	76.8732	136.186	46.0836	51.7915	79.1228	41.9674	97.6684	23.4894	0.106456	48.218	8.84867	6.80225	45.8541	59.2288	115.605	23.4662
ENSG00000002330.14	63.955	106.434	108.036	120.128	187	121.44	91.2659	77.2871	95.2329	55.8058	36.4072	141.125	93.7038	45.0647	45.737	70.1333	124.789	172.056	121.871	19.1406	124.825	86.2173	130.842	126.179	114.828	73.9965	96.9902	322.905	91.6451	478.883	119.275	518.17	337.66
ENSG00000002549.12	1087.12	678.416	672.834	1078.86	892.238	548.268	971.429	824.781	610.655	785.839	834.936	537.211	815.531	779.08	633.619	923.724	779.08	973.907	1061.12	434.528	907.414	643.716	605.933	1351.94	1038.34	586.143	1327.6	366.327	603.573	205.905	226.585	41.0165	261.934
ENSG00000002586.20	1364.3	512.768	2201.93	736.474	3925.18	641.704	392.116	840.685	2459.64	1493.05	472.419	692.415	827.48	575.17	1272.13	311.053	821.367	709.503	561.337	386.092	2128.93	575.52	2191.59	416.006	1668.29	328.901	451.944	5042.87	1337.97	676.225	183.929	344.539	552.316
ENSG00000002586.20_PAR_Y	1364.3	512.768	2201.93	736.474	3925.18	641.704	392.116	840.685	2459.64	1493.05	472.419	692.415	827.48	575.17	1272.13	311.053	821.367	709.503	561.337	386.092	2128.93	575.52	2191.59	416.006	1668.29	328.901	451.944	5042.87	1337.97	676.225	183.929	344.539	552.316
ENSG00000002746.15	3.12113	0.145058	0.0666513	0.0835381	0	0.0884209	0.0289637	0.086807	0.00357804	0.0751926	0.184297	0.10449	0.0477655	0.11619	0.0566005	4.98752	0.0153487	0.110568	0.152743	0.118538	0.0193598	26.607	0.0136182	0.184297	0.0209778	18.3183	0.118606	0.0132539	0.109966	594.799	2156.92	1866.6	320.408
ENSG00000002822.15	341.086	535.945	380.6	309.947	276.749	642.47	342.317	423.427	332.799	363.745	450.875	620.567	618.013	451.299	578.234	573.051	483.914	397.829	498.209	565.57	483.784	696.367	340.758	257.76	530.183	396.365	417.024	367.231	359.389	344.908	1546.81	1132.53	223.878
ENSG00000002834.18	2510.96	3029.37	2169.16	3554.79	2008.76	2517.1	3549.56	2913.77	1422.92	2834.43	3203.73	4007.18	2999.84	3390.45	2829.09	3169.32	2959.41	3505.66	3537.57	3278.33	3379.24	3332.61	2325.33	3813.37	2292.12	2480.49	3290.84	1889.76	2819.29	2621.54	2132.86	1778.88	2253.02
ENSG00000002919.15	150.48	170.649	90.7166	250.73	84.8508	158.737	158.417	106.411	128.289	110.23	83.7563	87.8001	124.755	109.1	122.829	175.49	88.7883	293.798	117.563	143.485	210.288	141.633	126.86	193.647	111.924	209.563	192.712	88.6911	110.577	64.4514	98.8333	12.4839	91.2874
ENSG00000003056.8	476.015	223.221	505.531	355.913	914.678	273.447	490.374	198.582	713.103	436.026	384.758	605.297	552.048	264.575	442.35	238.936	481.61	259.435	845.726	627.864	383.188	470.768	490.374	51.0049	595.889	315.901	533.683	738.741	475.456	183.116	518.471	527.255	156.659
ENSG00000003249.14	28.5814	32.474	11.117	25.7079	27.524	13.6271	25.9756	100.88	34.6328	27.9049	39.5828	63.229	31.5733	0.11619	59.1225	115.66	64.7135	21.1175	147.554	27.6588	33.3884	14.3544	4.54372	19.7512	11.0543	22.2352	23.6258	24.5698	64.3131	25.7938	1.03814	75.707	41.725
ENSG00000003393.15	279.224	424.274	207.96	242.404	185.368	347.072	204.635	235.592	310.112	102.701	138.98	261.05	132.044	239.244	236.881	87.8103	163.126	237.532	195.644	502.715	320.904	255.436	215.117	114.315	143.23	308.591	397.558	158.835	173.724	159.964	114.184	107.133	224.985
ENSG00000003400.15	400.64	583.169	200.18	421.205	221.278	445.416	361.887	272.74	292.846	301.629	184.024	534.491	284.541	325.672	483.55	303.278	369.267	626.779	322.3	411.552	381.958	379.894	235.592	354.383	421.056	387.163	383.025	166.57	351.913	44.3663	12.4326	53.1033	55.685
ENSG00000003402.20	2857.91	3942.06	2295.96	3209.3	2408.39	2723.41	3680.38	2493.26	2619.25	2913.77	3112.08	3888.77	2570.03	3487.82	3002.87	2751.91	3026.46	2744	2691.51	2683.78	3655.99	2860.94	2156.84	3138.29	2605.08	3145.93	2718	2278.42	2344.21	874.625	1099.67	1794.96	597.451
ENSG00000003436.16	1926.7	951.682	2934.18	1088.1	4803.34	1021.04	524.623	1275.98	4972.54	1876.47	465.12	830.384	1619.35	696.367	2601.97	220.853	1151.54	1026.75	779.08	605.297	2005.09	802.822	3915.33	364.532	3509.27	519.591	818.541	4109.39	1302.55	518.785	330.053	691.283	887.849
ENSG00000003509.16	62.2097	182.104	102.343	198.576	59.0757	58.5313	65.5007	47.0649	21.9578	25.0716	108.221	93.7065	87.031	141.906	47.8486	53.4178	90.0786	49.7128	325.516	92.1525	80.5598	121.063	75.9377	31.3383	34.3795	192.191	182.668	55.1414	84.7233	34.658	73.8776	36.4113	75.3383
ENSG00000003756.17	1558.6	1517.22	950.782	1823.01	1204.78	1521.07	1763.32	1807.75	1527.39	1401.1	1645.25	1704.97	1227.3	1823.01	1652.19	1986.32	1482.14	1733.08	1269.84	1735.75	1467.22	1567.53	1247.13	1447.54	1172.74	1508.93	1313.36	920.633	1043.73	406.928	521.485	171.94	521.485
ENSG00000003989.18	9.04508	0.145058	0.0666513	0.0835381	0	2.40743	0.0289637	0.086807	0.00357804	4.34991	0.184297	0.10449	0.0477655	0.11619	0.0566005	0.0378215	14.2746	0.110568	17.4861	0.118538	0.0193598	17.8906	0.0136182	0.184297	0.0209778	27.2464	0.118606	0.0132539	0.109966	130.744	563.727	407.31	301.036
ENSG00000004059.11	411.134	373.213	378.334	309.081	645.545	463.462	221.017	384.667	518.928	256.7	201.973	305.363	478.134	199.584	366.206	204.236	367.997	263.151	558.833	383.311	456.326	342.773	441.451	414.059	360.833	473.514	516.333	702.79	512.199	314.292	134.9	73.8661	293.419
ENSG00000004139.14	45.7322	80.7996	48.9872	11.8325	76.0395	19.131	147.967	67.0643	54.1322	29.4816	46.5012	66.6867	72.6058	16.698	99.9748	94.8669	150.464	150.69	165.089	97.4461	106.471	74.3435	84.3487	22.9959	47.5496	19.9712	33.3685	17.2655	116.812	294.968	62.4814	70.0559	139.776
ENSG00000004142.12	383.188	413.097	282.704	425.812	214.44	429.366	306.916	339.658	151.731	217.388	278.758	398.9	391.567	302.929	472.012	423.298	399.164	569.826	244.85	351.778	409.75	440.048	238.766	511.417	311.777	215.744	470.768	188.955	202.404	663.987	499.085	502.048	620.924
ENSG00000004399.13	204.541	379.894	311.001	293.971	278.831	386.75	372.73	326.056	319.534	222.056	357.645	407.564	367.231	237.081	179.84	218.998	307.331	508.144	199.963	245.321	330.907	390.709	196.793	301.629	256.7	217.431	236.729	101.622	207.158	149.254	373.37	473.309	141.09
ENSG00000004455.17	655.067	684.145	535.416	798.117	432.395	611.448	609.09	259.832	529.1	658.661	760.933	673.591	685.41	904.597	763.81	763.459	716.686	911.054	609.09	837.398	649.801	619.204	495.473	683.714	590.818	497.949	737.489	360.304	459.301	562.772	209.13	269.322	555.965
ENSG00000004468.13	234.674	111.113	94.3614	148.401	127.117	81.9486	87.0812	10.4196	130.924	72.682	114.791	41.2527	68.2971	81.3493	163.209	197.694	86.9781	49.7128	66.9344	104.831	64.1853	38.8962	107.839	38.6078	88.2601	123.321	26.5433	93.895	64.3131	11.136	0.139837	17.7765	41.1383
ENSG00000004478.8	400.64	578.099	345.26	523.891	294.428	549.056	616.828	296.454	313.251	351.191	497.917	591.351	524.266	458.046	527.484	544.485	500.091	327.986	602.827	729.704	631.96	455.904	368.951	423.134	385.054	359.916	515.527	265.784	375.716	517.334	873.33	978.891	947.216
ENSG00000004487.17	1133.99	1199.8	1349.35	1177.17	1314.22	944.818	1301.74	1169.06	1312.19	1209.98	1342	1346.91	1327.94	1124.55	1485.06	1200.54	1178.42	1114.9	840.853	1067.4	858.656	1253.1	1064.55	1523.11	1082.92	1060.16	1168.76	1243.68	913.77	616.181	572.466	179.486	669.466
ENSG00000004534.15	1467.22	602.3	974.971	985.753	1124.04	1453.55	1366.49	1180.92	1379.45	1111.6	1215.79	1458.45	1170.8	1213.92	864.855	1379.45	1053.3	983.631	1177.17	1339.78	1111.6	1564.75	1140.23	1073.78	749.86	1196.92	1075.41	1005.81	1220.78	284.429	585.243	199.092	400.453
ENSG00000004660.15	9.04508	168.096	75.9528	72.1635	24.7962	37.8294	46.9049	125.915	19.8893	47.6995	33.9146	23.7063	24.9759	14.5921	53.6719	23.7919	60.3238	53.626	14.8834	32.3583	69.8593	40.3219	49.6562	74.1416	33.1841	15.1444	81.6768	106.383	94.7137	11.136	100.066	150.499	48.9613
ENSG00000004700.16	1120.6	847.173	761.613	786.096	729.704	799.297	951.682	1281.43	830.063	831.286	1189.33	1328.76	1056.04	757.774	1260.74	1145.72	873.005	462.12	873.504	832.619	784.328	948.052	1001.51	675.291	817.66	945.598	788.199	667.837	776.86	240.679	468.563	340.239	294.742
ENSG00000004766.17	634.277	414.337	759.31	332.296	424.389	314.558	621.368	437.444	476.664	552.251	389.211	390.945	480.538	397.829	735.121	397.897	342.682	583.078	488.4	555.247	349.625	907.414	443.243	477.713	446.08	556.71	655.964	464.731	472.231	52.477	93.4672	1.05398	71.1996
ENSG00000004779.10	396.92	343.579	321.738	487.422	159.148	207.023	413.222	197.421	270.116	225.883	363.831	560.126	350.622	269.952	351.294	191.403	278.758	398.335	278.174	337.022	246.312	251.437	241.045	598.383	171.017	314.015	308.433	260.545	291.172	185.799	234.648	296.396	329.134
ENSG00000004848.8	0.100501	0.145058	0.0666513	0.0835381	0	0.0884209	0.0289637	0.086807	0.00357804	0.0751926	0.184297	0.10449	0.0477655	0.11619	0.0566005	0.0378215	0.0153487	0.110568	0.152743	0.118538	0.0193598	0.0929498	0.0136182	0.184297	0.0209778	0.106456	0.118606	0.0132539	3.86179	245.242	430.368	115.112	347.779
ENSG00000004864.14	179.337	203.625	65.9904	136.527	119.538	29.9576	63.798	39.4137	115.879	35.381	40.3776	110.894	79.7849	220.067	53.0371	86.493	57.1181	102.981	119.062	201.734	86.7925	40.5886	73.5189	122.138	71.1646	117.621	86.8808	76.8384	113.523	107.993	110.335	45.822	132.17
ENSG00000004866.21	322.633	181.309	791.768	242.404	1171.8	293.408	146.63	315.784	753.469	311.7	218.874	51.379	242.799	312.809	262.325	178.06	241.574	135.706	96.4258	70.8413	412.246	151.67	781.919	63.9303	675.291	91.4828	183.357	1073.78	348.209	11.136	42.7274	1.85485	54.7309
ENSG00000004897.12	1634.64	2150.72	1694.42	1792.54	1674.42	1701.4	1441.09	1677.96	1757.41	1530.88	1220.78	1529.41	1704.97	1661.27	1824.37	1466.52	1492.72	2001.85	1681.41	1388.91	1212.55	2108.06	1839.27	1794.91	1302.55	1553.99	2099.24	1674.42	1941.43	242.943	378.155	119.1	303.052
ENSG00000004939.15	2325.33	3406.64	2364.12	2812.16	333.785	7416.02	2934.18	4646.81	585.562	2058.07	3450.62	3179.38	4898.05	7743.4	3078.47	2424.15	3116.14	5761.43	4439.49	7660.38	4604.89	7063.84	1280.51	3982.69	1136.68	2104.52	8881.49	721.275	6033.36	56.0591	74.1124	415.492	25.7314
ENSG00000004961.15	205.539	185.538	165.538	319.316	48.4107	318.57	223.22	292.289	228.454	178.799	246.001	229.975	224.225	228.6	178.727	265.615	174.061	235.612	245.057	164.323	126.036	90.7088	198.204	176.755	145.977	232.283	190.183	95.5913	228.182	129.703	164.575	66.0325	141.144
ENSG00000004975.12	62.2097	57.8215	80.8513	93.2882	21.3801	44.3849	73.4099	79.8811	71.7337	148.815	42.9834	28.2761	124.361	128.745	58.0191	41.3303	90.0205	45.6707	96.985	88.9874	110.239	38.8962	140.573	143.379	60.7153	100.076	7.8229	45.7411	83.3487	163.001	230.252	81.6806	156.848
ENSG00000005007.13	483.232	845.247	795.908	838.299	895.975	781.589	711.979	932.509	614.207	955.935	606.856	842.987	849.676	631.749	1104.17	582.492	987.158	1042.96	711.829	965.422	1154.41	926.212	876.972	973.907	923.28	414.059	913.024	1056.5	598.808	450.263	859.344	581.144	471.751
ENSG00000005020.13	3948.29	1687.82	6512.3	4088.72	8404.34	2741.15	2144.89	3431.01	8540.12	4290.48	2510.96	1737.42	3624.49	3425.26	5048.84	1711.52	3022.43	2841.45	2758.88	1273.05	4616.78	2150.72	7548.21	1901.59	6807.87	2419.4	2158.78	7168.24	4015.44	364.192	281.531	290.49	307.264
ENSG00000005022.6	1435.57	989.039	1009.33	1043.73	681.826	1287.07	1042.77	1034.68	806.093	1037.94	1290.55	904.804	1269.3	1178.92	1050.93	967.214	1100.79	1426.04	1308.38	1385.03	892.905	1047.07	830.559	1428.47	860.515	1427.29	961.464	677.3	1200.54	572.466	1754.05	899.036	1013.53
ENSG00000005059.16	335.084	417.56	522.431	667.837	257.003	627.323	507.971	653.364	322.201	655.586	704.442	794.039	518.153	344.313	390.324	878.182	622.404	399.567	731.838	939.23	291.886	783.649	318.013	608.674	441.451	842.085	611.164	281.237	834.403	47.0812	22.4259	21.1981	107.329
ENSG00000005075.15	916.942	1325.62	749.308	1006.53	525.454	578.445	944.818	747.432	453.734	614.207	733.391	769.84	807.358	877.826	628.159	756.902	848.352	825.907	1222.72	1001.51	877.388	1148.44	710.276	1172.74	655.756	1000.18	1248.57	505.29	791.359	390.956	549.821	189.266	649.514
ENSG00000005100.13	202.602	204.81	142.261	209.617	285.142	147.947	136.062	142.624	276.143	220.712	119.09	128.785	122.085	116.013	280.452	95.6518	142.938	210.516	180.833	105.556	218.677	120.164	170.314	217.427	181.746	55.0619	68.1097	304.362	86.3864	158.047	221.288	295.798	96.8075
ENSG00000005156.12	255.287	372.345	289.628	514.813	225.478	387.494	344.482	212.081	200.757	252.887	357.911	325.952	479.606	309.203	219.504	347.129	326.994	331.008	284.541	394.3	267.054	320.753	244.726	521.599	182.004	288.289	357.911	140.659	186.756	104.327	186.423	123.017	198.863
ENSG00000005175.10	726.08	1059.06	748.685	993.752	835.292	579.173	658.832	878.555	1081	776.138	448.766	733.391	1011.08	611.712	1057.08	1302.55	943.647	975.649	769	1096.95	736.28	1211.41	1145.72	570.886	901.037	826.146	821.367	837.398	847.679	91.2618	235.269	123.683	201.79
ENSG00000005189.19	67.1918	36.3722	138.648	57.7696	165.549	39.4437	0.0289637	56.2991	105.855	95.7939	23.5462	45.3959	63.6954	0.11619	81.1818	2.31081	39.3904	34.714	40.4028	46.3961	106.058	8.25895	96.8683	54.0008	80.2999	0.106456	22.738	123.882	0.109966	15.9037	6.63832	8.46035	3.28556
ENSG00000005194.15	303.81	168.096	106.92	84.4261	102.228	205.707	218.549	177.371	102.635	109.546	294.598	119.153	117.626	232.192	171.754	99.6672	202.185	202.164	234	149.47	107.941	198.886	98.18	291.558	85.1658	34.1402	240.405	133.993	104.753	119.149	103.324	12.4577	146.521
ENSG00000005206.17	15.3553	31.2413	10.4956	2.55655	53.228	3.37546	12.1258	24.6443	37.7407	42.8969	28.5449	44.5747	30.5343	5.06618	17.4797	71.1951	10.7916	26.7646	69.1649	19.7929	9.39385	9.28284	22.7935	29.7188	48.7547	9.96764	32.429	64.1499	3.29535	32.8925	68.018	106.752	39.3931
ENSG00000005238.20	342.475	150.401	314.19	305.325	242.097	708.08	332.672	270.423	151.284	274.467	211.369	253.49	301.715	401.452	191.566	102.247	334.23	391.567	160.903	202.101	329.268	271.738	247.538	162.925	227.057	233.765	232.735	337.915	267.62	295.752	188.889	170.993	177.61
ENSG00000005302.19	490.686	963.802	627.566	781.919	455.257	661.063	1046.57	800.527	750.16	766.32	808.283	581.852	803.499	1019.05	564.585	1143.88	753.009	872.471	786.518	952.765	826.998	1190.62	543.914	1177.17	688.578	766.682	932.509	486.213	733.391	118.573	84.335	1.05398	177.339
ENSG00000005339.15	2581.14	2632.16	2581.14	2885.26	1953.94	2836.8	3736.16	3040.27	1521.07	2624.29	3341.63	3379.24	3421	3501.67	2693.91	4280.45	3835.25	3248.85	3576.63	3273.81	3804.85	3237.74	2241.15	3379.24	2253.27	2834.43	3495.1	1610.32	2280.31	623.589	555.427	839.538	546.652
ENSG00000005436.14	239.822	241.135	222.644	353.117	116.962	198.662	347.706	194.294	190.183	301.897	451.299	421.326	310.112	243.539	122.691	548.443	296.594	212.859	264.062	281.311	204.236	318.615	223.918	306.571	161.054	488.929	188.668	74.9207	428.392	157.168	160.633	177.29	106.032
ENSG00000005448.17	23.603	37.5678	19.7327	7.90248	0.952384	53.864	93.2392	105.533	23.0174	4.34991	48.4415	115.701	62.1541	83.1761	19.9511	3.98137	27.1296	20.7099	0.152743	83.3536	33.3884	71.1491	8.31118	33.1179	1.12561	10.5949	123.264	34.6075	19.9108	59.64	81.1361	28.9219	108.416
ENSG00000005469.12	94.9738	0.145058	94.2844	113.467	74.9332	16.3174	66.8186	63.2614	82.7732	60.4774	25.8057	127.616	39.3969	61.9693	183.862	172.438	89.9664	76.0368	16.0461	88.9874	103.588	56.7762	63.5653	45.7427	42.9491	17.0937	16.6315	73.2298	110.171	97.9256	52.4472	1.05398	49.6016
ENSG00000005483.21	4946.4	5269.11	4722.71	5690.62	3630.06	3406.64	6251.81	5280.18	4290.48	5792.21	7774.65	6690.4	5425.81	5320.68	4839.91	5850.6	5061.4	4497.79	5036.9	6188.27	4371.54	5280.18	4628.19	6362.2	4396.64	5879.23	5216.49	3203.73	5011.2	331.081	434.24	66.0325	405.619
ENSG00000005486.17	103.793	213.023	80.1797	54.9245	132.57	43.7182	95.6346	78.9315	69.1932	61.8949	108.615	139.821	65.1714	79.8304	58.458	144.362	90.4371	123.973	220.55	113.04	139.311	38.8962	127.856	90.4726	130.168	86.1874	164.777	137.457	128.697	100.69	8.47103	16.9021	63.9766
ENSG00000005700.15	823.454	988.051	759.952	1013.83	687.489	860.926	1191.4	933.138	745.534	1198.03	1216.17	818.149	902.103	834.759	924.231	908.199	928.342	1056.5	1127.75	722.097	673.015	1073.27	814.958	817.66	725.979	1009.19	1008.41	793.905	971.909	295.054	290.704	195.969	373.37
ENSG00000005801.18	205.133	308.097	221.616	81.1381	133.56	71.8797	263.041	295.493	203.586	165.507	68.3485	390.231	309.815	235.592	310.241	382.587	194.441	267.265	135.84	203.033	86.971	247.361	125.736	276.034	109.808	295.944	243.408	64.2032	185.947	40.5904	108.347	94.2896	60.5408
ENSG00000005810.18	3341.63	4722.71	3915.33	4166	4604.89	2782.42	4063.58	3522.33	3308.67	4213.04	3554.79	4722.71	4480.32	3273.81	3554.79	7267.88	4461.46	3400.98	3723.03	4213.04	3505.66	3435.15	3827.69	4794.77	4188.78	4080.81	4220.46	4118	2895.26	395.904	496.446	201.427	448.522
ENSG00000005812.11	1177.81	1664.19	1062.74	922.47	1018.52	1106.37	1272.36	1647.92	1222.72	1521.94	1783.44	1117.13	1218.52	1754.8	1243.06	1910.28	1436.3	1021.04	1742.07	1296.83	1337.61	1563.87	1245.06	1184.93	944.818	1434.39	1951.16	1277.52	1815.79	379.539	347.225	167.035	522.765
ENSG00000005882.12	242.664	215.981	154.037	255.09	260.755	357.717	169.141	152.574	188.056	148.183	198.764	149.35	182.668	100.417	143.092	288.731	177.052	147.643	272.069	118.288	195.715	157.398	204.003	28.5767	194.963	197.536	81.1385	292.466	172.689	74.1339	60.0118	16.1203	100.336
ENSG00000005884.18	3.94089	18.1702	19.7327	10.7994	13.4685	34.694	17.8777	12.0512	0.00357804	5.68794	88.5729	0.10449	0.0477655	26.4875	9.11517	2.31081	6.07843	43.5619	19.9202	68.3908	3.33535	75.1192	9.74018	34.8365	12.7835	22.2352	11.6459	12.3754	17.5356	1642.02	2026.52	3455.47	897.245
ENSG00000005889.15	716.05	752.81	473.064	1038.9	512.589	924.773	947.11	443.41	498.525	765.816	1311.56	659.926	941.201	750.01	608.913	1303.13	993.239	931.838	1534.88	1342.73	710.639	1118.03	448.204	807.587	852.962	1283.28	910.138	538.467	528.402	135.298	188.71	56.955	404.699
ENSG00000005893.16	218.549	62.1851	465.264	208.612	882.817	162.457	268.547	133.498	636.137	302.494	81.6768	64.1336	387.494	71.8146	257.003	207.023	245.902	207.51	195.802	144.565	280.85	39.7615	431.246	84.7049	611.448	115.263	51.0009	773.682	190.885	222.251	176.295	173.787	229.891
ENSG00000006007.12	916.087	609.644	1225.74	585.328	1205.41	1084.62	602.82	1168.27	899.261	555.915	891.276	776.138	586.996	693.679	805.907	269.495	864.855	1353.49	442.185	591.07	952.324	1204.26	1001.89	689.946	1143.43	411.673	506.236	1175.09	1085.53	268.009	117.307	92.8516	262.455
ENSG00000006015.17	136.527	78.0804	101.152	186.063	82.2806	187.33	137.419	111.045	139.341	162.289	105.771	120.75	150.69	83.1761	102.799	145.071	170.097	329.458	126.809	219.49	162.595	242.772	143.715	116.916	117.012	69.5002	189.282	109.576	102.149	189.638	125.545	281.294	132.812
ENSG00000006025.12	30.3255	16.2176	36.4904	29.6705	56.0187	53.1502	48.1324	28.3796	18.543	28.8487	95.3349	102.166	93.5208	124.233	18.2759	64.8259	37.6462	39.6959	24.9759	62.3379	56.9772	20.4352	73.9168	23.7497	11.7098	42.4118	45.6634	25.208	9.24758	5.44458	53.0686	73.8661	9.72755
ENSG00000006042.12	18.5462	9.17711	0.0666513	14.6004	0	0.0884209	0.0289637	12.0512	1.52317	31.7919	0.184297	0.10449	30.7531	0.11619	42.8312	1.00609	2.36148	4.83735	0.152743	22.6513	0.0193598	0.0929498	0.0136182	14.5758	0.570024	0.106456	0.118606	0.0132539	10.1346	324.783	33.4268	1.6759	272.952
ENSG00000006062.17	149.661	186.556	121.273	202.107	155.589	183.534	322.201	162.242	204.236	212.466	317.66	353.096	208.039	300.622	268.715	257.037	314.757	184.357	260.751	218.816	275.203	358.672	217.789	349.733	312.15	386.008	114.458	208.283	278.819	21.1085	263.259	200.487	22.0192
ENSG00000006118.15	4.46924	0.145058	2.0098	0.0835381	3.13187	0.0884209	0.0289637	0.086807	1.34585	0.0751926	0.184297	4.00089	27.2385	0.11619	23.8901	21.7227	0.692962	0.110568	0.152743	0.118538	0.0193598	0.0929498	5.76467	8.12495	1.43207	0.106456	0.118606	1.48669	4.302	934.353	68.674	1024.44	506.368
ENSG00000006125.18	2549.91	2414.94	3179.38	2167.56	2629.74	2298.54	2063.07	2610.14	2437.31	2463.05	2136.07	2174.79	2210.34	2108.06	2337.69	3142.47	2414.94	2332.57	2116.07	2374.21	2300.42	2292.12	2747.31	3421	2342.05	1926.7	2881.11	2510.96	2527.77	1310.02	2031.94	697.106	1444.07
ENSG00000006194.10	296.798	282.615	216.258	306.47	216.601	198.017	371.698	264.789	215.981	258.02	384.05	276.677	304.573	251.181	281.217	370.467	280.631	322.411	356.999	332.465	205.859	222.072	219.064	260.05	219.675	306.643	245.902	133.054	490.176	90.7558	75.7618	178.938	126.067
ENSG00000006282.21	75.8206	119.587	73.7717	2.55655	42.7784	89.5873	77.9788	16.9625	43.936	33.5199	71.675	88.3278	38.8319	76.1333	34.1445	53.0952	55.8758	27.9312	10.9053	33.8742	78.9221	82.8181	41.1326	42.6913	26.6888	34.9509	106.106	61.381	15.6994	220.925	290.209	296.981	343.806
ENSG00000006327.14	23.603	0.145058	0.0666513	26.5044	0	0.0884209	0.0289637	0.086807	2.86933	2.17655	0.184297	0.10449	0.0477655	0.11619	0.0566005	0.0378215	0.411234	0.110568	0.152743	0.118538	4.05746	8.25895	0.378564	25.6399	0.0209778	0.106456	0.118606	0.0132539	0.109966	436.429	456.616	509.08	374.357
ENSG00000006432.15	92.3619	67.7173	115.828	44.337	28.2799	158.38	92.8988	160.515	3.56066	54.4507	189.822	54.6473	124.469	43.7827	46.568	51.5107	106.654	131.905	68.0723	110.72	37.3192	25.3242	82.6814	53.228	38.9541	66.5024	25.2143	30.5465	64.3131	125.632	210.088	182.132	55.4724
ENSG00000006451.8	554.266	745.664	392.248	696.085	272.662	973.643	671.277	991.577	557.05	726.944	846.092	857.124	674.268	950.336	616.32	832.447	861.381	739.62	700.382	1016.63	535.863	784.61	474.942	793.678	511.607	839.025	1219.02	268.984	591.07	1808.48	658.299	467.296	2921.57
ENSG00000006453.14	12.2003	4.80566	0.0666513	2.55655	16.2878	3.85167	8.46611	25.4693	45.6247	5.68794	0.184297	7.70765	51.3099	19.9796	3.87206	4.98752	1.36818	46.753	0.152743	49.8676	19.7669	41.9424	24.6367	40.7509	4.45131	53.6443	39.4432	5.24777	22.9521	221.992	140.58	73.8661	281.603
ENSG00000006459.11	1691.07	2177.18	1283.69	1521.07	1279.69	2758.88	1474.73	2181.27	1209.7	1873.73	2388.53	1691.96	1800.19	2500.37	1581.78	2645.26	2306.58	1935.1	2404.05	1488.82	2121.4	1505.37	1317.88	1616.19	1715.96	1896.86	2361.19	1837.94	2034.41	38.3694	20.1264	1.05398	66.4841
ENSG00000006530.18	377.655	290.814	306.072	288.23	470.768	197.469	259.285	294.744	439.82	276.498	348.599	293.225	149.568	449.392	371.132	470.031	316.996	324.28	85.2276	250.38	341.314	310.498	313.015	289.571	345.7	399.922	293.646	295.893	252.786	102.922	158.786	78.1773	137.002
ENSG00000006534.16	381.2	296.991	203.052	204.79	150.612	297.788	163.03	185.173	187.993	216.91	326.331	112.495	376.954	266.249	184.607	216.173	216.408	111.962	244.287	90.5876	370.996	274.195	176.507	251.121	359.994	275.141	238.219	135.736	154.952	229.036	366.34	242.324	214.317
ENSG00000006555.11	75.8206	54.5783	31.8104	8.865	17.0946	70.2	43.3846	68.3718	49.185	39.4202	94.3009	12.9307	30.054	39.6081	30.1588	44.3441	43.9013	14.0083	120.016	61.7666	25.1344	68.1971	50.7968	38.6078	16.5999	37.4848	10.8406	34.0404	31.1766	0.50276	15.6019	2.96644	0.279169
ENSG00000006576.16	393.077	703.898	849.317	369.353	1300.76	509.164	162.225	345.7	943.647	505.089	209.005	338.763	577.418	317.564	516.545	373.572	478.584	405.907	389.132	245.902	477.557	360.304	901.651	278.301	793.064	134.334	316.562	1515.09	438.282	5.44458	68.7537	8.42621	37.063
ENSG00000006607.14	389.244	460.551	239.849	218.892	253.2	258.054	170.846	159.417	200.026	242.902	327.574	318.013	443.83	155.906	283.599	230.908	233.705	211.931	167.569	149.075	226.254	137.103	192.912	127.015	258.346	331.615	280.476	249.931	185.917	226.138	120.092	309.668	277.745
ENSG00000006625.18	190.928	292.028	120.351	189.963	67.1918	126.663	134.24	194.914	144.258	183.225	142.999	110.844	174.942	190.815	96.4799	168.503	170.771	122.339	92.4064	118.497	178.563	259.739	96.3252	195.053	70.954	289.556	343.743	50.1732	368.544	105.386	112.307	120.992	54.0941
ENSG00000006634.8	328.334	411.459	137.6	465.415	199.512	365.895	166.071	445.913	263.801	156.018	559.239	388.087	257.987	241.786	317.43	208.244	271.304	166.072	310.019	208.995	160.232	403.791	296.214	293.225	136.296	311.883	481.415	330.907	77.0767	90.1907	111.475	12.7587	62.592
ENSG00000006638.13	144.565	81.6103	252.255	86.905	617.382	108.51	28.6156	121.47	177.791	82.1388	139.801	40.8928	58.3806	39.6081	116.812	66.9511	77.6486	37.4544	89.7341	21.6624	159.272	25.3242	271.68	81.527	339.775	77.5459	32.9193	739.89	152.969	9.29794	15.2892	13.5672	20.3576
ENSG00000006652.15	754.899	207.228	1529.41	396.365	1885.74	517.168	457.271	616.828	2143.37	940.154	522.499	491.569	830.384	505.29	888.876	278.831	375.716	465.881	409.359	323.77	850.847	475.001	1961.15	210.203	1574.35	392.873	232.884	1959.77	698.808	101.541	142.089	71.127	100.308
ENSG00000006695.12	163.278	78.4194	45.0007	97.6199	130.366	191.195	125.159	132.096	32.2794	259.012	53.7424	94.0838	267.096	88.91	113.266	269.413	148.722	132.689	55.6336	79.8442	96.9321	187.253	110.229	104.863	146.656	176.68	204.944	86.7629	29.0883	53.6008	142.715	86.8118	74.6782
ENSG00000006704.10	0.100501	42.859	6.06367	2.55655	0	12.7091	0.0289637	0.086807	5.53003	24.0178	14.9201	10.9828	2.55453	5.06618	4.66187	2.61913	1.36818	3.23803	20.9633	9.12646	13.3928	8.78838	3.43669	83.581	14.6694	0.106456	0.118606	0.415477	0.109966	82.5339	238.006	408.449	139.435
ENSG00000006712.15	807.358	978.9	625.463	673.015	401.9	589.032	1162.29	795.565	607.795	663.622	1022.34	643.386	643.99	671.945	756.902	659.817	797.787	799.775	515.717	843.326	764.192	689.187	622.596	888.876	669.487	1073.78	916.942	512.505	782.832	410.242	540.301	534.552	532.561
ENSG00000006715.16	1398.69	1299.78	2480.49	1817.08	2443.31	1708.48	1131.86	1774.87	2388.53	1897.53	1710.62	1502.08	1981.93	1511.9	1788.27	1383.12	1437.89	1451.16	1839.27	1087.53	1774.87	1105.32	2203.47	1511.02	2217.83	1160.46	1470.83	2097.35	1363.93	413.358	424.968	519.077	548.138
ENSG00000006740.17	0.100501	57.8215	6.83789	40.5511	0.172966	0.0884209	3.07134	59.7129	16.2401	49.5884	0.184297	0.10449	0.0477655	0.11619	0.0566005	61.9805	1.81962	7.12561	0.152743	40.4777	34.3305	2.55234	0.0136182	11.8549	0.0209778	0.106456	5.00702	16.2783	0.109966	115.678	58.699	205.905	68.1766
ENSG00000006744.19	330.591	155.935	226.79	237.309	222.767	311.787	350.491	137.599	259.374	251.437	273.695	362.932	360.418	242.559	294.52	280.719	417.728	222.57	378.914	273.447	227.4	486.578	191.727	403.929	286.839	298.165	209.767	160.261	282.152	385.636	773.772	566.269	366.784
ENSG00000006747.15	0.100501	25.7331	2.0098	7.0982	6.5501	0.0884209	1.06111	0.086807	75.6703	0.0751926	13.2763	4.77458	2.10564	3.70728	4.66187	0.0378215	0.0153487	0.110568	55.6336	0.118538	5.42775	0.0929498	1.88015	0.184297	16.5999	3.62826	0.118606	18.1611	0.109966	17.0106	30.3312	23.7221	1.67956
ENSG00000006756.16	0.100501	51.3123	30.0676	59.4901	159.82	0.0884209	20.4268	2.43654	41.1103	16.7281	69.112	0.10449	40.2761	19.9796	49.0553	136.127	82.7499	24.5525	6.89356	100.683	35.0234	29.9585	34.728	11.0861	77.472	70.4823	3.52181	54.0119	52.762	3.94072	105.738	18.397	79.2039
ENSG00000006757.12	100.957	39.2973	53.2684	74.7804	32.9103	55.2367	38.1633	28.3796	50.6835	83.3601	119.851	29.2748	46.6299	99.0711	23.3457	55.2577	94.4894	106.145	33.9388	26.9884	22.7508	63.5393	46.5251	112.506	32.0745	205.877	41.6742	52.8939	215.897	77.4111	136.932	101.702	83.2808
ENSG00000006831.10	449.599	448.465	600.226	432.228	1048.22	483.914	333.622	310.355	549.531	567.639	430.877	434.528	380.601	363.165	458.046	356.037	383.025	276.975	469.048	292.158	485.6	459.301	696.963	157.968	501.375	370.945	381.958	1112.98	545.365	130.32	152.738	60.9045	186.849
ENSG00000006837.12	3.12113	7.4653	82.4991	42.2911	86.2679	4.36724	0.0289637	8.21988	83.3487	4.34991	23.1468	0.10449	40.5471	6.38333	45.7322	0.0378215	3.4453	0.110568	26.4511	0.118538	29.2311	18.6342	100.552	105.31	0.0209778	0.106456	30.0381	133.264	0.109966	0.510501	1.01626	0.142274	31.5536
ENSG00000007047.15	275.282	601.669	539.611	405.617	356.609	359.252	459.366	278.144	296.963	377.141	329.986	373.308	268.726	450.207	273.57	381.2	357.075	526.323	171.024	449.392	439.686	404.136	387.063	447.211	381.2	456.799	444.852	469.196	332.296	682.381	364.543	552.146	550.276
ENSG00000007080.11	472.662	581.556	250.286	504.748	203.853	491.035	583.513	415.859	264.598	480.538	441.733	360.66	415.342	578.167	336.354	422.828	362.89	417.511	604.271	896.464	452.692	567.713	293.971	653.675	354.432	506.891	556.133	236.273	361.751	995.734	658.706	523.411	948.432
ENSG00000007168.14	1396.32	1689.67	948.052	1304.68	1262.69	1358.41	1287.55	1593.8	1588.28	1261.85	1334	1497.5	1554.96	1475.92	1111.6	1311.56	1653.6	886.922	1418.99	815.531	1125.56	1804.68	1140.93	1714.2	945.962	1215.09	1284.99	1105.32	1483.99	519.077	515.031	584.07	643.082
ENSG00000007202.15	1019.05	1031.98	705.884	1089.23	779.401	706.391	991.577	716.886	615.48	692.311	1140.93	901.651	853.167	1081	889.187	986.146	806.858	896.914	581.852	1024.5	729.432	751.882	565.877	784.328	902.103	813.608	1166.26	524.976	484.09	971.989	875.453	467.708	902.749
ENSG00000007237.18	1330.26	495.473	772.446	1122.57	606.784	1236.98	920.633	638.893	610.908	1010.01	980.252	726.944	1112.15	1317.2	924.773	587.602	807.358	1805.89	1248.57	1046.12	1464.88	1063.8	443.721	817.061	797.588	889.914	1029.13	369.235	813.288	71.1458	59.5243	43.1202	183.849
ENSG00000007255.10	53.6726	26.4832	6.06367	35.3475	5.7548	4.90169	28.6156	16.9625	21.9777	80.3932	29.2226	28.7091	26.4304	28.4446	35.2981	101.707	98.2458	61.528	34.3732	14.2653	63.5993	61.5898	21.9301	122.898	2.10991	106.744	13.7995	27.6565	3.29535	26.7384	6.03993	8.46797	14.4797
ENSG00000007341.19	338.559	247.108	556.902	291.593	814.558	249.774	81.6459	320.206	785.634	576.243	147.524	63.9251	273.377	198.017	309.947	267.265	148.183	92.8988	208.383	46.6201	237.309	147.524	699.372	121.382	501.555	127.593	230.628	801.272	551.71	32.8925	23.4182	0.299403	39.6569
ENSG00000007372.23	0.100501	0.145058	0.0666513	0.0835381	0.173578	0.0884209	0.778602	0.086807	0.00357804	0.0751926	7.12624	0.10449	0.0477655	3.70728	0.0566005	0.0378215	0.0153487	5.61571	0.152743	0.118538	0.0193598	0.0929498	0.0136182	0.184297	0.0209778	0.106456	0.118606	0.0132539	15.9342	169.192	467.195	1637.31	40.4928
ENSG00000007376.8	56.6656	41.8757	77.7445	3.88801	33.6481	53.1502	52.9743	63.4829	21.7671	47.8261	97.0147	77.8603	19.8038	57.2352	98.1965	52.3122	76.4983	33.925	67.5646	92.3045	77.9199	64.6746	48.7897	13.9557	56.0113	92.3187	40.2165	42.8668	19.1681	86.0412	94.5681	112.607	38.0077
ENSG00000007384.15	4.46924	0.145058	12.7995	0.0835381	0.0421474	0.0884209	0.0289637	0.086807	0.00357804	0.0751926	0.184297	0.10449	0.0477655	0.11619	0.0566005	0.0378215	0.0153487	0.110568	0.152743	0.118538	7.4687	0.0929498	0.0136182	0.184297	0.0209778	0.106456	0.118606	0.888851	0.109966	111.245	71.4116	106.118	101.201
ENSG00000007392.17	117.185	99.9635	170.241	140.92	217.983	211.756	149.291	178.052	263.097	357.645	170.912	236.773	224.98	139.107	199.806	168.889	131.981	110.307	87.3324	155.239	151.974	135.412	181.94	120.748	210.685	223.652	211.923	104.515	105.643	129.608	313.105	535.552	220.218
ENSG00000007520.4	560.352	378.137	366.728	376.724	181.695	456.326	483.05	391.567	302.87	480.637	527.111	502.715	448.332	387.714	357.825	416.371	360.65	375.719	410.513	592.337	402.825	528.317	306.615	533.231	181.221	421.648	216.418	221.363	535.529	723.729	547.962	623.588	617.338
ENSG00000007541.17	6.55497	43.5614	2.0098	10.7994	45.9863	21.4946	18.5306	54.7796	16.2401	56.1234	7.45411	41.8377	51.894	105.561	23.8901	33.6832	29.5186	8.84836	65.3601	23.1746	65.3879	48.4873	29.5186	10.3793	70.7389	8.68597	218.816	19.9452	12.2787	112.783	169.217	131.164	50.9681
ENSG00000007545.16	197.583	301.214	173.091	267.924	192.191	303.674	177.855	171.242	171.84	281.311	376.393	284.416	232.735	346.008	249.051	347.572	311.006	142.48	309.314	316.316	299.36	280.013	238.462	398.195	252.288	193.544	216.418	186.045	186.245	56.1375	151.422	256.124	81.7044
ENSG00000007866.21	3.12113	0.145058	0.0666513	0.0835381	0	0.0884209	0.0289637	0.086807	0.00357804	0.0751926	0.184297	3.09525	2.55453	0.11619	0.0566005	0.0378215	0.0153487	0.110568	0.152743	0.118538	0.0193598	0.0929498	0.98408	0.184297	0.0209778	0.106456	0.118606	0.0132539	0.109966	143.603	76.1057	98.0185	63.8878
ENSG00000007923.16	243.751	240.168	186.741	196.254	223.078	207.811	339.898	393.919	193.787	275.644	399.164	270.891	272.326	566.879	434.581	444.213	222.492	446.464	257.878	278.669	230.36	508.941	217.571	597.673	223.717	328.494	287.332	150.5	239.414	555.142	177.872	160.961	466.464
ENSG00000007944.15	314.827	573.948	250.286	411.195	243.147	480.588	408.428	505.565	268.776	323.38	338.559	249.703	370.817	464.423	366.953	597.178	311.5	655.86	633.113	618.573	416.058	621.962	209.865	424.73	348.102	406.453	374.609	279.475	495.607	5.44458	16.7734	16.1203	18.1372
ENSG00000008018.9	622.5	459.993	504.703	571.191	392.444	831.661	802.405	701.888	556.506	497.024	414.765	674.896	696.963	1261.32	578.609	492.664	611.942	551.889	597.178	822.222	390.324	648.496	484.602	554.707	514.905	661.359	492.936	367.615	473.216	383.879	576.947	362.812	802.662
ENSG00000008083.14	1557.64	805.102	1785.02	1099.13	3052.92	1176.59	1047.07	2008.76	2621.41	1426.04	1661.27	909.007	1339.78	1403.32	1814.4	872.554	1680.67	1187.05	1182.57	1254.15	1852.43	824.427	2408.39	705.595	2223.92	714.903	825.701	3470.37	1445.45	90.7558	283.166	172.896	161.253
ENSG00000008086.13	83.9283	123.501	216.549	128.094	180.322	121.928	106.123	325.209	186.289	165.089	210.807	333.677	192.54	192.298	155.715	151.83	173.69	130.438	151.974	260.955	225.682	291.716	137.599	230.313	173.191	239.829	152.902	296.748	128.094	127.231	27.834	84.9535	59.6697
ENSG00000008128.23	519.453	623.411	281.217	629.637	528.317	741.61	793.252	155.906	349.557	814.219	530.385	531.562	816.118	521.439	446.08	471.136	525.99	648.76	716.05	1070.9	752.81	725.572	346.008	978.9	422.105	471.611	615.48	605.617	355.373	784.337	912.812	722.164	471.125
ENSG00000008130.15	1071.83	844.396	733.017	1077.6	585.678	1035.84	1340.41	601.907	564.138	754.604	1263.4	907.58	964.23	1144.64	793.064	1234.77	1110.06	1065.55	1504.33	1552	1666.89	854.188	682.71	635.588	957.892	969.241	863.494	372.473	862.773	579.263	272.311	95.899	487.364
ENSG00000008256.16	158.417	293.855	164.265	150.449	64.9963	98.2116	294.598	188.552	73.7217	135.158	97.7177	113.064	145.469	129.426	111.726	274.533	169.051	139.724	213.654	370.497	152.447	280.537	146.671	149.389	96.68	122.366	190.021	217.686	286.731	117.794	753.603	522.131	145.69
ENSG00000008282.8	266.761	80.1309	93.9363	244.497	188.173	313.382	230.916	233.289	147.177	222.383	258.842	49.3334	178.052	185.549	90.0786	350.602	135.242	219.437	128.375	119.562	61.1022	227.234	268.078	161.834	139.798	125.169	103.585	149.88	209.112	26.7384	44.9728	2.96644	51.3555
ENSG00000008283.16	82.4833	55.5941	17.0512	18.4646	5.35547	55.8416	31.011	24.258	24.837	41.7658	49.6822	39.3139	7.26239	21.6956	18.5306	26.6669	42.7167	54.1322	14.8834	80.9583	53.4681	35.4528	1.39582	20.5987	3.74564	22.2352	12.3846	32.3241	36.5307	77.8703	10.2893	107.173	95.5214
ENSG00000008294.21	933.138	1103.48	978.9	1223.34	885.689	1102.68	859.812	931.661	1018.01	983.172	770.912	1559.47	1367.22	1334.7	1168.46	1276.84	1106.37	1035.26	1325.62	652.926	1060.67	886.496	969.875	1122.98	964.23	1119.32	928.342	793.064	1340.41	885.208	920.69	938.07	960.376
ENSG00000008300.17	0.100501	0.145058	16.2602	3.88801	0.172114	14.4225	0.778602	0.086807	14.5472	0.0751926	0.184297	21.3467	5.10651	30.5292	0.0566005	8.96213	19.0433	15.7884	37.2465	0.118538	4.90335	25.1651	0.0136182	0.184297	0.0209778	0.106456	0.118606	0.415477	0.109966	7.13576	26.2622	40.9559	15.5242
ENSG00000008311.15	94.0096	104.79	31.8104	65.7709	81.9426	60.0265	11.3259	6.26655	48.048	19.7976	49.2484	76.6081	84.7792	150.86	8.22711	14.3923	43.223	32.1612	112.707	16.9749	24.7652	0.0929498	63.2078	11.0861	50.764	44.2721	29.2496	59.5496	18.3582	26.7384	20.2202	22.5199	71.9238
ENSG00000008324.12	63.955	38.7285	59.5987	97.6199	70.0236	137.37	128.421	64.7602	12.8139	67.4194	106.007	115.967	117.075	60.0923	44.5579	119.237	60.0361	176.583	101.331	70.5001	58.5564	66.5609	75.9377	72.5851	27.7662	165.061	66.2733	56.993	73.6767	31.7589	34.6057	8.73603	38.3592
ENSG00000008382.16	91.6251	98.2262	116.589	146.345	41.7771	260.136	159.943	83.5344	67.7074	77.0615	263.598	96.6315	166.682	146.527	118.92	90.3023	104.358	206.876	189.387	204.944	179.635	167.045	75.9377	152.319	75.493	91.7498	106.093	56.4417	188.543	108.465	78.5914	105.127	117.14
ENSG00000008394.13	16.877	0.145058	47.2525	7.0982	38.5148	14.7717	5.73549	24.9841	41.4411	78.0153	164.772	2.6586	1.69645	0.11619	35.4682	17.2789	17.5008	36.5186	60.3585	17.3505	50.0069	0.0929498	9.74018	14.5758	14.385	11.0892	89.6771	9.43079	7.5405	255.769	123.791	228.495	551.277
ENSG00000008405.12	298.206	299.36	115.828	165.711	223.364	125.629	253.49	187.526	171.203	154.462	148.135	194.673	146.942	117.592	149.914	104.35	145.219	160.791	233.315	117.907	155.102	227.503	187.173	93.9114	104.919	460.887	280.537	174.057	148.839	41.6865	94.5681	47.2318	75.8961
ENSG00000008441.17	231.501	513.056	318.187	499.64	145.383	1001.89	535.087	454.686	71.7124	376.881	329.338	376.565	616.32	1011.61	363.069	455.368	498.979	802.405	643.275	645.713	577.418	843.706	341.086	431.788	210.685	341.693	1783.44	138.792	831.844	2143.02	1074.81	1816.15	1234.62
ENSG00000008513.16	521.833	653.143	762.58	585.95	694.161	1175.69	793.678	692.068	535.416	422.831	647.25	712.184	536.72	741.339	602.725	710.741	713.995	914.261	274.598	628.244	803.797	561.234	499.787	932.015	603.031	627.323	520.11	1033.69	673.351	720.836	233.705	249.304	617.082
ENSG00000008517.18	1482.88	2560.89	1500.1	2073.94	805.722	2885.26	3290.84	1798.64	1193.36	2539.28	2318	2522.97	1611.25	2497.82	1917.01	2510.96	2615.7	2369.09	1917.01	2581.14	1446.6	2689.03	1398.69	2163.55	855.254	2327.99	1566.51	577.813	1082.52	349.503	365.556	87.7516	403.746
ENSG00000008710.20	25.8455	39.393	54.2496	92.2259	144.904	160.962	92.7356	27.9138	61.2245	7.71536	59.3645	76.1881	36.7589	44.4966	21.2711	86.9016	98.3375	89.7042	63.9702	63.6188	55.625	25.0478	52.3802	7.60688	56.4818	43.571	17.36	27.8573	54.7145	407.831	361.019	842.409	309.98
ENSG00000008838.20	413.689	250.561	364.16	248.907	320.359	481.87	314.757	384.496	199.928	330.897	220.721	582.413	306.659	610.171	289.782	393.272	446.689	305.325	372.756	268.246	283.911	235.531	383.188	587.556	333.785	292.245	551.91	253.577	351.461	224.12	430.515	272.311	272.702
ENSG00000008853.17	123.547	296.594	260.675	252.194	172.929	285.984	191.668	322.905	92.7137	304.73	434.654	248.087	259.604	151.605	272.914	203.412	235.158	137.881	478.45	411.6	266.031	533.477	189.414	494.517	177.924	304.409	264.284	196.391	275.746	206.351	212.492	314.16	154.037
ENSG00000008869.12	751.882	467.72	670.053	448.153	677.605	418.726	760.082	543.719	706.391	652.394	748.95	540.926	538.746	566.41	587.129	765.593	551.581	215.996	597.962	689.6	551.032	698.075	687.955	582.87	736.668	585.052	552.377	636.589	866.437	74.1124	90.2766	98.5022	75.7734
ENSG00000008952.17	3675.13	7962.54	3083.14	5071.25	1922.71	6228.09	5690.62	5082.77	2723.41	3549.56	6362.2	5147.32	6267.2	4424.3	3395.11	4109.39	4628.19	7637.08	6807.87	8436.31	4132.41	7090.21	3327.26	7470.76	2443.31	4733.2	7416.02	2310.91	6667.95	692.842	623.255	771.204	772.811
ENSG00000008988.10	16079.4	24236.2	10656.2	17201.2	3304.23	16229.7	17340.6	17737.9	6945.99	17590.8	21620.9	26267.2	19999.4	24236.2	15577.2	28556.1	17974	18330.1	20696.6	23421	8242.8	20696.6	6945.99	27420.7	8780.03	24236.2	22830.8	3783.39	17201.2	3403.06	3621.04	1843.45	5321.22
ENSG00000009307.16	10396.1	11620.8	8540.12	12693.9	7935.08	11125.1	13298.7	10981.2	7384.33	10437.7	11882	12693.9	11125.1	11539	10140.9	11620.8	10981.2	10907.8	13298.7	11486.2	10511.5	11125.1	7717.84	13717.3	7524.91	12812.7	13493	6320.06	10396.1	3867.14	3296.26	925.731	5177.25
ENSG00000009335.18	593.81	1016.26	784.753	646.021	717.572	1025.84	720.304	1111.6	817.321	904.411	619.91	690.306	857.817	545.887	795.223	1114.34	699.372	1008.91	997.413	671.277	765.816	798.37	728.469	920.633	763.81	1036.31	588.489	688.578	1066.9	851.651	656.744	346.68	871.412
ENSG00000009413.16	862.236	900.148	532.228	900.148	571.829	821.231	982.604	759.963	715.183	1184.16	617.618	1245.06	787.728	823.074	1059.55	1246.48	987.539	540.551	913.194	821.007	678.67	814.558	793.252	881.565	764.793	941.201	696.963	545.023	521.599	92.1652	166.206	181.973	143.786
ENSG00000009780.16	201.042	211.578	132.671	140.686	129.359	126.689	184.566	324.943	120.996	180.186	143.261	149.137	49.899	287.294	136.544	82.2211	136.082	147.967	303.723	187.694	120.908	231.398	124.379	185.368	184.091	191.804	62.052	111.178	108.725	22.6421	9.6462	1.51968	44.7629
ENSG00000009830.12	7.41781	0.145058	0.0666513	0.0835381	2.613	12.9713	0.0289637	39.933	0.00357804	0.0751926	11.5887	7.70765	27.7056	0.11619	19.9511	53.4531	1.0886	0.110568	4.90767	3.54848	13.3928	0.0929498	0.0136182	0.184297	2.52501	0.106456	0.118606	19.4195	9.24758	132.359	79.0299	22.3521	36.7682
ENSG00000009844.16	700.16	465.415	459.366	569.826	434.022	334.066	440.048	522.787	551.032	557.05	867.627	501.375	482.899	563.343	567.256	650.86	422.998	538.571	459.549	597.422	396.365	475.915	640.182	339.898	436.466	414.799	354.073	446.464	502.47	273.066	187.511	191.539	270.041
ENSG00000009954.11	2892.31	4280.45	2133.37	3455.52	1230.34	3052.92	3560.22	3033.42	1688.23	3155.8	3935.66	4517.71	3222.86	3164.51	2737.6	3196.17	3322	2361.19	2899.11	3142.47	2513.47	2925.61	1901.59	3560.22	2152.13	3522.33	2163.55	1479.69	3022.43	1314.43	1851.73	834.336	1236.17
ENSG00000010017.13	2860.94	1555.29	3948.29	1866.65	4155.47	1843.51	1735.75	2225.63	4038.81	3425.26	1038.34	2108.06	2397.47	1783.44	2283.28	1723.03	1925.29	1608.03	2161.74	1760.31	2029.37	2260.87	4604.89	1083.17	3183.44	1594.74	1255.13	3755.86	2517.1	165.963	207.856	137.524	245.34
ENSG00000010072.16	55.0632	80.7039	159.052	199.387	136.179	201.475	124.727	102.348	105.27	122.438	61.8558	114.679	120.177	22.0527	177.431	111.776	127.955	174.33	119.062	122.594	104.174	209.865	173.08	86.1233	169.45	131.578	60.6069	54.3351	127.051	15.9037	11.3346	90.184	52.4941
ENSG00000010165.20	187.509	52.6314	54.154	154.762	98.2458	93.673	216.779	346.43	159.577	267.895	149.47	187.993	125.467	145.383	181.961	83.9403	120.263	166.072	275.836	212.417	150.274	209.617	112.494	138.98	162.775	159.58	25.4184	93.2151	230.313	140.156	208.711	187.493	119.233
ENSG00000010219.13	88.4744	255.88	116.987	229.235	43.9609	122.691	58.6158	58.9852	72.8668	154.567	245.05	190.135	174.132	92.813	84.2708	104.524	146.223	50.5976	66.9344	152.08	102.131	86.4445	69.6986	181.624	105.86	108.221	106.154	68.1548	83.5165	204.045	119.64	105.814	130.71
ENSG00000010244.18	1295.68	2155.42	1597.63	1758.28	1840.55	1609.04	1440.06	1514.14	1704.97	1995.2	1693.33	1558.6	1500.1	1637.06	1686.17	1583.69	1695.45	1150.27	1918.79	1332.6	1118.86	1833.3	1560.51	1188.64	1388.12	1360.94	2001.85	1441.09	1662.7	369.889	746.516	449.34	472.313
ENSG00000010256.11	590.944	542.651	483.464	532.084	278.641	867.724	567.639	502.847	392.38	428.467	598.045	441.547	524.012	479.521	370.877	449.468	464.849	564.027	531.562	643.275	666.24	424.302	364.906	541.008	509.164	894.464	367.026	253.335	368.951	526.281	525.378	178.938	876.039
ENSG00000010270.13	264.427	179.699	183.532	212.644	371.296	175.49	215.231	393.486	233.212	256.917	140.015	350.141	130.045	312.809	232.961	40.2867	185.926	146.974	156.507	82.8067	92.3305	90.2698	222.109	238.402	193.695	170.888	140.111	423.625	127.278	142.124	170.458	239.78	212.045
ENSG00000010278.14	1531.66	286.209	2640.87	220.79	3179.38	933.569	186.21	865.112	4007.18	1245.32	209.617	476.348	847.173	678.145	1270.55	156.304	934.801	487.82	962.979	142.722	2374.21	298.555	3322	177.973	1129.19	332.582	194.914	2412.66	1321.73	176.26	247.451	268.944	107.559
ENSG00000010292.13	790.573	514.42	820.615	1060.16	526.658	1017.79	1325.62	1025.84	589.54	519.591	718.014	1133.99	1040.68	1107.76	780.641	902.859	1095.67	943.647	1162.67	1254.15	937.636	870.145	710.151	812.962	552.251	871.694	1072.79	567.966	632.572	713.762	1556.68	1361.75	457.548
ENSG00000010295.19	142.269	60.9181	84.772	67.3363	161.319	155.537	223.005	34.7381	199.872	106.92	99.5471	14.8627	88.1196	152.924	59.1225	183.299	117.639	135.706	77.3604	185.686	88.4795	123.21	60.0266	288.289	210.562	110.869	149.724	95.0808	58.0924	88.9163	79.7124	138.391	69.2912
ENSG00000010318.21	125.401	35.0946	285.488	73.3493	408.876	113.98	173.798	130.739	421.009	160.962	149.88	142.49	125.35	74.8167	251.98	258.491	166.538	231.644	48.7663	170.888	238.716	176.731	348.773	85.5527	230.36	172.777	117.715	508.617	127.278	11.136	1.44978	23.0007	29.9361
ENSG00000010322.16	335.757	204.057	185.368	117.117	269.112	246.079	196.698	295.254	180.443	179.699	162.156	214.584	321.692	260.019	192.81	279.702	236.773	359.151	141.262	182.531	279.102	347.624	179.972	414.337	255.745	354.292	199.872	229.639	260.675	621.828	212.986	277.334	405.118
ENSG00000010361.14	3.12113	11.081	4.43754	3.17344	6.2444	8.80444	31.9234	0.086807	0.711718	3.6311	63.355	9.80422	21.9632	0.11619	36.2963	1.37964	12.5888	0.110568	11.331	0.118538	33.0666	28.3127	23.1292	15.5402	39.2809	14.5159	4.43728	27.2875	17.9297	7.1066	41.4496	34.7657	17.9285
ENSG00000010404.18	2635.19	1300.76	2559.03	1711.52	2517.1	1527.39	2156.84	2205.29	1767.1	2148.57	2560.89	2148.57	1774.87	1846.11	2278.42	2386.54	1829.98	1879.49	1674.42	1809.33	1991.14	1686.17	2123.02	2225.63	1897.53	1844.93	1496.46	2388.53	2200.4	298.432	213.874	319.471	410.121
ENSG00000010539.12	72.1893	181.582	85.6437	60.5061	93.1305	61.9167	398.69	206.266	63.9983	85.3883	158.161	9.06438	82.5217	145.57	194.41	160.919	121.833	150.969	141.861	138.735	138.4	92.2186	48.0345	172.777	166.255	107.631	171.728	47.7956	80.956	28.6947	66.4057	78.348	42.6767
ENSG00000010626.15	0.100501	91.2748	28.4203	60.5061	35.8145	22.5757	59.0757	27.3251	54.2868	123.533	0.184297	30.0763	33.954	5.06618	58.6757	2.31081	52.762	23.7164	61.328	149.148	62.274	48.7116	13.0858	25.0746	68.2711	72.2026	0.118606	43.1044	38.5744	127.284	37.3246	31.4776	62.2149
ENSG00000010704.18	60.0561	7.4653	74.2315	7.0982	107.262	0.0884209	0.778602	108.355	53.6201	8.45419	9.10999	19.1887	57.5563	25.004	49.0553	7.24268	1.36818	0.110568	0.152743	52.806	33.7101	7.65083	78.6036	38.8788	26.127	5.37461	3.52181	211.303	26.4114	50.4821	29.8426	31.488	11.9965
ENSG00000010803.16	364.609	454.164	700.893	623.411	478.584	521.599	480.637	487.004	522.249	620.196	583.76	596.668	582.753	514.997	501.555	823.074	524.112	841.643	501.851	510.807	505.668	687.489	590.564	731.549	431.246	455.125	558.52	538.751	826.577	166.212	107.423	106.183	136.481
ENSG00000010810.17	2401.65	2552.74	2404.05	2294.27	2659.46	2615.7	3282.44	2480.49	2397.47	2720.74	2467.78	2342.05	1973.47	2451.27	2495.59	3070.54	2637.84	1989.2	2578.14	3362.18	2424.15	2076.11	2458.41	2789.34	2503.28	2522.97	2525.66	2844.45	2054.51	529.75	388.766	617.62	453.207
ENSG00000010818.10	1509.99	1852.43	1369.59	1661.27	1215.79	1129.19	2043.85	2001.85	738.988	1580.14	2408.39	2289.63	1871.84	2273.23	1677.96	2860.94	2251.33	1599.82	1685.34	2043.85	1825.86	2493.26	1336.87	2802.69	1082.52	2102.75	1503.36	1145.72	1385.7	770.784	519.382	549.123	804.847
ENSG00000011007.12	1002.36	968.144	870.9	865.743	480.637	836.935	962.101	979.655	701.163	1107.35	826.998	1044.96	1093.88	1101.35	840.072	1114.9	918.328	837.398	1061.67	995.637	873.803	1075.41	549.265	1207.71	751.248	1281.43	834.579	464.214	713.103	730.439	263.403	192.543	637.48
ENSG00000011009.11	112.358	277.919	252.255	223.005	117.965	153.162	312.513	200.699	116.352	137.041	217.33	205.234	222.829	195.211	118.92	297.92	235.531	252.365	122.418	224.817	167.493	154.839	122.177	235.247	221.13	173.525	334.27	112.061	273.754	178.81	127.284	27.1422	136.77
ENSG00000011021.23	36.2371	49.185	161.836	102.884	475.747	109.31	61.381	168.33	334.582	106.985	102.284	51.5007	169.518	133.424	33.8806	45.1562	86.971	49.0783	50.7429	165.343	127.757	34.0714	200.516	6.09853	320.397	15.1444	77.2843	381.876	112.912	73.1517	88.6555	28.3835	64.6824
ENSG00000011028.14	5.98481	56.3606	11.117	60.5061	2.16821	207.51	19.652	92.8321	8.94707	17.719	25.4556	64.7872	121.566	71.3675	23.3115	11.4608	19.7227	12.1984	81.7859	107.404	46.6109	78.0153	0.655434	70.5983	2.10991	51.456	97.4207	5.86682	137.459	1390.58	11.3346	1350.79	805.969
ENSG00000011105.14	352.193	46.4441	637.056	244.901	1269.84	358.93	85.0255	268.984	538.467	336.986	91.1224	93.8129	206.296	131.98	240.656	7.77683	255.601	171.639	293.312	23.7105	523.047	101.912	687.489	127.856	587.981	108.297	58.7038	1532.83	235.074	326.536	97.4493	193.253	226.694
ENSG00000011114.15	439.333	500.72	560.352	443.41	486.213	294.058	281.537	408.208	389.211	317.29	608.913	525.782	338.508	291.926	384.496	403.192	570.095	506.902	437.576	518.153	413.781	356.037	534.663	371.296	402.825	303.674	451.697	522.499	403.862	307.591	433.305	165.603	295.742
ENSG00000011132.12	25.1972	78.3435	102.95	53.619	42.5294	100.586	36.8875	50.7564	32.9042	56.7271	24.7045	111.074	43.3326	123.093	37.2667	74.5845	48.1457	132.689	76.8598	115.851	19.7901	49.8705	103.181	133.861	46.4788	82.6117	53.9088	31.9271	138.882	87.6686	73.0698	101.905	42.563
ENSG00000011143.18	89.0967	25.7331	16.2602	20.1739	47.5174	80.07	22.273	15.7875	28.5216	14.4639	19.8794	11.1438	62.1718	91.0436	60.9319	49.0478	74.8236	5.61571	33.6225	23.4473	3.33535	49.5585	53.1778	176.755	38.3896	6.08103	55.7741	42.7543	10.9161	21.1085	4.65094	34.7539	23.1772
ENSG00000011198.10	157.539	243.035	365.164	90.9386	406.193	212.008	382.162	259.524	384.366	225.542	106.007	141.382	281.311	143.639	173.041	107.896	216.173	292.072	472.292	163.03	463.29	265.644	463.462	165.089	352.04	167.188	184.809	298.865	412.959	205.023	215.747	73.8661	383.252
ENSG00000011243.18	220.001	284.541	380.21	445.636	307.422	599.122	267.207	410.639	327.394	331.445	260.542	319.576	372.756	554.669	367.615	380.725	423.625	391.074	282.084	446.577	495.929	381.77	268.547	590.818	333.542	352.104	396.946	208.944	282.041	230.733	446.175	563.496	330.69
ENSG00000011258.16	957.892	632.924	1442.99	1022.34	2744	810.312	472.135	743.303	2294.27	1363.93	370.885	793.252	1044.25	601.907	1014.48	353.117	840.853	1043.73	796.677	505.951	1556.64	501.011	2136.07	369.673	1869.91	661.645	1150.27	2869.91	1500.1	52.477	38.6036	35.2729	104.869
ENSG00000011260.14	540.908	378.137	718.014	690.975	554.506	576.82	631.002	558.932	713.613	726.356	638.149	880.673	764.192	896.914	661.104	930.278	623.086	508.783	512.375	693.531	577.946	623.086	570.798	632.924	771.792	845.909	422.575	574.706	683.215	264.889	536.469	356.019	261.441
ENSG00000011275.19	652.044	661.356	999.703	1321.16	1293.64	731.367	688.578	959.65	1389.84	1211.83	883.384	1063.8	873.803	619.91	1048.22	1000.18	935.308	1034.68	627.885	734.453	764.793	555.247	1387.55	937.636	1112.98	876.972	627.992	1322.43	924.09	228.722	401.642	364.688	284.974
ENSG00000011295.16	210.245	121.116	236.729	135.144	259.924	208.086	150.543	164.76	296.963	96.7439	73.5557	109.584	98.9222	204.415	195.517	160.348	138.17	114.728	158.852	89.8323	116.994	136.492	153.448	45.7418	336.393	244.653	302.112	197.839	82.0524	260.803	176.47	575.95	227.243
ENSG00000011304.21	1411.61	1780.46	1809.33	1652.19	1672.92	1841.89	1466.52	2131.49	1048.22	1398.69	1375.5	1446.6	1576.85	1200.54	1312.95	1629.54	1938.55	1223.89	1668.86	1604.39	1758.28	2080.36	1262.69	1700.31	1761.45	1675.63	1603.21	1810.17	1376.48	1073.02	1688.3	1135.32	988.164
ENSG00000011347.10	0.100501	0.145058	2.0098	0.0835381	0.0421474	40.2614	4.44254	4.64039	0.00357804	0.0751926	0.184297	11.8124	20.7888	3.70728	18.5209	0.0378215	0.0153487	0.110568	16.0461	3.54848	10.4045	6.54178	0.0136182	81.527	0.0209778	0.106456	0.118606	0.415477	0.109966	42.8565	26.1672	41.159	25.872
ENSG00000011376.12	50.8924	18.1702	7.80101	80.3362	79.2074	6.02712	71.7124	42.4917	33.9851	59.0442	104.176	80.6535	37.581	5.06618	31.5791	31.3428	73.0802	31.7673	69.8164	142.49	21.2498	25.9517	62.421	30.2453	83.097	134.117	36.8604	67.1579	63.2094	92.8354	105.918	74.8104	101.313
ENSG00000011405.13	569.547	694.041	874.595	1091.16	855.254	728.469	909.007	1207.71	1084.25	1192.71	1312.19	1668.86	1021.04	478.584	1006.53	969.875	834.939	857.459	980.856	1155.98	916.472	770.559	860.515	922.831	803.19	1366.49	1418.99	842.987	1324.29	814.887	652.736	310.689	911.585
ENSG00000011422.12	33.409	55.7825	110.94	82.831	270.576	106.858	323.861	44.708	122.463	63.271	93.4971	67.7413	79.1675	161.383	114.566	103.523	69.0706	321.213	205.554	33.5595	238.233	129.917	42.484	96.7735	126.092	89.6966	48.218	19.9452	37.5593	476.961	223.528	649.262	300.323
ENSG00000011426.11	182.116	171.752	298.913	312.381	335.927	281.862	235.632	195.053	212.163	140.185	137.45	89.853	220.853	456.593	140.185	66.3835	260.755	142.48	288.182	169.15	244.822	76.836	404.136	136.296	159.59	74.458	789.341	459.011	308.18	165.676	935.086	529.224	124.425
ENSG00000011451.21	367.231	249.017	102.434	266.313	107.28	165.814	202.68	57.9607	63.9408	69.1702	264.284	115.072	131.79	153.448	104.441	236.431	131.194	155.082	345.521	238.396	143.288	109.339	142.49	165.698	145.326	131.915	250.652	149.955	109.319	550.258	295.387	453.659	364.379
ENSG00000011454.18	1468.6	1303.91	1827.42	1275.98	2088.09	1161.03	862.773	1153.59	2371.67	1687.4	1198.41	1396.96	1377.01	953.172	1251.74	1091.16	1092.2	945.249	1366.49	1003.41	1263.4	845.726	1964.85	1204.78	1721.87	1041.65	1582.66	2181.27	1536.14	173.93	394.074	164.707	293.14
ENSG00000011465.18	0.100501	0.145058	37.1892	0.0835381	0.17503	31.8224	20.4268	0.086807	4.0626	4.34991	88.8474	18.3643	25.2824	6.38333	3.87206	0.0378215	0.98772	0.110568	43.0187	0.118538	0.0193598	11.9999	0.0136182	70.1772	32.9103	15.1444	98.1975	22.0929	0.109966	328.102	0.139837	3.94201	222.108
ENSG00000011478.12	0.100501	0.145058	0.0666513	3.3339	4.33563	0.0884209	12.1258	7.05273	2.34553	2.17655	0.184297	0.10449	1.69645	0.11619	0.0566005	23.5462	1.81962	0.110568	0.152743	0.118538	0.0193598	0.0929498	0.0136182	0.184297	3.74564	0.106456	0.118606	0.415477	0.109966	49.6803	29.895	50.179	36.0043
ENSG00000011485.15	551.411	313.015	268.212	452.172	204.541	384.219	399.005	313.631	370.339	254.531	397.985	485.473	372.73	415.723	458.216	569.547	501.375	319.182	555.74	430.877	259.048	559.025	428.035	352.193	307.844	478.753	446.08	236.729	403.161	492.613	522.131	541.091	561.664
ENSG00000011523.14	361.828	243.035	433.03	498.246	379.894	257.183	615.324	542.466	355.238	312.381	524.266	544.111	353.239	349.107	365.164	437.068	624.269	596.792	647.61	443.996	587.544	314.015	505.29	607.308	419.397	384.496	460.363	606.193	260.755	33.3373	111.51	108.607	182.245
ENSG00000011566.15	180.075	129.114	222.767	221.877	284.416	161.899	62.7055	381.876	272.994	333.041	44.9329	370.339	210.203	209.112	174.036	170.154	203.048	346.229	186.823	365.164	206.498	185.917	308.097	130.722	201.919	191.161	253.78	267.735	348.696	59.2117	341.651	38.7264	242.576
ENSG00000011638.10	47.6361	69.9235	126.711	120.177	339.818	92.2648	76.3933	73.6405	134.871	37.0021	152.969	72.3335	121.715	73.6563	91.6251	27.699	88.4795	8.02082	137.382	106.836	85.5459	78.3451	258.605	124.521	213.52	39.5103	105.154	384.425	186.514	63.6033	105.817	90.8006	107.846
ENSG00000012048.23	206.266	46.1552	244.653	186.289	342.962	180.054	93.0829	163.732	358.894	307.953	200.94	229.331	355.57	66.6867	185.105	209.865	249.017	197.068	107.362	257.929	386.064	123.818	408.753	180.135	199.443	195.715	142.671	515.893	245.413	73.1793	187.389	277.936	65.6788
ENSG00000012061.16	269.318	477.557	219.504	173.08	281.862	310.241	303.053	330.918	297.981	458.627	107.56	190.511	406.59	483.55	329.574	273.695	276.703	320.904	288.289	404.657	224.268	422.998	252.433	209.563	442.012	342.187	458.52	331.3	372.972	423.349	284.719	227.071	324.589
ENSG00000012174.12	9.04508	6.22806	28.4203	31.5855	20.2253	47.0014	5.04357	5.47439	8.94707	0.0751926	0.184297	0.10449	20.4196	0.11619	3.87206	8.41957	16.3913	0.110568	64.6195	6.42434	58.5564	67.2435	14.0231	0.184297	2.52501	0.106456	29.2496	3.61176	100.033	60.2623	49.9958	41.7971	42.3086
ENSG00000012211.13	69.2201	8.71278	37.2955	84.2708	35.9963	30.7602	98.67	41.7843	44.6998	22.3891	45.7367	70.8665	53.1349	131.008	78.7097	139.107	50.1028	183.941	155.204	57.7303	65.298	48.1324	53.6367	59.4527	84.8268	84.3767	80.8741	31.3917	29.1603	41.6865	77.8703	48.6499	32.2384
ENSG00000012232.9	80.4418	37.5678	89.0558	63.6909	141.262	35.404	242.611	90.5876	47.4869	94.2339	66.8526	69.2007	120.128	100.846	111.357	129.436	87.5218	83.8671	69.1649	11.3045	93.0829	51.4224	94.105	46.2678	107.403	94.9265	105.473	47.9713	219.271	320.42	177.214	227.912	244.894
ENSG00000012660.14	1131.86	1161.62	876.213	1138.94	892.905	753.009	909.643	1017.58	723.063	867.904	1053.98	1266.48	740.672	1103.08	630.707	1085.53	913.77	587.626	1543.37	686.981	889.748	873.005	838.729	532.228	864.353	863.984	808.749	841.198	883.384	388.151	343.879	162.868	441.067
ENSG00000012822.16	984.887	749.664	1412.82	1028.76	1849.33	750.886	1112.98	954.949	1388.12	1116.14	1074.96	1149.21	797.011	1061.12	1110.06	760.933	1198.03	767.032	929.361	687.682	1499.14	1120.22	1375.5	695.595	1544.41	742.261	1040.68	2500.37	904.225	438.238	659.059	217.324	390.082
ENSG00000012963.15	539.782	641.855	514.234	393.338	296.078	251.312	478.668	465.264	347.769	346.008	529.1	451.697	479.131	497.126	469.445	552.503	472.012	461.943	534.347	581.852	420.463	262.287	371.132	525.163	325.321	552.251	680.026	356.372	531.711	67.0645	237.647	28.3714	105.81
ENSG00000012983.11	859.812	788.71	1512.85	900.574	1824.37	811.286	1100.79	1509.99	1777.8	1095.67	1023.53	825.125	963.468	1267.13	677.095	1285.82	932.509	1055.62	906.106	979.456	1209.7	1241.58	1708.48	1070.34	1494.61	1399.45	701.644	2397.47	1275.1	146.178	202.604	67.9226	283.116
ENSG00000013016.16	1994.49	1106.37	2592.09	1322.08	3730.21	2022.98	517.284	1942.8	1837.94	2287.77	1429.24	1025.44	1002.36	1089.23	1332.98	576.159	1559.04	1291.8	1379.99	819.883	1857.27	515.24	3002.87	1659.89	2848.2	716.686	839.025	4396.64	1599.82	65.8989	121.099	9.09861	55.6253
ENSG00000013275.8	423.625	516.439	396.637	472.483	297.137	456.295	453.483	540.819	424.389	316.187	414.155	463.632	432.993	548.547	617.5	375.848	559.025	320.182	569.826	393.919	454.938	445.598	354.228	767.251	494.822	781.589	682.641	385.074	421.442	472.792	785.655	1000.91	602.114
ENSG00000013288.9	79.3755	48.5551	112.624	218.892	216.142	157.81	341.138	156.445	196.448	117.514	147.869	69.0031	138.501	88.6048	134.475	172.64	188.086	137.49	157.168	44.745	108.691	162.751	125.401	107.18	150.502	69.5002	148.062	98.3704	50.7369	289.345	112.384	99.8298	180.033
ENSG00000013297.12	0.100501	0.145058	0.0666513	2.55655	0	2.40743	22.273	0.086807	0.906961	0.0751926	11.5887	18.3643	0.0477655	0.11619	5.51817	0.0378215	24.5144	10.3799	0.152743	43.4089	0.0193598	16.2509	0.0136182	0.184297	2.10991	0.106456	0.118606	0.888851	0.109966	28.9318	163.521	206.351	202.778
ENSG00000013306.16	1439.07	1633.98	720.304	1189.33	385.229	3482.59	1114.34	1548.57	266.905	1096.15	1476.86	888.876	1583.69	1926.7	679.81	1182.57	1590.57	2205.29	1572.31	2648.97	1129.19	1378.7	806.858	1047.07	487.497	1059.55	2586.18	542.082	1432.03	470.299	386.517	226.866	426.089
ENSG00000013364.19	729.017	738.591	472.869	955.935	593.575	780.333	906.106	844.159	434.654	766.1	912.503	977.781	515.322	809.528	695.397	859.012	807.924	748.685	1243.06	734.821	1075.41	1114.34	565.57	836.935	844.396	606.784	781.188	393.919	562.782	2298.34	1919.39	2160.12	1886.36
ENSG00000013374.16	1471.8	1866.65	1013.83	929.361	817.321	1144.4	1388.91	1390.67	947.11	1470.11	1966.14	1813.34	1487.06	1563.87	1273.05	1944.49	1469.49	1006.96	1888.33	1586.01	1342.73	1574.35	986.715	1788.27	1138.94	1533.78	1734.32	654.022	894.256	182.062	523.135	92.574	269.449
ENSG00000013375.16	78.4759	301.276	111.882	141.125	143.288	194.758	119.943	68.6099	117.43	64.1645	33.2083	96.9321	97.3021	83.7563	97.7564	131.194	76.2249	82.8516	93.3354	25.941	53.8063	155.783	91.5745	172.5	141.988	247.14	195.403	90.6781	73.9012	316.648	109.469	128.929	556.476
ENSG00000013441.16	458.046	868.243	748.95	1019.05	1098.02	583.943	1211.83	803.797	1384.1	889.914	765.084	735.484	910.456	926.212	945.962	910.456	830.384	1197.48	872.637	1115.66	518.928	601.247	1147.85	420.463	762.278	904.597	652.926	802.822	1004.32	52.477	257.05	138.161	129.423
ENSG00000013503.10	81.1898	12.2534	132.671	101.292	38.2905	25.5292	133.264	113.993	63.9303	137.041	163.829	46.7087	63.1732	163.788	86.3136	84.896	84.0398	31.8434	78.4052	198.813	110.418	76.5743	89.1532	84.1988	97.3977	150.429	151.251	66.6085	104.096	31.7589	25.6936	39.9617	52.6593
ENSG00000013523.11	26.2046	16.8346	42.5938	14.6004	30.5052	33.872	60.4243	36.1474	55.9218	19.2345	18.9678	88.5661	31.9271	90.5658	2.51285	35.6905	45.1916	21.6624	35.3132	38.9263	45.457	25.4864	0.508958	78.716	1.43207	57.0441	95.3512	8.84867	0.109966	29.7619	37.9544	6.25951	34.9074
ENSG00000013561.18	1004.89	1128.66	921.546	637.76	387.651	1748.59	934.571	1098.71	461.943	1133.42	1340.41	1334	919.25	904.225	540.708	470.768	850.847	1647.92	1087.53	1439.07	705.595	1406.59	734.821	1194.7	550.422	669.487	1030.75	633.303	965.804	340.651	371.489	280.224	519.498
ENSG00000013563.14	124.825	111.202	73.2298	107.56	133.861	59.5732	109.382	120.231	128.977	146.63	53.6367	240.267	108.394	123.525	146.57	85.1816	125.209	158.658	176.897	67.2785	118.915	202.823	98.67	52.791	91.2659	103.365	168.671	147.477	261.622	173.511	244.297	144.512	187.511
ENSG00000013573.17	27.516	88.7398	137.309	12.7663	30.8618	54.1267	72.3785	29.8742	54.091	48.2554	50.1424	185.592	41.978	67.5288	34.4077	147.017	12.7703	31.5564	70.2766	155.619	112.614	52.3158	21.9301	41.1837	9.19118	17.9737	165.67	38.5234	43.223	71.887	214.241	236.515	49.6484
ENSG00000013583.10	210.885	377.11	131.301	385.389	447.553	289.403	220.59	237.847	87.4606	160.533	115.901	312.662	263.244	393.669	278.753	254.477	205.588	176.583	452.312	494.517	252.226	304.818	141.414	203.544	130.168	203.304	561.924	206.385	170.538	356.919	160.633	119.605	436.87
ENSG00000013588.9	15.3553	6.22806	10.1986	18.4646	0.0720931	0.0884209	18.091	2.43654	2.48778	5.68794	7.15678	0.10449	0.0477655	8.51949	1.70068	0.0378215	19.3095	14.3994	0.152743	11.8944	1.99559	3.00404	0.0136182	33.33	1.00012	0.106456	0.118606	0.415477	3.29535	575.692	1139.53	1093.11	262.767
ENSG00000013810.20	611.942	479.285	983.172	745.794	1028.76	925.692	821.942	820.615	1350.22	543.719	655.756	597.962	812.683	767.686	735.484	538.571	695.595	659.709	964.727	811.003	1525.42	509.982	1107.35	740.048	1213.92	780.993	698.343	1619.35	738.741	153.665	723.97	489.032	159.384
ENSG00000014123.10	580.301	635.1	547.209	575.055	356.232	403.23	568.301	687.33	502.677	702.61	512.721	776.673	591.602	762.073	762.58	1216.17	708.544	530.791	529.766	972.286	425.646	317.04	421.736	976.856	429.992	918.14	356.915	261.918	612.572	128.955	219.732	89.1396	175.967
ENSG00000014138.9	5.35293	159.076	47.6361	228.984	85.9805	48.8064	76.592	60.9838	94.1901	52.8496	35.9642	220.496	59.7998	70.7597	42.5938	127.039	89.68	119.025	48.2013	16.3313	47.057	45.0518	49.0783	117.287	107.746	77.7274	136.119	44.8977	57.1857	47.0812	116.266	76.1493	12.306
ENSG00000014164.7	94.0096	170.971	87.1137	119.214	110.419	257.671	206.407	33.6724	24.837	120.193	180.151	42.0981	78.1982	72.651	76.6844	112.338	131.75	199.345	37.2465	169.343	109.389	122.628	141.414	212.193	67.4961	132.15	126.587	102.326	112.384	101.995	42.213	154.807	86.1263
ENSG00000014216.16	1173.34	1225.74	2144.89	1267.13	2981.5	1392.56	975.649	1140.23	1809.33	984.887	1143.43	1122.98	1258.98	933.971	1595.37	516.074	1496.46	1497.5	1429.67	690.306	2185.89	1094.61	1810.17	1035.26	2364.12	708.544	1366.49	2741.15	1152.54	2069.75	1165.59	1250.05	1622.72
ENSG00000014257.16	63.955	65.4538	183.532	96.6446	84.2331	48.7961	57.441	32.7216	41.9602	61.0137	113.788	61.793	34.7518	67.9686	63.9087	39.4192	73.0802	36.8339	25.0716	94.273	69.8593	32.1345	1.39582	0.184297	122.938	0.106456	70.5722	8.84867	38.2842	5.44458	0.139837	0.299403	3.28556
ENSG00000014641.21	463.29	416.679	356.487	438.192	168.053	404.136	349.107	517.472	301.105	271.688	471.611	366.202	463.513	499.787	447.978	485.006	359.063	351.774	388.768	638.893	270.544	477.562	210.165	519.929	403.366	528.707	459.198	185.023	580.019	450.534	500.916	236.201	616.181
ENSG00000014824.14	691.676	547.359	833.089	703.157	545.773	499.467	471.611	668.725	469.033	524.623	591.07	770.912	423.298	378.43	618.658	543.719	507.801	384.425	433.197	454.725	390.788	821.421	456.478	501.701	511.943	524.623	1047.74	531.562	972.426	358.637	238.517	51.8568	562.293
ENSG00000014919.13	249.774	248.857	319.001	240.375	173.69	229.087	316.999	270.459	105.809	234.691	444.852	248.47	301.214	434.749	329.864	369.254	279.224	343.299	230.628	419.659	280.149	199.241	224.517	167.151	291.678	319.001	203.063	130.227	141.861	78.4154	173.427	28.8938	109.603
ENSG00000015133.19	1609.04	1481.59	1334.7	1639.68	1621.63	1536.14	2741.15	2099.24	1464.88	1606.85	1079.88	2255.1	1420.82	2325.33	1554.96	2205.29	1883.87	1493.38	1020.08	1590.57	1619.35	2116.07	1331.04	1888.33	1460.53	1939.89	1198.41	1698.05	1501.04	5.44458	143.942	98.8104	17.9495
ENSG00000015153.15	162.925	231.644	320.478	216.142	307.121	417.024	381.065	141.348	431.596	425.592	36.4072	264.855	332.799	215.117	277.009	284.76	261.543	292.846	470.98	257.76	233.427	165.766	385.833	261.364	251.767	301.581	343.528	334.442	214.101	132.093	162.232	197.975	119.589
ENSG00000015171.20	1370.29	1598.58	1474.73	1153.95	1222.08	1450.27	1814.4	1418.99	1591.82	1983.24	1163.6	1098.71	1154.41	1677.96	1420.82	1351.94	1434.39	1478.04	975.259	1092.2	1187.05	1083.43	1455.57	1995.2	1067.98	1911.8	1807.75	1209.02	1422.92	400.116	353.777	313.752	486.292
ENSG00000015475.19	803.797	646.027	620.567	867.904	483.914	952.765	671.588	390.945	766.682	832.026	656.086	589.54	878.894	648.628	671.588	501.851	765.084	598.611	465.812	762.73	875.72	505.531	457.954	578.852	768.665	588.797	608.452	452.527	589.032	154.23	111.599	80.107	263.169
ENSG00000015479.20	3616.83	4713.95	4141.64	5194.8	3222.86	4244.17	5026.78	3669.76	3804.85	4933.21	3714.11	4733.2	4007.18	3707.72	4007.18	7470.76	4439.49	3134.56	4298.64	4858.54	4024.12	4166	3675.13	6283.87	3400.98	5676	4355.82	2493.26	4379.73	893.314	1056.69	633.724	1118.54
ENSG00000015532.10	74.2815	59.1352	179.871	14.6004	380.21	76.1536	71.1589	57.0762	99.0248	41.8377	9.10999	50.8163	74.4198	23.3245	86.6986	19.3261	83.3844	155.491	73.5276	66.692	90.3838	6.54178	117.838	0.184297	102.81	62.7055	14.4919	424.329	78.826	238.264	91.5672	208.487	113.768
ENSG00000015568.13	344.987	199.512	400.045	247.108	440.377	215.684	350.83	436.575	871.694	38.5322	35.9963	774.131	522.975	90.5468	734.453	847.173	43.5614	69.5368	246.539	475.747	385.467	350.058	161.179	742.976	10.6922	451.995	345.7	381.585	173.642	100.024	112.64	273.533	124.155
ENSG00000015676.18	793.252	582.123	424.451	525.782	403.862	726.944	787.205	654.022	322.999	447.368	1159.99	703.539	444.499	493.27	641.351	754.899	669.487	731.838	669.384	723.591	431.596	779.401	440.548	422.828	492.751	820.615	587.715	271.68	387.327	615.853	596.95	1100.71	505.345
ENSG00000016864.18	45.0937	65.4538	55.0497	91.6761	63.355	41.9294	81.4296	33.9815	53.7457	44.5928	59.2701	84.7233	66.9148	78.9339	69.1882	148.409	68.6261	7.12561	54.6949	76.0934	41.1398	81.1818	49.3528	68.3226	92.7356	27.409	147.504	54.6626	85.0964	108.133	75.1504	32.5862	48.8983
ENSG00000017260.20	1027.75	590.236	1993.77	605.617	2793.01	513.056	437.576	1233.01	2637.84	1166.26	382.314	793.678	927.575	696.085	1147.48	400.799	720.97	836.935	665.977	507.632	1187.75	842.647	2155.42	498.283	1695.45	818.781	637.347	2645.26	1160.46	445.39	182.245	88.3649	630.305
ENSG00000017427.17	78.5116	134.599	8.65441	13.8618	0.0421474	37.8294	93.2392	24.3052	0.292151	4.34991	68.7057	138.17	27.4019	58.9909	43.4315	105.637	31.5394	123.882	72.9249	58.2501	25.6987	184.878	25.7065	185.736	17.5639	82.9514	234.409	16.2783	53.7492	24.6819	3.44114	0.567724	2.21071
ENSG00000017483.15	102.327	215.032	74.7804	85.0888	96.7361	172.64	169.271	140.164	15.7773	16.1216	61.5238	70.7978	122.469	148.743	49.9373	48.2486	114.698	125.449	137.382	400.878	128.718	45.8176	125.037	57.1857	36.1606	59.1172	279.702	93.179	102.237	77.2609	162.642	10.3547	15.0459
ENSG00000017797.13	2125.58	2860.94	1786.41	2318	1334.7	3593.7	2723.41	2177.18	1290.94	1907.58	2280.31	2453.6	2929.71	2092.3	2078.27	3138.29	2043.85	2183.87	1968.69	2943.01	2308.54	2257.01	1674.42	2503.28	1497.5	2946.77	2851.11	1470.11	2448.68	1409.33	637.48	924.424	1307.02
ENSG00000018189.13	389.569	345.264	406.958	433.607	301.581	315.08	337.571	448.332	469.855	673.591	665.71	786.096	418.726	501.216	329.064	398.188	382.693	528.995	369.267	475.141	346.008	929.361	277.533	437.576	336.105	298.183	438.502	167.259	638.893	193.999	28.5973	60.9704	129.683
ENSG00000018280.17	97.2174	89.2736	117.617	193.638	327.574	63.7742	300.715	63.968	277.171	40.1236	216.074	65.6741	156.182	122.173	53.4452	110.559	121.566	97.5174	110.333	114.848	266.249	47.31	82.6814	122.138	272.662	138.882	116.646	117.691	49.185	43.1628	3.42985	29.4167	4.41515
ENSG00000018408.15	993.752	1761.45	870.145	988.051	151.507	1635.99	1387.55	1615.02	251.128	1054.51	1439.07	1995.2	991.577	462.501	943.647	1426.68	662.106	2125.58	2015.23	1286.59	880.855	1745.46	556.297	2005.09	534.491	1295.68	2405.72	405.18	736.966	1132.53	115.518	476.837	1007.4
ENSG00000018510.16	768.023	661.356	488.4	927.12	608.073	813.608	747.686	800.903	716.05	851.523	1106.86	967.687	887.663	734.821	673.777	510.327	702.61	800.527	508.155	442.707	757.262	652.926	498.844	849.317	858.274	905.753	924.062	522.975	586.316	321.588	495.788	403.609	541.49
ENSG00000018610.15	193.864	461.638	281.41	184.5	113.467	307.625	248.759	303.81	211.341	187.349	354.443	232.951	197.068	234.902	325.83	453.809	257.58	461.448	425.577	303.905	233.66	298.272	177.173	369.479	206.385	553.13	365.811	141.9	370.081	104.337	170.002	151.617	156.201
ENSG00000018699.13	478.274	193.349	1227.96	466.183	1543.37	296.33	345.186	731.694	1472.66	1007.8	257.521	348.002	472.483	487.82	933.77	236.065	405.036	392.19	340.758	544.485	553.051	990.255	1467.76	195.644	1011.92	193.148	286.904	1469.49	658.746	38.522	164.997	72.4579	165.091
ENSG00000019144.19	128.272	207.741	26.6714	58.8208	6.56205	170.125	91.6451	83.5712	1.0226	57.2901	136.629	122.258	77.718	58.2753	67.741	56.4888	18.9164	263.558	39.0527	145.239	133.615	154.794	75.493	115.385	24.9041	157.995	44.8977	51.0821	156.34	1133.75	1098.74	1549.09	868.088
ENSG00000019485.13	129.164	12.2534	52.2566	123.876	78.1084	28.4385	33.0448	85.2935	44.3327	84.8044	36.4072	55.5162	106.57	111.227	153.806	92.9913	66.8532	71.4866	79.9568	125.408	89.119	139.359	88.6333	42.3378	86.9272	64.9885	90.6274	93.1124	146.748	5.44458	74.4203	130.744	20.0572
ENSG00000019549.13	25.1972	22.2207	84.7117	12.7663	4.33563	39.4437	70.2688	200.076	5.53003	77.6027	45.7367	47.171	38.5528	58.2753	69.1882	13.7188	7.26864	92.4524	4.90767	95.7368	12.5109	42.6468	12.6303	139.595	16.5999	22.2352	87.5934	13.0336	18.3582	322.944	402.886	53.1033	293.53
ENSG00000019995.6	842.085	1791.6	850.407	866.153	505.668	1863.32	1172.74	1458.45	613.938	878.182	1430.1	890.451	896.914	1315.6	953.599	979.854	1225.74	1019.05	1153.59	1831.6	960.08	1518.08	857.817	1712.98	519.096	1044.25	1634.64	724.015	1003.89	335.368	158.752	152.23	389.705
ENSG00000020129.16	20.1373	0.145058	55.0497	61.8132	57.0835	85.2276	64.5362	40.2611	57.631	48.2554	52.1324	13.5908	50.9106	35.7971	93.2396	147.437	93.6592	37.8882	18.9739	23.4473	51.5379	50.4804	58.5862	50.0212	44.783	30.3287	56.2001	20.4332	74.5174	196.865	245.397	139.916	193.488
ENSG00000020181.18	5.12773	0.145058	8.85245	11.8532	7.74286	11.1289	1.23002	7.44151	8.0167	0.0751926	63.9083	47.9538	10.8219	11.3045	10.6832	11.9039	0.550167	95.4895	13.6174	85.0799	14.8502	0.0929498	2.25605	0.184297	63.435	55.3484	87.8512	1.13832	4.66406	1.25244	8.47103	39.9617	0.822589
ENSG00000020256.20	116.57	213.534	144.565	145.099	58.3051	23.0583	141.146	112.137	84.812	161.626	115.901	224.438	179.84	202.105	214.44	184.216	125.037	208.592	94.0227	79.6224	125.217	117.508	111.113	91.6904	151.974	148.543	277.776	97.598	81.4652	150.299	137.634	302.158	179.199
ENSG00000020426.11	337.915	274.935	223.192	275.534	370.75	152.007	261.48	374.916	396.946	229.31	272.829	337.691	146.029	326.063	370.081	206.574	173.191	291.853	313.503	305.112	143.62	306.47	372.345	268.429	272.914	290.981	309.689	466.35	320.359	117.794	311.004	45.822	219.349
ENSG00000020577.14	662.786	508.941	450.207	546.585	248.741	706.221	709.708	597.422	163.754	600.897	438.77	416.789	446.225	205.74	670.456	457.092	487.004	819.443	504.094	617.241	504.094	996.788	399.375	669.081	475.001	531.38	744.234	368.951	871.219	707.738	446.757	158.649	528.601
ENSG00000020633.19	1284.11	828.013	968.393	1481.59	664.448	1069.84	1811.92	1194.7	748.037	1180.4	1445.45	1483.99	1143.43	1469.49	1350.22	1568.56	1401.69	1010.01	1256.46	1179.64	886.051	1070.34	971.235	1475.92	755.724	1033.69	871.694	431.19	1104.17	11.136	19.5919	45.822	6.34941
ENSG00000020922.13	644.981	453.483	521.833	850.054	600.096	512.768	477.713	748.037	731.185	533.861	479.131	959.65	785.159	840.853	664.334	876.53	554.746	656.614	839.732	503.291	514.681	576.946	717.795	703.539	522.065	776.138	313.494	570.095	749.86	105.891	237.287	317.228	161.937
ENSG00000021300.14	105.21	188.613	70.6933	69.177	43.1275	143.492	119.764	46.6044	43.3626	118.905	54.8723	66.3522	12.0805	184.783	75.0307	53.9259	94.4894	182.5	148.062	184.804	51.5379	92.937	78.3308	25.8552	41.3303	176.68	74.1431	59.0947	146.499	11.136	1.24039	1.05398	7.84918
ENSG00000021355.13	2578.14	1500.1	4203.22	2702.51	4024.12	2595.64	1938.55	2121.4	4885.3	2335.88	2037.53	1833.3	2962.31	2300.42	2106.28	1316.12	2117.84	2295.96	2000.62	1768.69	3417.11	1650.2	4450.19	1942.11	3074.64	1810.17	1476.86	4098.58	2762.58	128.324	361.029	31.4382	73.5573
ENSG00000021574.13	431.525	491.089	713.103	643.164	827.283	536.202	580.396	682.055	916.087	839.353	828.013	408.922	573.359	591.351	560.779	576.946	587.129	286.644	628.244	649.627	460.648	570.315	720.97	620.454	711.979	619.799	541.346	889.187	540.001	71.6416	86.3669	92.8994	72.2933
ENSG00000021645.19	5.98481	0.145058	0.0666513	0.0835381	0	0.0884209	0.0289637	0.086807	0.00357804	0.0751926	0.184297	27.7646	0.0477655	0.11619	0.0566005	0.0378215	1.49677	0.110568	0.152743	10.9348	0.0193598	0.0929498	1.88015	0.184297	0.570024	0.106456	65.3959	0.415477	0.109966	89.081	9.386	4.7759	23.9558
ENSG00000021762.20	301.779	229.331	256.866	398.761	157.6	377.73	370.693	195.234	209.27	234.97	378.334	372.756	223.317	286.484	230.254	333.703	216.108	242.437	295.532	853.167	254.11	342.398	253.243	261.218	189.473	180.011	259.285	89.9432	175.935	216.469	123.492	179.302	146.908
ENSG00000021776.11	1027.18	685.591	896.825	789.651	771.714	729.432	819.138	949.764	893.7	863.134	748.037	1038.9	861.489	812.596	1120	919.25	988.051	867.724	1170.8	779.401	728.207	1010.01	869.33	787.964	912.853	914.991	1046.12	694.161	661.063	205.121	201.896	209.325	285.804
ENSG00000021826.17	11.5551	18.1702	2.0098	2.55655	0.160611	4.90169	1.23002	12.9184	0.00357804	0.0751926	6.24991	15.4105	5.10651	0.11619	0.0566005	1.00609	0.411234	0.110568	0.152743	0.118538	0.817541	7.30678	0.0136182	12.2929	7.35213	24.6288	19.5626	1.48669	26.1899	18.7934	132.864	30.3186	0.822589
ENSG00000022267.19	1000.18	489.614	2043.85	814.958	2866.44	691.93	314.037	1056.5	1689.67	839.025	428.166	683.378	680.123	512.071	923.28	136.789	808.283	909.89	476.348	258.394	1102.68	636.137	1989.2	467.857	2185.89	653.739	405.87	3896.67	953.172	37.9955	121.872	213.789	36.8148
ENSG00000022277.13	1311.56	1213.92	1211.83	1429.24	832.447	1003.41	1121.81	1666.89	1033.69	1044.25	978.9	1223.89	1493.38	1896.19	1135.06	1279.1	1200.54	932.509	1831.6	1512.85	1436.3	1203.44	945.962	1422.92	1011.08	1488.82	904.597	779.401	1294.13	587.454	940.658	558.2	693.636
ENSG00000022556.16	41.4009	59.7998	6.06367	3.88801	36.2276	6.02712	45.0478	34.7434	34.6661	38.4952	11.5887	123.959	58.044	43.7827	12.1153	128.977	69.097	58.8474	28.2723	63.5642	13.3928	10.2978	7.56008	0.184297	50.1906	154.204	11.2711	67.0158	63.5154	27.7033	25.6936	13.2847	51.5888
ENSG00000022567.10	573.051	416.351	533.016	230.567	854.188	240.656	424.359	505.565	661.811	319.091	214.264	302.573	281.537	348.731	415.614	266.004	284.467	189.282	153.859	246.079	348.599	216.27	668.725	87.412	554.669	441.375	187.836	895.196	205.024	15.9037	39.0889	22.308	29.5421
ENSG00000022840.16	2786.1	2895.26	2497.82	2789.34	2080.36	6343.82	3138.29	3827.69	1343.47	2100.36	3482.59	2934.18	2940.43	3008.16	2119.58	3400.98	3252.48	3923.02	3094.57	2940.43	3341.63	3700.02	2010.18	3860.98	2133.37	2696.9	5333.81	2053.02	3138.29	1781.69	811.166	845.855	1513.14
ENSG00000022976.15	64.9742	52.6314	86.3183	68.1201	34.592	42.7892	119.868	108.423	72.7397	71.3022	141.928	66.0698	97.3432	61.6141	125.638	206.876	80.9816	92.4524	61.7816	100.766	29.2027	180.699	52.4846	25.6399	55.682	16.402	93.463	38.1932	160.568	32.9832	25.6936	12.556	66.4841
ENSG00000023041.11	210.135	136.629	112.265	177.95	170.751	147.947	232.961	147.134	192.191	146.176	390.231	140.618	258.054	181.871	161.121	195.534	258.491	166.072	126.189	296.748	70.4524	163.014	91.0853	254.823	119.511	212.574	132.411	87.7833	127.72	15.9037	78.4852	16.1203	59.1569
ENSG00000023171.18	256.048	66.2553	39.5718	66.7217	132.457	209.454	81.0505	22.6844	63.5146	70.3692	58.0056	117.301	112.081	46.2945	69.8164	58.2632	64.2394	41.9395	286.904	137.654	57.1294	13.3751	27.9618	78.716	118.214	98.9529	60.2461	47.8665	77.0767	10216.1	22040.5	18306.3	6112.63
ENSG00000023191.17	564.995	858.656	592.893	739.62	506.735	823.454	641.855	821.119	699.098	384.945	568.544	546.668	825.496	498.703	604.271	680.531	693.921	1065.04	986.715	744.876	821.231	735.484	539.249	612.638	867.253	687.489	802.405	526.876	423.298	2117.99	1356.14	1236.87	1446.51
ENSG00000023228.14	701.888	1113.8	806.433	969.875	806.433	1132.69	1029.13	997.413	1004.32	629.385	844.396	829.65	1069.84	1255.13	1000.18	1293.64	1012.3	1275.98	618.237	915.304	788.71	604.007	894.863	743.841	1029.13	804.419	1065.04	864.353	1366.49	498.962	709.47	656.422	569.757
ENSG00000023287.13	1274.4	1317.88	1076.41	1455.57	630.525	1637.06	1126.13	1224.63	740.048	1352.8	1479.08	1168.08	1299.78	1639.68	1102.28	1555.63	1086.7	1279.1	1013.4	1221.59	1093.18	1668.86	752.131	1953.94	965.422	1251.74	1564.75	682.92	1486.28	396.263	465.118	354.625	575.95
ENSG00000023318.8	329.316	323.872	569.26	506.813	673.684	191.316	244.19	255.789	746.444	337.81	295.121	404.979	441.09	782.054	398.335	371.698	355.475	505.205	366.364	208.16	261.456	220.68	612.506	260.919	552.503	303.772	323.203	491.79	707.973	176.26	68.3089	89.1396	202.778
ENSG00000023330.15	259.435	185.138	181.674	398.9	269.692	206.498	451.892	196.166	213.906	393.272	300.553	299.856	592.798	434.581	301.099	367.482	412.448	424.495	158.386	321.932	366.642	433.21	253.577	517.401	324.28	313.015	553.051	328.901	259.924	348.072	185.088	66.0325	580.855
ENSG00000023445.16	1379.45	1858.64	1178.92	2026.71	666.24	1767.1	1749.6	2490.59	1112.15	1813.34	1895.03	1969.9	1693.33	1410	1909.62	3982.69	2393	1725.53	2121.4	2364.12	1006.53	2342.05	1043.73	1847.91	1169.06	3680.38	1997.3	572.728	1608.03	9.91612	34.9699	117.272	49.1443
ENSG00000023516.9	1418.99	1470.83	1572.31	1359.37	771.714	1252.33	1219.02	1675.63	1017.05	1767.1	2024.63	1528.36	1379.99	1457.68	1798.64	1608.03	1313.36	1160.5	1204.26	1363.93	1377.01	1292.48	1217.29	2127.81	1230.94	924.372	1461.68	785.159	754.883	266.967	213.546	75.8578	314.98
ENSG00000023572.10	95.3387	266.313	309.689	151.67	96.2739	40.2614	145.682	397.454	149.619	257.388	170.649	203.765	96.6766	77.2843	119.871	91.8223	167.171	144.357	142.442	180.322	154.462	146.376	93.2048	451.299	117.074	275.746	239.822	125.666	264.912	90.7558	75.4243	73.8661	148.319
ENSG00000023608.5	26.8737	73.7854	264.777	119.214	164.577	111.962	149.84	151.484	170.589	29.4715	50.1424	14.5817	66.0704	81.9611	90.5216	112.338	123.61	124.348	45.7319	164.81	32.3967	222.802	93.179	116.108	96.68	144.063	150.062	169.224	83.1025	146.981	467.296	99.6802	216.754
ENSG00000023697.13	368.463	192.606	879.79	305.791	1232.4	500.091	240.338	314.037	532.228	296.935	487.495	446.95	457.802	394.82	438.386	178.641	273.447	160.921	370.885	174.68	611.229	295.687	939.636	228.952	972.286	357.911	437.232	1767.1	327.995	139.606	138.911	46.6539	151.394
ENSG00000023734.11	976.647	834.64	909.408	990.685	1069.84	884.642	849.317	807.358	638.608	597.673	889.031	564.242	756.474	734.453	805.907	671.71	653.675	740.514	853.167	681.287	820.135	686.981	942.648	825.496	927.944	654.022	1164.29	1235.71	672.27	703.838	825.547	565.882	1023.04
ENSG00000023839.12	0.100501	0.145058	16.2602	8.865	15.9198	0.0884209	34.209	0.086807	12.8139	0.0751926	0.184297	0.10449	0.0477655	0.11619	3.87206	32.0978	0.0153487	31.189	0.152743	51.3993	0.0193598	13.7749	24.2354	0.184297	1.43207	0.106456	0.118606	0.0132539	0.109966	5.44458	0.260692	4.57266	0.09486
ENSG00000023892.11	1285.82	1757.41	901.171	1047.98	658.041	1656.51	2078.27	1087.53	1062	944.092	1242.56	1362.51	799.775	1712.25	1442.08	1580.14	1667.72	1096.15	1381.89	1698.05	1072.21	1699.23	971.235	897.062	979.854	1649.29	934.271	602.926	952.544	11.136	19.5919	89.1396	9.72755
ENSG00000023902.14	2092.3	1291.8	2021.36	1834.88	3769.29	1489.89	1741.01	1609.04	1868.74	1777.8	2117.84	1420.82	1927.79	1786.41	1447.54	1105.32	2061.42	3052.92	2008.76	1313.36	2410.82	1645.25	2313.74	1855.91	3222.86	1423.58	1726.73	3948.29	1889.76	342.451	114.184	587.19	310.689
ENSG00000023909.10	459.473	165.136	1016.26	315.45	1152.54	218.549	361.967	373.572	748.95	801.944	253.243	370.467	458.627	533.231	435.153	232.438	410.757	416.406	314.912	170.912	490.543	265.189	923.28	119.53	605.182	272.329	641.193	1264.01	631.342	267.497	29.6811	221.838	754.095
ENSG00000024048.10	1861.81	2595.64	2011.43	2013.38	1644.1	2179	2674.41	2116.07	1584.6	1976.86	2517.1	2090.64	2390.59	2001.85	1717.22	2388.53	2010.18	2429.13	2629.74	2668.77	2196.14	2167.56	1828.71	2069.14	2036.07	1788.27	2786.1	1632.12	2677.38	165.446	402.368	212.809	258.611
ENSG00000024422.12	380.121	311.304	383.683	278.789	794.174	331.373	322.711	848.006	223.005	161.319	362.23	294.269	298.486	143.639	555.869	215.714	204.628	339.372	395.7	178.071	788.372	311.216	480.443	317.693	263.635	368.144	416.542	444.044	431.596	2386.34	1346.31	1515.18	2397.68
ENSG00000024526.17	20.1373	38.7285	41.1103	55.3322	63.9042	80.07	27.1438	124.469	21.4172	33.5199	67.4406	94.9265	129.494	32.6342	21.6013	0.0378215	13.2006	0.110568	0.152743	60.3906	50.0069	20.4352	97.5054	0.184297	26.7646	15.735	120.695	100.708	158.38	5.44458	152.671	3.91884	31.273
ENSG00000024862.17	247.14	153.98	203.581	389.947	217.086	467.299	199.387	242.317	313.015	247.475	328.44	232.277	303.674	213.792	160.821	379.399	413.184	250.745	338.904	242.745	254.965	354.383	311.489	284.156	331.077	199.806	292.466	275.644	151.593	63.6033	90.9847	33.6793	140.447
ENSG00000025039.15	110.548	52.6314	159.772	261.364	96.5776	250.515	143.997	77.2871	60.6936	181.981	455.191	114.047	285.419	429.92	163.829	61.3138	163.942	99.6806	226.111	50.5124	244.086	120.211	107.839	274.174	205.234	273.046	170.168	189.455	242.195	22.2828	25.6936	16.1203	18.1372
ENSG00000025156.13	28.5814	143.892	136.367	130.42	68.8105	110.96	129.764	145.912	110.932	92.0918	128.055	168.982	118.057	90.4687	185.732	249.509	114.445	95.4895	369.16	124.784	40.4625	340.436	112.216	201.721	70.4625	149.715	76.8819	120.952	57.2811	21.1085	28.5973	16.1203	40.9848
ENSG00000025293.17	713.613	939.636	857.459	1303.91	931.312	977.781	1206.41	1152.14	883.613	1369.59	1027.46	1264.01	1113.8	1220.78	1213.92	1553.03	1107.35	1074.52	1217.97	1300.76	1089.71	873.803	1088.78	1622.71	981.617	1295.02	846.878	1053.3	1032.92	419.361	274.15	513.137	272.8
ENSG00000025434.19	140.618	31.2413	4.43754	17.2954	30.3703	98.4896	71.7921	25.2399	62.2247	44.8818	22.2281	52.1262	115.879	25.004	68.3819	65.222	44.7544	33.925	65.4526	28.9289	27.6434	76.1331	45.6337	66.2692	79.0042	47.4265	114.992	43.6474	110.577	31.7589	19.5919	12.4459	43.2722
ENSG00000025708.14	1157.42	1131.11	969.443	1161.62	1476.86	1043.73	1048.71	895.196	735.121	631.002	1250.92	836.527	1316.12	1085.53	1040.68	1161.03	908.616	1927.79	1739.94	1378.7	1656.51	1503.36	938.67	1418.28	2095.37	1413.49	1298.99	571.191	1061.12	62.7611	44.6988	176.651	182.747
ENSG00000025770.19	52.8496	93.6428	180.687	219.32	114.173	123.078	187	163.829	144.258	169.15	146.379	203.675	132.97	159.323	110.98	153.87	191.727	64.8149	101.85	194.592	163.513	204.815	125.491	147.389	78.9282	184.878	100.313	92.5742	99.6672	148.009	194.592	165.913	72.4325
ENSG00000025772.8	119.061	188.974	146.881	124.917	80.3968	61.642	74.6135	133.039	114.723	187.349	229.662	153.766	294.058	112.679	162.268	280.04	125.849	157.305	296.963	215.24	138.4	178.065	93.7858	125.614	108.052	171.218	82.5246	114.782	186.245	801.296	252.226	178.163	539.279
ENSG00000025796.14	979.854	823.454	902.49	795.565	1069.37	520.295	511.029	743.544	1178.42	593.936	731.018	711.483	791.359	924.372	810.788	695.595	594.48	657.375	708.544	387.289	795.565	576.075	935.308	658.661	907.414	581.457	739.171	1047.07	745.831	426.43	380.162	359.068	457.739
ENSG00000025800.14	643.99	1082.52	363.325	690.975	427.129	659.709	678.044	642.47	428.261	911.369	1106.37	743.303	528.707	672.601	629.637	945.249	879.79	637.347	836.935	868.243	724.894	907.746	517.401	762.278	473.514	689.6	535.945	498.525	725.979	504.032	353.296	251.54	629.876
ENSG00000026025.16	8780.03	12038.1	6362.2	12495.3	2485.12	12916.4	11539	12395.6	5071.25	10140.9	13602.4	13298.7	12693.9	13602.4	9689.61	13493	11797.8	14392.7	10437.7	10437.7	10006.8	13298.7	4273.29	15432.7	6167.81	13717.3	14392.7	2699.83	10332.8	20702.4	13528	9464.02	24788.3
ENSG00000026036.22	0.100501	0.145058	10.4543	0.0835381	27.4062	0.0884209	18.4397	0.086807	2.38819	0.0751926	0.184297	0.10449	0.0477655	0.11619	0.0566005	23.4356	0.559767	0.110568	0.152743	0.118538	0.0193598	0.0929498	0.0136182	10.0716	48.5023	0.106456	0.118606	0.0132539	0.109966	9.6462	63.0587	36.0584	24.121
ENSG00000026103.22	143.196	108.781	108.765	129.55	136.282	42.7892	96.1511	203.474	103.523	117.907	211.656	150.69	84.0653	160.935	126.181	71.1951	146.63	104.283	126.968	217.571	128.61	23.5936	82.7399	86.3266	107.45	83.5256	116.925	6.05027	243.687	100.977	71.887	161.217	123.36
ENSG00000026297.16	520.661	345.615	241.803	289.782	395.986	331.881	393.077	157.052	574.802	342.187	292.05	341.988	431.596	375.253	262.287	500.292	332.713	449.489	527.13	398.9	328.93	226.045	310.241	251.536	361.645	310.895	286.177	369.16	252.887	127.151	281.47	428.1	61.7732
ENSG00000026508.20	3907.98	4983.85	2887.44	4616.78	2419.4	3888.77	4666.27	4055.89	2510.96	4349.75	5380.04	3655.99	4997.21	5532.82	3159.46	5690.62	4554.36	4122.33	5194.8	5393.58	3008.16	4997.21	2165.26	5358.66	3569.94	5011.2	4098.58	1902.76	4244.17	2397.68	2615.86	1820.84	2188.74
ENSG00000026559.14	0.100501	13.4043	65.9904	8.865	0.290446	15.9176	0.0289637	13.4264	5.53003	37.9261	0.184297	0.10449	20.7041	142.405	12.7091	10.8788	12.1581	0.110568	32.802	0.118538	8.88457	36.5248	32.9459	0.184297	14.9873	10.5949	48.218	0.415477	0.109966	112.783	137.77	338.762	258.151
ENSG00000026652.15	0.100501	9.92776	7.15149	8.865	89.5243	73.1521	59.1696	100.369	103.895	25.6388	138.25	0.10449	77.8241	116.013	31.5886	198.179	62.9988	36.5186	0.152743	109.539	19.8195	45.0518	73.8762	79.3617	26.127	25.5584	54.8308	54.7719	21.1086	21.1085	0.494885	8.56417	61.3645
ENSG00000026950.17	372.602	255.243	297.116	222.57	770.912	460.788	393.338	253.1	388.417	327.896	314.467	319.764	233.29	201.223	241.723	523.911	319.001	256.785	464.968	432.564	407.564	315.213	314.143	354.731	400.799	280.631	564.585	542.283	423.625	28.5168	0.494885	119.036	42.3801
ENSG00000027001.10	88.4744	11.081	48.2647	61.0121	71.945	14.4225	52.2121	176.749	128.351	76.3382	9.10999	48.4251	155.7	29.1484	81.0806	39.9321	57.852	20.269	27.509	7.09896	79.647	24.98	12.6303	31.3383	93.173	109.638	35.7952	94.1388	88.0775	112.783	0.494885	2.23557	87.4337
ENSG00000027075.15	2088.09	2399	1049.23	1790.1	912.176	2243.33	2874.05	1861.81	1016.26	1979.99	1952.6	3482.59	1267.13	2895.26	1925.29	3348.28	2155.42	1350.22	1554.96	2610.14	1420.82	2274.73	1538.13	2686.56	1096.95	2095.37	1490.71	767.453	1590.57	77.4455	19.1672	55.5135	120.78
ENSG00000027697.15	302.217	213.932	242.121	484.602	945.249	180.798	325.623	463.122	660.331	270.087	501.851	219.711	259.131	333.877	367.321	245.738	236.729	193.182	116.741	257.521	416.371	250.745	503.094	333.703	565.877	140.329	344.482	726.356	269.794	30.8433	22.4259	38.8167	63.0012
ENSG00000027847.14	0.100501	51.6897	39.3453	35.3475	34.8473	103.362	36.6475	9.49724	6.56409	24.0178	9.10999	82.1453	28.2433	29.1484	30.1588	30.4908	25.5158	11.1913	40.4028	29.8159	44.9618	91.4828	35.8495	8.12495	14.385	21.2914	39.1557	19.9452	38.2842	192.895	60.2847	39.9617	96.2354
ENSG00000027869.12	309.921	202.519	157.963	159.064	154.347	384.05	142.158	198.235	104.144	134.081	58.0056	378.334	66.2827	202.105	197.469	153.157	153.889	124.348	119.062	298.889	224.517	86.2173	194.294	103.205	151.731	149.47	176.256	98.8683	242.001	5.44458	7.91186	2.96644	15.5242
ENSG00000028116.18	803.499	623.086	1023.1	969.443	1009.46	474.503	552.048	809.528	1331.04	945.249	459.549	1023.1	1002.86	782.506	1038.9	955.935	606.487	708.544	917.952	678.145	784.895	464.731	1002.86	999.25	902.859	709.299	828.808	1140.93	985.326	52.477	103.783	72.4579	135.227
ENSG00000028137.19	283.275	204.593	341.086	401.11	775.076	525.454	515.543	234.279	598.251	350.058	468.916	442.35	375.464	368.951	293.292	271.363	478.45	526.658	514.997	441.451	245.321	213.377	215.231	474.942	508.144	413.331	362.788	176.145	297.158	2.23895	9.62196	22.9252	18.6211
ENSG00000028203.18	402.342	424.812	640.476	256.509	678.416	435.153	290.458	408.922	629.23	558.52	609.758	514.997	385.229	356.541	395.45	372.756	430.877	209.617	259.219	511.218	368.154	590.39	564.585	349.107	592.703	372.894	284.156	795.908	710.639	283.871	180.471	315.143	215.495
ENSG00000028277.21	685.591	1030.75	672.601	1129.66	462.426	779.924	924.773	873.005	500.809	871.694	1047.74	974.971	1073.78	1158.76	859.469	1205.9	1015.27	1273.05	1501.04	1152.54	878.894	1164.89	576.075	1101.83	831.286	1063.8	1153.59	444.213	998.015	192.436	174.251	621.828	227.533
ENSG00000028310.18	308.097	321.847	325.414	405.957	311.883	426.811	570.886	373.96	316.139	348.744	457.802	334.813	360.418	692.94	422.105	492.184	522.249	578.895	514.234	399.164	360.833	418.664	315.081	511.029	362.363	414.501	454.897	182.168	147.395	425.806	851.651	889.259	328.895
ENSG00000028528.15	1115.66	1582.66	1321.16	1257.86	869.06	1452.96	1124.97	1320.49	1153.95	1205.41	1545.47	1556.64	1143.88	1303.13	1185.86	1677.96	1302.55	1253.1	1561.39	1111.14	1256.46	1523.92	1225.74	1423.58	1181.9	1724.18	1384.1	1043.73	1274.4	596.675	342.267	407.145	559.791
ENSG00000028839.10	637.347	406.288	705.104	781.589	1035.84	454.725	245.262	452.692	818.541	434.979	533.231	357.075	572.46	555.869	703.898	298.913	398.262	351.461	889.582	487.82	330.813	269.318	858.274	200.67	781.589	222.838	687.489	1100.2	397.897	80.991	32.1133	11.7324	68.039
ENSG00000029153.14	98.9222	25.7331	195.403	134.784	453.809	64.6676	150.229	224.517	401.681	361.389	258.283	130.326	154.204	49.956	246.111	87.0674	76.986	174.182	165.625	26.9884	84.7369	72.9249	437.094	151.251	261.757	71.7021	190.92	451.091	75.0454	209.276	174.897	171.972	283.224
ENSG00000029363.17	1991.14	2864.11	1531.66	2066.79	1192.05	2109.83	2547.13	2287.77	1378.08	2093.68	2543.92	1754.8	2248.71	2936.88	2015.23	2686.56	2073.94	1741.01	1731.21	2424.15	1785.02	2030.96	1344.22	2824.84	1354.2	2339.98	1792.54	939.23	1109.46	524.876	697.394	578.551	856.257
ENSG00000029364.12	303.905	355.526	284.627	150.449	359.252	219.32	216.126	333.183	428.624	266.492	149.68	193.787	182.104	246.425	257.76	230.313	239.682	178.51	152.762	224.438	245.902	343.092	203.59	117.981	284.416	161.674	174.182	363.401	195.994	211.527	204.163	28.4208	235.631
ENSG00000029534.21	1198.03	1973.47	2520.02	1883.87	3714.11	4637.66	1177.17	2632.16	1147.48	1676.94	1459.52	1401.1	2943.01	3915.33	1622.71	863.984	2227.57	2325.33	2527.77	1908.96	2686.56	1810.17	1752.36	1006.53	3078.47	1462.86	8573.68	3650.29	2221.59	38.1727	351.801	27.1422	28.8155
ENSG00000029639.11	28.5814	102.137	69.8656	102.418	26.3502	104.829	26.6906	18.42	68.6705	74.4796	0.184297	171.752	62.8241	116.857	24.875	123.662	99.484	36.0777	14.8834	129.55	51.0049	68.3251	39.3716	0.184297	47.5972	24.269	60.8269	28.0644	15.9342	15.9037	56.4701	32.4456	37.0074
ENSG00000029725.17	3263.3	3813.37	2266.76	3295.15	1528.36	2857.91	3755.86	3554.79	2248.71	3636.07	3888.77	4341.01	3605.08	3655.99	3090.81	4722.71	2677.38	4132.41	3686.51	4244.17	2726.81	4488.81	2104.52	4587.34	2417.25	4001.24	3763.86	1491.62	3763.86	889.259	855.712	445.842	975.498
ENSG00000029993.15	68.2231	149.26	105.998	119.214	18.6527	55.0632	31.075	103.958	32.1615	167.055	216.549	132.576	201.51	86.9016	74.4158	93.1688	66.956	72.1999	113.312	60.4322	192.724	280.85	44.768	121.484	60.4278	72.9249	207.811	44.1194	137.243	305.436	419.055	648.349	494.865
ENSG00000030066.13	327.232	621.343	423.106	324.535	325.851	328.93	443.721	556.71	399.567	533.123	591.602	244.488	539.88	607.319	474.675	617.099	556.297	491.872	313.251	724.894	413.689	596.527	434.212	363.347	401.831	521.136	336.549	321.507	260.043	111.51	303.627	253.778	164.132
ENSG00000030110.13	148.352	92.8009	70.6933	159.064	112.242	72.3885	148.286	155.498	55.2375	96.3213	151.515	77.8603	175.699	189.992	183.941	149.595	110.831	87.9099	105.876	176.602	102.295	79.1228	135.885	99.3705	89.8023	107.631	120.097	42.4148	110.577	107.132	8.47103	73.8661	89.0182
ENSG00000030419.16	422.828	1294.13	262.362	414.155	240.837	425.455	605.297	189.473	341.314	526.658	388.069	429.204	225.557	329.986	489.352	463.122	424.389	104.929	200.18	700.382	288.905	654.506	327.853	110.963	381.876	153.958	426.342	255.243	382.587	63.6033	0.401969	0.299403	54.874
ENSG00000030582.18	208.544	170.569	169.43	260.301	828.013	234.712	267.62	156.445	518.731	221.572	89.7177	140.512	253.2	201.605	137.51	185.736	242.027	319.534	236.186	128.473	261.3	107.059	183.998	255.436	546.585	84.1194	163.899	356.609	205.757	517.657	455.834	491.896	290.158
ENSG00000031003.10	3327.26	3501.67	4933.21	4325.66	5879.23	2555.12	2683.78	4341.01	5320.68	3990.57	3169.32	4363.49	3835.25	3112.08	3907.98	3352.99	3219.64	3219.64	3390.45	4118	2369.09	3569.94	5915.8	3332.61	4839.91	3774.81	3465.81	5583.67	4363.49	193.656	174.544	67.5473	205.525
ENSG00000031081.11	1129.19	974.257	698.619	1184.16	306.436	1078.05	1067.98	1374.77	485.498	767.453	1335.53	1479.08	1209.66	629.922	894.863	1138.94	1010.01	2223.92	1224.97	1148.14	1059.3	1457.59	583.365	2034.41	996.531	1104.94	2408.39	442.917	980.856	432.602	106.598	188.224	237.556
ENSG00000031691.7	79.3755	81.6103	151.494	62.3603	24.7962	149.336	36.5212	17.9357	106.096	168.777	84.3302	119.021	131.512	40.8656	86.6986	127.039	87.2512	101.155	88.7216	83.9464	49.7687	81.6279	89.8102	67.5455	121.06	197.093	147.504	39.0533	231.694	1.25244	42.213	21.1981	38.3592
ENSG00000031698.13	872.245	1081.83	976.111	1121.54	585.562	1167.51	1544.41	1250.92	758.674	1083.43	1227.3	1476.86	1229.72	1288.2	1071.27	1343.84	1263.4	1154.41	1523.92	1335.53	1211.41	1334	846.441	1800.19	867.724	1429.24	1162.29	493.71	987.158	658.006	1253.78	357.466	992.508
ENSG00000031823.14	497.949	301.779	294.707	587.981	310.498	279.521	504.67	402.516	373.742	578.773	326.379	456.225	436.527	336.429	406.958	494.89	498.844	713.613	458.846	556.506	511.029	535.303	382.422	491.872	476.876	429.605	348.434	289.845	511.607	355.486	396.971	406.645	326.497
ENSG00000032219.19	1761.45	1968.69	1189.33	1858.64	782.506	1563.87	1641.52	1633.31	1348.44	1720.06	1981.93	2257.01	1624.72	1599.82	1296.83	2036.07	1560.51	1598.58	1099.13	1691.96	1412.82	1993.77	1000.99	1210.79	929.361	1792.54	1664.19	772.09	1272.36	199.739	134.347	41.2844	174.059
ENSG00000032389.13	119.061	178.134	156.163	82.2159	49.6119	167.533	189.201	76.9119	56.555	93.7038	77.1832	190.926	241.574	90.6617	87.7833	83.9403	83.3313	90.6485	54.1211	78.9348	144.752	140.008	88.904	154.05	118.057	106.501	169.411	84.8268	34.9129	109.04	135.722	104.214	95.1017
ENSG00000032444.17	128.565	316.768	135.537	206.231	351.913	267.792	147.56	131.775	198.103	116.987	133.881	110.751	165.507	172.929	138.98	102.98	218.036	146.686	181.235	227.293	191.161	87.4878	149.55	182.274	166.179	169.45	276.143	276.703	191.231	300.713	327.187	439.274	335.056
ENSG00000032742.17	184.242	172.216	250.286	150.449	385.581	172.762	143.242	153.886	447.658	145.885	208.455	119.943	279.774	138.566	318.928	205.44	144.386	186.66	42.5396	126.809	204.944	69.2164	278.669	187.549	248.78	236.773	171.021	451.552	205.554	80.991	26.4953	0.299403	96.853
ENSG00000033011.13	0.100501	8.21081	46.7791	44.337	20.9777	0.0884209	13.9468	0.086807	1.11466	48.9872	0.184297	73.1457	23.1746	15.2118	3.49256	48.5879	30.6264	0.110568	38.3555	35.3646	9.05635	12.522	13.3289	0.184297	25.4907	83.097	44.6491	31.4862	41.3303	67.1293	32.8991	68.7537	18.7328
ENSG00000033030.15	234.902	414.799	329.338	314.345	212.574	165.906	196.096	194.189	218.778	121.938	324.943	205.281	280.149	371.132	330.813	258.108	314.467	184.783	108.483	368.69	209.956	189.092	215.932	394.941	142.595	161.626	465.12	189.756	154.651	54.6148	199.71	123.854	80.229
ENSG00000033050.9	302.835	355.913	153.958	392.19	79.8304	148.743	223.812	237.574	218.701	376.393	311.489	202.265	167.512	273.447	216.258	157.995	159.647	281.862	348.773	602.63	242.664	506.891	209.44	383.723	138.341	402.246	422.105	112.648	195.551	377.784	442.475	266.053	292.258
ENSG00000033100.16	16.877	25.7331	16.2602	30.8938	111.924	19.526	89.1819	24.2175	45.3027	22.3891	0.184297	46.4944	1.53732	117.592	22.8797	27.6378	26.467	6.32037	24.2239	83.3536	51.5379	37.127	34.9996	16.0882	74.3172	4.69116	8.60554	91.5369	16.7382	242.805	127.42	11.7324	131.889
ENSG00000033122.21	0.100501	0.145058	0.0666513	0.0835381	9.42629	0.0884209	0.0289637	11.2032	0.355104	0.0751926	0.184297	0.10449	0.0477655	0.11619	28.0457	1.00609	9.61148	0.110568	4.90767	0.118538	0.0193598	2.88758	1.14297	0.184297	8.58057	0.106456	0.118606	1.48669	0.109966	28.9428	334.967	364.972	31.5442
ENSG00000033170.17	846.092	630.233	1733.08	719.221	2123.02	629.897	577.926	596.15	1712.98	850.407	1384.1	923.724	686.681	342.962	967.687	376.393	595.889	717.174	756.474	426.811	811.987	679.954	1881.05	640.353	1554.96	1345.54	589.974	2271.74	872.637	206.098	448.736	29.1853	579.008
ENSG00000033178.13	670.456	805.722	682.058	687.489	419.397	648.496	589.54	735.72	459.301	728.469	784.895	634.716	708.871	763.133	696.367	657.16	643.047	648.496	828.013	467.981	608.913	658.369	488.929	994.188	392.043	741.61	745.157	428.624	597.962	288.115	96.0329	50.9681	377.644
ENSG00000033327.13	1181.38	1247.91	672.059	1259.93	609.293	1606.85	1382.33	1024.5	558.839	785.159	1753.68	1130.39	1198.41	859.812	974.971	763.81	1025.84	1704.97	1343.47	949.139	1902.76	1215.09	602.065	1530.88	1046.57	689.457	1044.25	909.007	1348.44	1117.27	97.4801	343.806	1019.28
ENSG00000033627.17	204.237	237.801	463.122	417.462	799.775	364.335	199.742	100.67	461.638	186.941	260.675	257.071	267.924	275.282	278.883	138.059	274.067	243.855	376.954	225.168	184.527	192.537	505.531	109.863	553.403	164.077	122.089	923.28	324.371	89.0178	104.391	42.292	119.729
ENSG00000033800.14	863.944	1525.42	1706.33	1239.9	1436.91	857.459	1255.92	1363.93	1813.34	1362.78	1421.74	1481.18	1539.26	2013.38	1218.52	1488.82	1368.14	917.952	1406.59	1255.13	1293.04	1222.72	1765.79	1628.67	1241.58	1120.22	1445.45	1201.05	1418.99	86.0412	83.4398	146.016	85.0937
ENSG00000033867.16	256.482	312.096	140.765	338.61	400.985	139.238	297.256	264.726	290.194	278.831	354.966	384.366	269.495	277.776	262.547	419.065	354.731	355.019	85.927	355.913	141.861	351.03	197.777	155.684	265.096	372.254	302.774	236.273	224.438	132.899	145.634	53.9974	187.855
ENSG00000034053.14	268.547	671.055	225.699	193.813	314.037	286.731	375.355	130.739	293.646	252.512	222.868	443.41	338.763	442.967	199.963	264.789	431.148	261.98	228.254	241.267	186.289	264.912	445.826	412.448	230.202	205.365	392.316	346.267	375.027	208.006	291.608	334.041	220.131
ENSG00000034152.19	1728.13	1102.28	2090.64	1110.06	1851.04	4363.49	1961.15	2200.4	1066.25	1742.07	1913.46	1288.2	1694.42	1536.14	1157.99	1752.36	2033.15	2978.53	2648.97	2054.51	2046.78	2940.43	2086.26	1328.76	1436.3	1351.94	3505.66	2065.6	1902.76	344.088	390.801	361.45	370.205
ENSG00000034510.6	10140.9	13201.2	5618.17	13872.5	3040.27	11620.8	12693.9	11953.6	5642.78	11620.8	13298.7	12395.6	12115.6	14662.5	11422.8	16859.9	11200.8	12610.5	14720.5	14778.4	10201.5	12916.4	5500.59	13129.5	7325.17	14662.5	11696.4	2691.51	9099.83	12061.2	4419.82	4969.47	12870.2
ENSG00000034677.13	949.6	1549.81	1130.39	1000.57	771.126	1083.43	1204.26	1033.69	882.817	960.08	1117.13	1258.98	1222.08	1939.89	1365.46	1175.09	1055.01	1005.46	1433.41	1417.13	815.153	1647.92	892.905	1232.4	791.359	1247.91	1190.62	825.125	1598.58	86.8891	106.094	66.0325	130.494
ENSG00000034693.15	64.626	92.8009	126.11	194.394	207.156	117.436	115.866	42.7176	173.027	130.21	114.507	215.827	149.713	162.235	130.871	145.071	109.918	119.025	193.368	132.071	140.161	115.197	235.928	161.075	78.4255	122.859	31.8224	238.396	167.151	82.2494	45.4779	11.7324	52.6593
ENSG00000034713.8	4166	3200.13	5280.18	3341.63	6343.82	5180.46	3707.72	4431.13	6343.82	3560.22	3431.01	4132.41	3714.11	3248.85	4415.15	2152.13	3421	6046.44	5048.84	4024.12	4439.49	4546.35	5630.65	3412.36	5320.68	2991.83	3795.84	5147.32	4959.78	357.789	168.072	178.163	443.548
ENSG00000035115.22	166.809	160.261	252.574	137.366	131.506	144.85	156.9	126.136	138.552	25.6388	386.266	175.027	60.4557	118.497	195.11	163.829	153.22	140.671	197.434	186.856	75.2663	152.207	156.507	209.079	118.385	185.686	125.554	72.0402	113.234	21.1085	4.68712	18.5846	40.8812
ENSG00000035141.8	320.741	334.23	128.098	128.856	99.4625	85.5016	297.137	151.484	195.053	239.645	28.8779	72.0163	381.2	318.57	263.703	167.2	198.005	496.398	298.486	151.731	204.567	180.938	126.546	578.852	224.175	56.8209	95.3512	78.958	162.836	199.149	293.982	171.13	427.313
ENSG00000035403.18	20696.6	7637.08	40174.1	12209.7	38847.7	14093.5	4871.09	13993.1	30805.3	18992.8	7962.54	11486.2	11290.2	7611.39	23931.8	2469.28	15432.7	9099.83	10201.5	3123.36	24603.4	5071.25	29808.1	3763.86	37743.1	5977.89	4048.71	36249.5	17737.9	1916.54	2006.4	2184.71	1575.83
ENSG00000035499.13	25.1972	11.081	23.303	88.2725	59.2299	84.7651	35.6882	12.0512	78.8064	35.424	51.1266	87.5821	54.4713	56.702	38.3013	18.5436	6.07843	20.269	45.7319	22.6513	43.9733	43.4399	112.564	26.8637	30.4851	34.9509	112.755	136.681	11.6835	12.3807	16.7734	10.0239	18.5941
ENSG00000035664.11	38.2303	9.92776	47.3676	34.7379	73.8762	70.1069	81.9442	123.59	74.682	36.4349	70.7371	137.525	74.8784	48.6093	119.319	9.52414	94.0838	8.84836	29.625	48.9485	207.589	118.024	87.9663	20.1182	57.0327	11.0892	10.8406	157.006	22.4447	22.801	3.39421	116.017	33.9576
ENSG00000035681.9	451.697	1101.35	687.955	873.504	398.408	865.112	675.291	677.605	476.511	603.794	562.264	918.754	832.364	1063.8	842.466	1083.43	725.572	674.896	419.629	592.703	576.946	784.895	466.799	1084.25	453.771	718.336	665.319	384.945	376.393	209.03	223.984	207.224	203.069
ENSG00000035687.10	590.39	307.422	515.281	412.448	323.575	514.323	380.343	480.968	530.791	525.163	809.761	662.532	673.591	924.09	447.978	525.668	576.359	624.97	318.002	567.9	421.765	641.351	481.61	441.465	517.768	300.016	583.637	339.818	404.959	204.045	220.218	138.715	218.693
ENSG00000035862.12	112.358	146.577	31.8104	65.0475	222.57	52.3959	113.643	185.83	145.019	145.421	197.144	87.5821	115.668	131.98	100.039	100.042	85.388	107.746	156.015	138.083	132.857	131.428	67.1918	180.135	167.388	88.1803	115.501	119.983	93.8202	1533.2	1378.59	1620.82	1073.02
ENSG00000035928.16	1404.13	1511.9	1149.83	1205.41	828.307	1192.71	1271.9	900.574	1191.4	1400.26	1243.68	1967.41	1059.06	1231.71	1035.26	1424.24	1157.42	1049.73	955.935	1357.36	899.261	966.255	911.054	1845.52	913.77	1040.68	759.691	902.103	1155.98	241.289	380.458	125.579	270.807
ENSG00000036054.13	439.48	367.737	875.72	618.487	825.907	536.72	639.46	421.751	706.669	559.842	466.066	930.774	583.365	591.196	606.193	293.971	659.709	486.578	508.155	517.168	584.567	532.619	745.157	621.758	798.735	295.6	952.765	686.981	831.844	192.512	168.624	162.81	315.403
ENSG00000036257.13	1156.52	1485.06	1354.2	1224.63	785.159	829.65	1493.38	1589.25	1213.12	1465.62	1508.93	1448.42	1737.42	1765.79	1433.41	1658.96	1301.74	785.788	1223.34	1805.89	948.549	1104.94	1100.79	1008.19	915.801	1393.34	1079.18	788.71	1967.41	336.14	334.57	214.13	396.182
ENSG00000036448.10	1533.78	0.145058	63.5653	756.902	8.77997	100.879	1330.26	88.351	48.098	18.3217	88.8474	8.44084	303.155	1646.3	1312.19	93.7707	29.0857	232.473	85.1816	390.638	80.8058	31.6412	624.97	431.596	593.505	13.3449	1344.22	240.551	181.631	5.44458	1.24039	2.96644	21.0169
ENSG00000036530.9	0.100501	0.145058	4.43754	0.0835381	112.242	5.49285	27.8225	4.64039	82.3221	20.796	96.2974	8.44084	0.0477655	93.7913	10.1818	10.8788	42.1517	23.7164	78.976	0.118538	5.3105	3.84881	28.7223	35.3798	13.0957	54.4484	30.9956	10.5429	0.109966	1.25244	0.795814	9.7928	11.408
ENSG00000036549.13	821.231	1001.51	963.468	926.212	1008.63	1169.62	1134.55	973.907	978.9	1048.22	853.822	1317.2	1181.9	1574.35	1267.13	1439.07	1116.14	783.2	1031.24	774.622	780.333	1093.88	913.194	1320.49	1142.22	1216.74	1107.76	855.254	1091.75	183.442	217.446	47.3095	305.2
ENSG00000037042.9	52.0855	35.4617	22.329	23.8698	78.9509	120.925	30.0032	19.7651	16.2401	39.4202	172.896	43.3326	2.10564	27.2894	10.633	22.8727	23.9928	21.9637	13.4752	6.07764	15.4597	63.813	52.4413	155.286	47.1737	53.6443	9.74446	62.5928	101.421	105.95	12.3572	160.498	95.5881
ENSG00000037241.7	348.102	116.574	156.163	393.763	88.3971	233.077	123.587	248.857	130.206	106.592	161.731	122.655	299.972	302.452	176.589	212.015	166.102	349.925	168.436	348.465	105.37	189.526	206.176	72.5851	221.105	230.495	305.363	91.5369	262.114	291.608	407.145	396.198	538.173
ENSG00000037474.15	517.371	773.682	554.266	754.899	306.072	768.33	891.131	548.268	523.911	489.286	549.753	637.347	574.802	1034.68	535.945	652.394	762.881	509.982	635.588	732.624	429.703	553.708	562.264	486.403	346.191	451.552	788.71	409.46	510.807	230.295	560.427	355.299	347.27
ENSG00000037637.11	193.864	100.76	220.89	112.67	195.139	268.984	195.139	178.959	170.125	117.151	190.159	226.301	152.475	336.654	165.424	244.46	218.208	176.583	202.519	205.453	187.484	120.996	121.059	234.103	238.917	187.839	155.684	263.041	232.364	76.5095	50.8726	27.1422	118.266
ENSG00000037749.12	234.609	94.1468	104.97	184.5	77.735	18.0943	86.2514	36.4588	56.0054	0.0751926	144.377	131.637	66.5882	114.315	101.537	37.5435	104.648	87.9099	42.8969	48.1573	41.4135	124.285	102.027	149.125	105.179	134.221	81.4554	113.032	235.843	36.9184	66.768	22.9872	49.0654
ENSG00000037757.14	90.5678	0.145058	24.2511	42.2911	46.7076	21.5579	33.054	42.2902	56.9298	16.9296	21.4061	19.574	90.4687	75.2898	31.8899	28.0662	76.0395	19.7527	8.88429	20.042	38.9784	57.0327	47.7334	0.184297	41.8383	62.6414	38.8922	11.2711	18.3582	212.697	113.006	359.991	186.091
ENSG00000037897.17	52.0855	4.80566	4.43754	65.1872	6.87577	20.9645	3.93742	0.086807	41.4711	48.2554	41.2163	37.5799	23.8305	0.11619	37.675	47.0149	21.299	55.3484	0.152743	86.8017	58.5564	7.65083	14.0231	74.9329	2.10991	62.3472	19.5626	23.9697	31.5254	15.9037	25.6936	16.1203	56.1375
ENSG00000038210.14	155.154	602.725	157.963	202.107	137.175	244.901	243.703	117.667	288.796	187.349	338.559	265.865	194.963	335.279	352.392	545.11	287.106	132.308	276.754	457.537	126.689	455.566	195.163	514.831	208.55	349.769	336.167	165.815	205.757	52.477	45.9048	21.1981	61.0857
ENSG00000038219.13	3440.01	4355.82	2775.73	4637.66	1814.4	4230.67	4594.54	4024.12	2276.69	3412.36	3876.61	4273.29	4195.19	4098.58	3982.69	5136.81	4109.39	3813.37	4604.89	4829.12	4349.75	3841.27	2610.14	5082.77	2536.38	5368.77	3680.38	1272.36	3961.86	1045.69	1515.18	551.683	1314.43
ENSG00000038274.17	1712.9	2181.27	1341.16	1664.19	1047.74	2095.37	2046.78	1486.28	1296.83	1702.73	1686.17	1863.32	1384.1	2302.55	1587.15	2467.78	1885.74	2335.88	1935.1	2334.34	1353.49	1780.46	1277.52	1597.63	1342	2271.74	1825.86	1134.55	1947.58	227.639	251.943	280.065	368.628
ENSG00000038358.15	218.198	303.581	358.331	254.695	237.646	404.724	581.457	390.324	255.243	248.756	341.19	471.611	319.922	270.599	317.29	696.367	405.075	383.723	634.699	449.771	389.132	345.519	400.414	393.99	328.494	445.034	340.491	266.18	614.571	231.977	239.087	514.819	199.906
ENSG00000038382.20	932.509	1135.06	1050.93	1263.4	859.012	1150.85	1358.41	1299.78	891.828	1179.64	1274.4	1700.31	1418.99	998.478	1246.48	1432.03	1112.98	1230.94	1040.68	1020.08	1169.62	1495.49	758.674	1523.92	810.788	1521.07	1708.48	842.286	1082.92	1637.31	2386.34	2508.06	1536.71
ENSG00000038427.16	1725.53	944.262	1173.96	1406.59	5106.62	694.434	1518.08	1437.89	4080.81	1220.06	962.541	1659.89	1358.41	2160.49	1399.45	838.039	1939.89	1250.14	1363.79	1518.08	1721.87	1238.55	623.613	1815.79	3385.21	1158.76	1334.7	399.769	1070.9	619.841	178.898	41.6164	608.458
ENSG00000038532.16	792.324	603.573	610.655	603.347	709.136	496.921	589.967	372.73	473.821	454.519	525.668	519.453	522.249	380.343	563.343	499.382	576.243	966.413	447.716	834.939	528.041	592.893	711.483	517.544	507.801	567.004	729.704	746.167	599.78	285.514	236.515	164.782	175.022
ENSG00000039123.16	394.3	707.718	680.531	966.57	672.601	808.749	723.226	755.5	905.753	769	1231.33	1242.56	1042.58	462.426	878.555	767.686	836.527	542.862	620.196	726.944	746.748	763.459	678.416	411.134	576.075	957.012	847.173	617.099	807.587	227.243	439.45	369.067	453.343
ENSG00000039319.17	346.414	247.541	159.097	329.338	242.961	285.142	215.463	256.007	343.528	254.425	1097.53	312.468	314.662	680.949	338.763	246.745	270.599	74.209	208.096	186.045	355.833	293.292	154.157	272.982	258.491	243.205	224.516	197.019	92.4362	101.201	44.5234	85.719	157.234
ENSG00000039523.20	802.822	1002.36	362.515	597.962	325.952	973.016	864.855	551.71	255.287	518.928	1061.67	878.894	714.577	605.182	700.865	591.07	717.572	1403.32	645.545	908.199	791.978	918.328	402.825	939.23	462.294	708.439	1277.52	339.898	661.359	747.952	565.882	605.561	435.859
ENSG00000039560.14	971.041	1511.02	375.781	894.863	99.4625	969.443	1089.71	921.159	295.944	581.651	1202.3	1399.45	858.274	442.145	782.189	772.09	523.911	1322.43	981.617	1489.89	471.611	1479.69	282.281	1112.15	359.539	1271.9	1449.23	274.067	1024.5	4142.42	1434.95	1940.5	4327.43
ENSG00000039650.12	41.8685	145.203	79.3713	81.7074	81.6459	61.642	76.1176	78.9315	110.521	31.2506	155.204	95.5264	62.8241	120.77	83.062	128.351	112.623	25.7682	36.5687	115.103	149.568	119.101	87.9336	260.267	56.2001	12.8695	32.6929	51.7488	109.061	226.59	196.33	131.678	159.869
ENSG00000040199.18	308.873	436.527	369.353	335.382	106.344	199.512	270.765	205.824	121.616	184.256	244.224	181.517	236.483	459.193	112.385	163.002	193.912	156.592	199.241	336.549	148.787	434.266	156.037	456.707	154.952	315.784	427.574	196.352	363.002	57.1327	48.5498	195.649	92.8994
ENSG00000040275.17	230.861	198.103	220.067	76.7965	122.465	181.043	126.203	138.219	174.892	139.988	136.062	67.0121	189.667	97.3021	71.7021	219.32	149.592	175.326	57.3119	118.351	189.455	61.5898	162.068	139.45	248.044	48.402	196.698	260.545	130.035	47.0812	95.4227	209.063	96.3072
ENSG00000040341.18	1362.78	685.049	1864.65	1367.22	2232.07	877.826	623.411	1227.96	2525.66	1728.13	920.136	1192.05	1245.06	802.822	1320.49	420.936	883.613	873.005	917.302	848.006	1255.13	722.097	2210.34	566.879	1700.31	999.703	930.278	2592.09	1213.12	178.898	53.2314	102.825	223.984
ENSG00000040487.13	12.2003	23.8856	26.6714	27.6679	15.7129	0.0884209	10.1876	3.87914	24.4003	24.0178	23.1468	0.10449	13.3391	0.11619	35.2981	1.00609	7.26864	0.110568	15.6602	0.118538	13.3928	50.917	16.6412	48.8057	12.3309	0.106456	62.7596	5.24777	15.0733	26.7384	26.4457	12.9077	16.2236
ENSG00000040531.16	38.6918	104.283	172.592	60.9516	530.385	69.8335	7.51116	17.9357	258.779	99.2818	16.5879	28.73	101.66	111.962	77.2282	99.7573	48.402	0.110568	76.8598	80.3966	139.311	60.0266	275.49	68.3226	163.209	88.9712	79.2934	459.366	61.8464	43.3468	27.2908	43.2722	46.6357
ENSG00000040633.13	352.104	472.231	305.761	523.047	250.316	336.712	421.205	261.3	243.695	228.229	360.304	650.436	409.586	281.959	284.75	434.741	438.102	429.058	265.435	382.693	412.705	485.323	359.685	194.086	321.9	372.345	379.894	297.137	386.468	500.68	598.418	412.91	410.469
ENSG00000040933.16	929.837	790.696	582.413	822.222	695.243	824.097	1728.13	672.834	718.014	833.478	917.302	1237.29	662.406	993.752	862.04	1129.66	892.238	672.834	607.795	1304.68	773.18	849.676	717.572	1378.7	666.24	1199.06	797.011	430.115	709.004	137.778	161.136	147.07	172.536
ENSG00000041353.10	6572.83	1783.44	12295.7	4290.48	15577.2	3295.15	1416.38	5618.17	20226	9004.11	2448.68	2412.66	3841.27	3470.37	7205.8	705.323	4722.71	3707.72	2836.8	1018.01	7962.54	2263.16	14778.4	1336.87	11620.8	996.273	708.544	13405.9	6105.96	811.166	9.22303	38.9534	1290.75
ENSG00000041357.16	948.549	1021.94	626.633	1605.33	545.209	411.134	1039.32	1611.25	829.388	984.303	1271.9	1287.07	1247.91	1238.55	1266.48	1542.09	1011.08	1609.04	1463.72	1118.86	943.188	1046.12	582.571	909.643	830.063	1166.89	1598.58	488.4	1318.78	496.074	632.483	669.851	595.062
ENSG00000041515.16	65.8126	0.145058	0.0666513	0.0835381	0.0421474	4.90169	0.0289637	9.49724	0.00357804	0.0751926	0.184297	0.10449	0.0477655	0.11619	0.0566005	0.0378215	0.0153487	0.110568	0.152743	0.118538	0.817541	3.84881	12.6303	0.184297	0.0209778	30.9169	0.118606	0.0132539	0.109966	23.053	1.73145	0.452555	11.8031
ENSG00000041802.11	262.919	248.158	416.611	358.181	168.63	390.324	418.907	222.161	300.483	326.755	389.053	457.321	328.724	394.415	213.89	239.872	354.469	318.405	185.686	255.243	259.785	319.001	187.389	329.065	246.312	475.294	531.711	165.404	152.657	115.605	356.773	229.036	179.347
ENSG00000041880.14	92.7607	119.587	92.383	110.948	53.8729	120.672	40.399	19.1446	32.5628	33.9187	123.217	99.1016	25.5203	96.7692	77.7245	125.056	94.2073	76.8732	140.713	38.2693	43.2868	143.713	53.4742	164.89	72.7397	155.715	95.3512	72.1999	43.2485	175.824	67.9415	22.1614	58.7534
ENSG00000041982.16	0.100501	0.145058	2.0098	0.0835381	1.49001	0.0884209	0.0289637	0.086807	0.00357804	0.0751926	0.184297	0.10449	0.0477655	3.70728	7.2995	8.96213	0.0153487	19.3786	0.152743	35.6145	0.0193598	0.0929498	1.88015	17.7845	0.0209778	55.6087	125.871	0.0132539	52.423	860.63	14.8065	0.789926	345.513
ENSG00000041988.15	67.6362	80.1309	16.2602	114.001	37.1922	39.4437	87.7006	10.4196	47.1912	42.2061	16.8226	133.993	132.857	83.1761	34.7111	104.35	73.0802	83.4028	100.187	68.3908	30.7884	238.219	33.7659	123.484	38.4513	63.6188	41.4394	14.3073	97.5851	108.919	28.9499	31.5261	57.803
ENSG00000042062.13	77.4027	55.0556	179.871	223.375	235.828	257.987	107.289	112.137	137.767	106.242	162.115	75.0041	89.7921	102.045	71.0268	66.9511	122.173	119.489	107.896	38.2693	192.191	151.593	174.461	64.619	128.425	107.139	218.502	295.991	107.298	5.44458	15.4171	1.44809	13.1266
ENSG00000042088.14	342.788	259.604	195.985	210.624	176.176	120.193	380.6	133.735	176.068	340.835	264.704	489.212	232.393	206.767	198.204	341.49	269.318	300.867	308.18	408.208	194.336	189.092	208.944	205.772	246.079	435.153	249.017	142.261	344.242	113.395	110.728	27.1422	105.745
ENSG00000042286.15	45.0937	112.163	44.5801	8.865	13.9354	22.5757	4.44254	14.6058	14.5472	96.3213	0.184297	17.5735	2.55453	0.11619	15.3461	19.3261	17.5008	37.4544	4.90767	26.9884	0.0193598	47.7351	12.6303	9.56811	30.4851	19.8668	24.435	12.3754	16.7382	79.445	78.9488	124.777	180.722
ENSG00000042429.12	135.007	408.565	311.7	226.045	188.892	557.18	225.542	212.365	218.909	294.044	158.564	261.622	205.964	183.357	139.715	307.625	226.49	201.688	118.664	240.689	167.246	145.239	249.181	119.636	162.374	204.815	150.816	157.775	261.05	125.592	269.77	488.385	123.791
ENSG00000042445.14	60.5754	68.7552	17.9611	10.7994	105.937	7.32784	76.1176	67.5749	85.6306	27.2311	6.24991	42.7802	8.3475	37.6981	75.0307	46.6329	34.6737	28.358	30.5825	44.745	13.3928	63.5393	42.9605	25.355	41.5238	90.9136	18.7663	34.5053	11.6835	181.928	204.24	147.815	163.752
ENSG00000042493.16	231.148	333.703	278.989	321.847	156.713	132.607	384.496	244.224	330.918	305.625	93.8636	157.574	260.05	287.826	243.47	279.521	233.995	511.155	643.99	262.964	447.368	367.412	192.543	293.292	176.824	418.133	161.65	168.925	390.709	468.503	526.281	786.237	286.207
ENSG00000042753.12	289.07	297.309	353.936	234.475	457.802	183.534	181.844	131.79	204.853	215.032	248.516	191.079	295.6	116.013	153.382	198.755	249.406	197.839	308.266	259.33	171.082	153.98	287.515	269.318	323.281	102.169	261.98	336.712	105.875	609.586	528.387	178.163	593.204
ENSG00000042832.12	0.100501	0.145058	6.06367	0.0835381	12.1955	0.0884209	31.5656	27.3251	24.837	8.45419	0.184297	0.10449	4.42443	27.7926	0.0566005	0.0378215	0.411234	0.110568	0.152743	0.118538	5.80865	0.0929498	18.039	0.184297	0.0209778	0.106456	0.118606	9.42236	0.109966	11.136	1.45093	0.299403	18.4623
ENSG00000043093.15	1179.64	2463.05	1342.73	1187.05	1292.48	1638.38	1807.75	1568.56	1051.52	1628.67	1834.88	1707.59	1257.86	1085.08	1067.4	657.375	1183.24	2626.88	2364.12	2559.03	1277.52	2251.33	1913.46	2106.28	1196.41	1599.82	1426.04	1760.31	1763.32	123.299	124.081	87.6247	181.451
ENSG00000043143.20	1066.9	1334	665.71	1222.72	626.487	847.173	1184.16	1205.9	524.112	929.837	1417.13	1295.68	953.172	949.6	873.504	1344.93	1508.93	895.196	1113.8	1508.93	806.433	1472.66	893.342	1360.28	720.657	1211.83	889.914	571.829	1056.5	274.784	540.836	696.238	281.294
ENSG00000043514.17	224.517	142.397	111.393	90.4371	100.879	167.233	75.2663	176.433	147.643	80.8172	203.265	87.5821	148.245	148.996	131.653	83.2483	117.624	16.7102	73.1457	100.143	76.0629	55.0684	194.03	297.558	128.649	161.752	57.7291	115.326	15.5085	47.0812	60.5509	1.4413	91.376
ENSG00000044090.10	103.318	108.752	70.6933	44.337	58.3051	74.26	31.418	71.7921	56.1762	24.7762	21.9045	34.4722	56.6482	45.6337	44.0377	40.8184	82.2341	89.8433	74.7448	33.4269	104.058	34.5561	56.4302	80.0241	66.6867	139.359	118.288	57.2352	51.3667	234.321	531.674	366.903	241.379
ENSG00000044115.21	1610.32	1955.33	1907.58	1804.68	1772.76	1385.7	1896.19	1944.49	1749.6	1405.06	1593.8	1831.6	1986.32	1490.71	1887.15	1224.63	1116.87	1967.41	2356.36	1913.46	2384.08	1633.31	1401.69	1566.51	1605.33	1620.51	2271.74	2177.18	1587.15	2667.59	1935.19	1949.63	2455.62
ENSG00000044446.12	326.285	191.566	173.091	97.6199	239.414	133.734	163.209	31.8489	153.934	182.94	86.9016	133.615	201.034	198.582	88.5392	132.49	214.408	33.925	170.081	281.475	246.539	72.2409	146.671	179.282	172.804	61.5603	288.289	126.661	168.432	123.951	69.0208	221.241	130.609
ENSG00000044459.15	1937.03	1353.49	2726.81	1330.26	2972.32	1262.69	494.332	1858.64	3730.21	1761.45	1036.77	1018.52	1368.7	971.429	2092.3	574.399	1455.57	1129.42	841.864	1001.89	1398.69	1220.78	3263.3	854.005	2196.14	601.247	1430.1	2936.88	1155.2	125.904	123.713	68.0931	141.874
ENSG00000044574.8	288.022	331.792	305.761	232.757	702.897	271.874	474.949	177.774	665.982	311.426	572.341	395.45	382.743	536.214	325.83	335.121	166.437	256.229	386.738	412.223	291.886	441.088	267.188	468.301	456.751	339.914	372.301	215.471	317.538	1017.02	1337.34	1883.28	1746.85
ENSG00000046604.13	0.100501	9.92776	21.5966	35.3475	5.7548	0.0884209	7.08607	9.49724	1.64506	0.0751926	0.184297	0.10449	12.0805	0.11619	18.9631	1.00609	0.0153487	0.110568	0.152743	17.8153	36.6185	0.0929498	11.2194	0.184297	3.17681	4.06304	0.118606	8.84867	55.1844	809.043	71.1458	1118.54	388.35
ENSG00000046647.13	4.46924	41.4018	51.1268	70.8933	17.0946	80.07	97.4644	35.4075	23.0174	34.8235	44.9329	27.0963	45.6389	105.907	76.6844	16.7281	58.0992	13.0995	136.186	43.9803	36.1277	21.0861	16.6412	42.3378	38.1679	27.2413	72.7946	29.4878	0.109966	63.6033	2.60337	7.4625	90.4479
ENSG00000046651.15	521.213	833.96	867.253	963.802	1111.14	700.382	855.684	583.513	1109.46	882.817	1267.82	1042.58	1095.67	640.031	922.47	949.764	802.822	829.65	668.417	626.779	468.916	992.043	1136.68	793.252	1124.55	1042.96	1080.52	1002.86	977.276	36.9184	82.6323	44.7851	84.8426
ENSG00000046653.15	0.100501	0.145058	3.14366	3.88801	19.0582	4.36724	13.9379	87.0339	2.86933	80.3932	0.184297	0.10449	2.10564	0.11619	15.9563	12.6999	1.36818	20.269	0.152743	0.118538	12.5109	12.522	0.378564	0.184297	19.4272	0.106456	0.118606	8.84867	7.5405	39.8172	10.1137	21.1981	33.8332
ENSG00000047056.16	526.14	298.165	529.213	483.914	731.838	444.728	394.492	598.889	760.201	601.392	452.886	486.1	450.875	649.037	556.71	416.058	482.425	432.65	613.378	436.551	363.401	775.78	531.38	343.86	467.74	649.348	321.847	839.025	482.832	165.42	230.014	133.163	205.342
ENSG00000047188.16	361.828	524.623	812.962	283.466	652.394	313.135	311.777	389.899	777.513	576.596	291.445	610.655	180.798	337.257	392.253	637.492	451.552	491.708	357.559	569.547	386.58	488.017	608.452	509.614	609.758	176.119	168.782	581.643	319.764	130.609	231.915	130.609	117.039
ENSG00000047230.15	180.075	147.881	272.9	134.681	312.589	171.321	110.171	280.85	304.46	189.756	97.0147	141.679	151.296	101.85	170.866	80.4418	214.205	248.361	294.451	153.951	105.37	119.994	242.097	130.296	151.854	85.1981	48.9245	386.524	173.172	15.9037	19.5919	7.4625	88.7333
ENSG00000047249.18	300.782	294.428	310.112	362.23	231.644	376.393	223.22	122.365	316.768	240.656	242.027	512.721	271.738	311.83	310.112	437.34	209.845	111.642	130.897	220.617	285.527	215.932	257.878	159.096	184.55	257.58	225.951	294.269	372.602	317.401	193.343	145.033	291.174
ENSG00000047315.17	1089.23	1287.55	1012.88	1452.09	649.348	1229.32	1537.22	1218.52	1045.58	1200.54	1283.28	1269.3	1261.32	2090.64	1368.14	1768.69	1487.97	875.72	1405.06	1251.74	1072.79	1201.68	971.909	1368.7	902.49	1481.59	897.211	622.207	1393.34	341.338	818.469	67.6301	481.969
ENSG00000047346.12	341.568	246.188	540.551	680.949	551.032	494.332	382.587	587.129	482.09	487.918	741.61	376.073	380.343	367.737	312.468	396.946	471.136	502.47	295.806	506.735	432.016	394.732	501.375	486.926	432.016	512.199	672.059	583.365	389.357	137.778	102.381	282.097	220.389
ENSG00000047365.12	1454.78	1637.06	1264.01	1551.1	694.589	1555.63	1991.14	1521.07	1073.78	1571.26	2263.16	1798.64	1593.8	2234.72	1450.27	2560.89	1608.03	1281.43	951.353	1375.5	835.292	1551.1	1029.13	1650.2	1048.22	2493.26	1989.2	533.982	1667.72	242.744	13.9743	7.4625	96.1962
ENSG00000047410.14	4616.78	4997.21	3569.94	4683.94	1935.1	4468.33	5123.92	5440.19	2806.49	4468.33	7496.3	7743.4	5517.39	6789.14	4782.5	7637.08	4906.84	4148.26	5238.32	5569.25	5095.28	5642.78	2707.86	6756.53	3119.71	7228.52	5194.8	1548.57	3896.67	1042.39	1432.95	1008.21	1439.04
ENSG00000047578.13	105.774	137.517	114.431	223.152	148.183	39.4437	101.496	97.7211	96.7361	101.85	150.501	10.9881	88.904	219.488	123.801	149.71	86.5641	71.2532	160.681	7.73434	74.0544	33.82	105.566	96.6581	124.322	163.409	87.0131	81.4554	65.6573	145.981	103.098	200.726	163.492
ENSG00000047579.20	567.004	75.5646	151.494	289.469	162.697	80.07	199.872	130.035	208.804	236.186	314.785	239.095	272.662	316.018	310.355	425.7	236.816	547.359	388.007	331.445	200.757	444.499	183.124	593.81	377.28	141.37	410.832	183.555	233.91	41.6865	38.6036	7.4625	16.8104
ENSG00000047621.12	365.283	57.8215	176.403	85.0888	149.8	77.5027	94.8833	172.896	125.173	205.586	139.072	122.173	263.635	192.517	312.898	234.981	144.602	178.052	129.9	242.196	152.393	201.201	113.606	75.6741	167.259	157.254	320.962	123.509	115.125	35.5136	77.4455	13.9167	83.1776
ENSG00000047644.19	765.593	808.654	899.244	755.457	995.303	891.625	1044.61	581.099	483.305	899.658	1008.63	818.661	874.595	976.437	385.231	1003.41	1105.32	821.889	1347.83	703.539	1261.32	1019.05	828.013	752.01	996.531	634.539	1141.87	1387.55	939.23	220.035	350.234	390.151	354.858
ENSG00000047648.23	1036.31	202.327	2399	770.912	3888.77	991.025	412.959	764.529	2337.69	1273.79	573.205	426.156	502.677	294.181	1123.52	77.4886	833.089	598.045	650.645	248.524	1360.94	479.606	2629.74	441.98	3037.57	324.943	441.3	4782.5	1002.86	47.0812	13.4242	7.4625	18.1372
ENSG00000047662.5	0.100501	0.145058	0.0666513	0.0835381	0.0690007	0.0884209	27.5647	0.086807	0.00357804	0.0751926	0.184297	0.10449	0.0477655	8.59951	0.0566005	0.0378215	0.0153487	0.110568	0.152743	0.118538	0.679383	0.0929498	0.0136182	0.184297	0.0209778	0.106456	0.118606	0.0132539	0.109966	791.993	3173.04	3365.73	539.993
ENSG00000047849.21	2629.74	2946.77	1451.16	2141.88	706.669	2995.67	3462.19	3680.38	855.684	2038.78	3509.27	2962.31	2053.02	1831.6	2043.85	2822.61	1997.3	3412.36	3273.81	3164.51	2629.74	4055.89	1219.02	3576.63	1495.49	3008.16	2751.91	871.694	2857.91	3433.25	1880.27	1467.56	2826.03
ENSG00000047932.14	355.833	385.229	383.683	372.481	227.838	331.881	1014.79	505.565	339.898	580.925	359.403	414.799	229.087	470.291	579.384	625.743	531.826	335.757	391.681	543.369	368.423	303.278	388.768	504.67	183.428	464.644	287.605	294.52	242.195	236.48	185.088	96.7823	420.683
ENSG00000048028.11	600.096	651.064	619.067	684.298	211.923	501.216	1019.05	679.041	287.122	517.401	923.724	1138.94	440.685	862.236	720.084	582.986	551.032	376.971	701.327	413.24	339.521	615.839	311.777	907.414	423.869	605.041	440.048	203.129	521.016	70.1911	159.807	29.4969	166.49
ENSG00000048052.21	1456.66	1067.98	1665.61	1718.82	2003.25	734.821	1083.43	1362.78	2563.76	1726.73	1487.06	1213.92	1637.67	1443.64	1328.76	1160.46	1101.35	1298.99	1084.25	1314.92	1201.68	1291.8	2285.32	1117.13	1834.88	1285.82	863.134	2443.31	1311.56	137.082	52.2527	114.272	121.371
ENSG00000048140.18	204.237	40.5873	38.2739	105.117	60.7741	119.8	100.417	179.575	85.4464	31.7919	87.3491	39.5997	129.359	47.0464	70.9685	49.7848	81.1385	74.5537	185.873	108.191	77.9199	65.2648	85.4464	260.823	65.1126	73.3457	306.072	22.0929	82.0524	409.798	276.028	209.354	237.287
ENSG00000048162.21	208.459	191.879	104.403	102.268	58.8367	96.9902	112.677	138.663	107.057	159.547	63.3773	217.078	170.992	160.935	192.912	247.736	124.049	69.823	191.079	344.482	115.548	161.752	90.5031	149.8	213.023	99.8273	150.69	45.5013	141.824	90.298	341.158	58.7637	278.093
ENSG00000048342.17	143.274	113.44	16.2602	52.3802	71.2762	10.2721	66.5279	78.166	103.318	31.7919	88.8474	16.774	99.2064	39.1792	13.2123	30.983	59.5307	53.626	30.5825	33.5817	52.2432	65.2648	68.4079	20.3888	34.2447	18.5112	28.0168	7.01866	92.8921	116.175	173.787	93.5971	122.801
ENSG00000048392.12	420.031	488.017	436.666	676.665	224.671	567.004	546.855	628.244	296.078	709.136	1136.68	536.974	500.72	365.67	539.438	955.441	690.306	240.962	491.708	551.138	636.589	575.055	507.422	526.658	343.528	882.124	310.241	305.112	582.123	357.534	227.387	103.783	515.784
ENSG00000048405.10	710.276	1107.76	357.43	242.745	507.913	507.422	412.246	476.664	527.484	776.86	402.067	614.986	454.897	631.002	476.876	815.153	586.143	330.308	378.22	806.093	495.361	386.026	577.813	755.978	412.246	760.933	498.209	354.731	509.791	133.087	119.369	11.7324	202.604
ENSG00000048471.14	770.397	764.001	1136.68	1060.67	661.359	1074.96	658.661	631.002	725.572	679.121	646.021	732.039	1016.63	1062.74	836.527	1121.54	1087.53	966.413	787.728	1013.4	794.452	967.214	720.084	838.523	903.796	1287.55	972.286	866.72	940.707	187.932	250.798	31.3723	166.15
ENSG00000048544.6	327.735	208.256	317.354	301.264	208.383	344.661	241.179	226.417	211.839	233.359	247.196	336.167	357.4	397.179	425.115	527.596	403.81	292.61	235.889	192.927	214.371	292.39	233.735	268.675	149.487	522.374	564.995	219.753	180.635	114.923	242.875	94.4602	152.902
ENSG00000048649.13	2795.74	2824.84	2806.49	3033.42	2686.56	3126.45	2686.56	2936.88	3636.07	2906.81	2302.55	3263.3	3011.23	2621.41	2699.83	2671.13	2789.34	2196.14	2853.91	3237.74	2555.12	3509.27	3273.81	4166	2677.38	3150.68	3155.8	2536.38	2824.84	765.402	861.591	660.385	845.855
ENSG00000048707.15	821.942	869.06	920.633	1072.79	1089.23	676.353	1217.29	1192.71	1153.59	1144.4	1108.93	1254.51	733.664	854.188	1081	1530.88	1171.8	917.302	973.378	1015.27	1087.53	834.403	868.654	894.464	881.783	932.791	1084.25	880.855	609.589	520.303	245.242	114.512	464.142
ENSG00000048740.18	2063.07	2058.07	2458.41	2335.88	3119.71	2076.11	2056.63	2072.19	2696.9	2547.13	2050.64	2156.84	1860.22	2054.51	1973.47	2144.89	2003.25	1545.47	2236.5	2255.1	1869.91	1613.76	3070.54	1885.74	2448.68	2248.71	1786.41	2475.05	1841.89	674.701	1.24039	20.1048	841.836
ENSG00000048828.17	2335.88	2635.19	2119.58	2325.33	2239	1927.79	2200.4	2445.34	1721.87	2099.24	2455.94	1780.46	2732.34	2864.11	2335.88	2323.31	2434.6	2276.69	2217.83	2148.57	2210.34	2369.09	2221.59	2981.5	2414.94	2169.16	2699.83	1878.13	2174.79	1484.4	890.991	962.277	1263.23
ENSG00000048991.16	1467.76	1537.22	1849.33	1810.17	2366.04	1277.52	1637.67	1369.59	2258.34	1920.97	1801.85	1527.39	2257.01	1853.32	2318	1911.8	1592.79	1491.62	1879.49	1941.43	1237.96	1368.14	2278.42	2205.29	1911.8	2500.37	1871.84	1860.22	2421.75	258.81	97.3471	150.953	258.047
ENSG00000049130.16	199.071	98.2262	94.7994	250.73	520.874	114.327	95.1156	196.286	406.59	246.463	79.3249	319.09	69.0456	38.1782	122.326	159.989	107.981	326.171	161.272	158.086	462.12	201.056	263.736	60.8391	384.496	115.637	359.156	1100.79	298.183	11.136	25.1066	11.7324	82.3515
ENSG00000049167.15	53.6726	15.7667	105.154	162.156	124.727	109.654	84.7406	100.88	88.1609	104.174	158.417	158.279	122.085	97.3637	65.7081	22.8117	84.0398	22.8636	31.0582	45.6819	68.9614	20.8123	110.968	14.3637	87.2518	75.2204	142.158	89.9664	37.2857	71.3369	50.8343	41.6585	58.2641
ENSG00000049192.15	233.212	106.434	697.848	174.942	794.947	239.958	305.478	488.215	698.035	494.89	246.15	148.543	483.784	172.721	168.533	125.037	215.981	156.182	369.979	193.907	455.721	577.813	574.706	263.635	1288.2	292.936	353.377	1313.36	303.511	219.043	213.055	146.016	441.286
ENSG00000049239.13	64.6882	27.1529	132.167	22.031	218.036	30.4132	104.174	104.593	138.682	36.4349	52.1324	22.7053	104.185	32.5812	126.882	286.785	84.2331	61.7962	83.5614	44.745	76.0629	71.3949	122.177	41.8383	77.2282	19.06	28.6172	44.1194	73.6767	982.081	161.984	652.13	590.892
ENSG00000049245.13	950.336	973.016	1069.37	1584.6	1624.72	1425.24	1487.97	1228.61	1520.23	1461.68	643.853	858.656	1146.26	1331.04	1423.25	808.749	1026.75	1099.53	779.924	874.892	1308.38	887.956	1702.73	824.427	1336.27	1303.13	1709.63	2013.38	1087.53	723.729	149.59	112.607	724.468
ENSG00000049246.14	338.217	356.999	167.711	364.775	398.262	296.479	222.62	698.343	290.981	255.601	479.285	601.392	236.614	261.863	414.337	255.66	320.206	376.393	297.558	476.876	277.386	443.525	366.883	548.789	116.258	501.216	696.569	277.985	407.564	30.8468	1.24039	98.3496	39.3198
ENSG00000049249.9	64.5097	0.145058	0.0666513	5.45614	19.2042	10.8927	1.00284	0.086807	34.1116	7.03329	12.4738	11.8124	0.0477655	5.06618	3.20414	9.52414	21.702	0.110568	0.152743	0.118538	1.73059	22.8066	21.9301	0.184297	0.0209778	0.106456	0.118606	18.8376	0.109966	49.63	24.7182	101.553	25.1353
ENSG00000049323.16	3990.57	1379.45	6267.2	2323.31	8473.97	3576.63	703.31	1839.27	6033.36	4055.89	1292.48	1782.57	2133.37	1638.38	4309.32	388.322	2689.03	1308.38	1546.42	881.346	4906.84	933.138	5569.25	888.249	5720.79	960.767	1152.54	9055.55	3014.68	197.675	25.6936	1.05398	61.4207
ENSG00000049449.10	92.3619	106.434	17.2954	9.79321	56.4818	162.972	70.7565	3.05035	136.789	31.0407	48.0345	182.995	17.0611	8.70067	87.8103	63.8676	39.7275	57.3483	9.37566	0.118538	171.194	49.0478	66.9261	0.184297	130.677	5.04966	74.1431	33.5317	56.3367	958.28	912.33	1037.37	850.438
ENSG00000049540.17	23.603	0.145058	9.47733	7.0982	1.8989	8.80444	4.86555	0.086807	0.735827	7.03329	0.184297	0.10449	0.0477655	0.11619	4.66187	0.0378215	13.2006	9.57813	0.152743	6.42434	3.33535	12.522	0.655434	0.184297	12.3845	7.47328	5.6817	1.73858	0.109966	23.7221	39.8347	70.2656	10.1755
ENSG00000049541.11	210.328	155.239	189.994	213.932	155.619	199.92	164.995	137.446	211.578	206.266	222.383	183.862	187.33	262.685	185.732	104.829	258.989	133.027	329.66	433.484	281.537	187	191.231	161.022	182.582	79.0509	86.6513	207.023	258.491	25.7483	168.743	25.6394	50.5486
ENSG00000049618.24	1868.74	1644.1	1821.65	1689.67	1581.1	1518.08	2027.94	1657.73	1234.77	1776.16	1676.94	2058.07	2183.87	2059.98	1946.24	2179	2027.94	2274.73	2268.87	1746.32	1764.26	1961.15	1733.08	1937.03	1656.51	2160.49	1511.02	1582.66	1665.61	690.597	599.469	985.846	535.261
ENSG00000049656.14	221.233	246.312	301.099	192.698	344.675	308.097	313.015	242.145	259.285	334.582	316.32	238.145	262.964	370.996	184.809	202.265	252.122	141.262	249.481	316.139	264.427	227.975	241.368	249.008	197.222	245.018	404.232	350.817	272.491	215.747	949.378	395.216	314.841
ENSG00000049759.19	458.52	267.465	348.002	354.228	274.067	212.924	210.902	475.747	687.682	221.105	164.265	126.092	163.275	268.246	140.512	305.112	359.539	402.825	202.164	166.437	317.796	248.413	234.058	437.232	560.126	321.9	434.979	1137.71	336.501	845.855	2220.66	2948.11	589.177
ENSG00000049769.14	0.100501	13.9379	11.117	30.361	31.6935	32.1724	45.9667	0.086807	37.8076	7.03329	52.1324	24.6691	44.6421	59.611	29.1644	27.38	35.9433	17.7645	96.985	0.118538	19.1393	29.9585	15.941	20.173	2.26907	33.6314	56.4302	26.7055	18.7828	36.9184	0.654558	22.8599	33.5434
ENSG00000049860.14	84.784	133.781	70.6933	237.646	199.584	64.5967	82.7369	116.916	122.025	153.157	333.542	91.719	222.57	37.6363	148.855	79.3752	249.931	132.128	56.9255	68.7252	137.048	162.225	79.0747	50.5491	80.2999	48.631	209.865	100.026	48.5023	52.477	215.679	127.968	92.8435
ENSG00000049883.15	46.0572	73.7854	50.738	20.1739	40.3219	2.40743	61.5916	11.2032	30.4945	28.8487	25.8342	69.819	66.0704	46.2945	41.5917	51.9027	39.6252	41.5746	37.2465	38.9263	58.0191	26.2279	45.2108	160.729	54.9089	113.562	72.0438	42.8028	21.1157	59.9865	46.5205	10.2979	41.389
ENSG00000050130.18	163.278	122.509	213.023	138.763	621.106	125.638	168.121	185.333	704.806	255.287	104.176	78.9134	181.001	201.688	186.357	25.6631	115.103	206.325	92.0934	109.333	170.589	211.706	697.245	62.0416	316.396	64.9885	119.636	583.943	242.656	15.9037	55.3415	2.01464	26.7897
ENSG00000050165.18	3.12113	0.145058	35.5594	2.55655	0.38114	43.7182	23.0857	48.7057	0.00357804	16.1216	10.7843	43.3009	30.7531	0.11619	4.29111	3.98137	3.89801	57.9429	0.152743	20.6666	52.9332	201.363	0.0136182	50.4118	12.4289	35.5664	11.6459	7.01866	32.2056	677.931	562.933	991.724	686.247
ENSG00000050327.15	44.436	18.6855	40.9094	75.5266	32.9272	18.4896	15.3188	55.9218	6.46813	15.1489	56.1366	31.9197	75.6703	62.7519	70.4823	57.631	61.381	146.942	71.3621	97.1565	40.8296	109.519	96.7692	251.312	76.2927	53.9692	95.7401	15.3567	79.4775	273.533	33.4697	10.0191	303.455
ENSG00000050344.9	26.2227	0.145058	17.9611	12.7663	65.2984	104.249	33.7681	28.3796	18.1565	12.9368	0.184297	57.0428	69.2966	43.7827	39.1817	149.329	27.407	122.758	0.152743	24.9495	21.5143	41.3167	18.3401	137.109	34.7679	37.4848	0.118606	34.0404	0.109966	118.573	398.746	673.378	80.7909
ENSG00000050393.11	3094.57	986.146	5194.8	1405.86	5036.9	1577.8	697.697	1430.1	3225.59	2029.37	804.68	955.441	1383.12	1182.57	1882.4	369.254	1275.98	1210.26	1039.11	720.97	2109.83	859.812	4071.78	604.684	3882.42	1184.93	848.352	3902.74	3187.41	127.13	430.989	206.886	233.926
ENSG00000050405.13	901.305	838.039	465.415	366.072	234.515	753.837	671.055	879.22	450.73	640.75	821.942	622.404	563.71	1079.86	1003.89	483.914	525.454	758.087	682.815	418.501	583.513	892.6	366.642	904.225	284.541	802.242	930.774	319.449	918.328	1800.4	2534.03	1701.95	1579.88
ENSG00000050426.16	152.393	153.275	150.5	203.556	159.59	149.619	194.82	226.254	197.652	204.003	251.375	320.26	236.773	143.196	157.398	240.837	157.052	228.251	275.644	91.5157	134.546	208.944	156.713	335.229	190.885	181.517	213.461	168.697	245.738	80.2445	202.095	83.9949	129.297
ENSG00000050438.17	4.46924	16.395	42.7996	7.0982	11.0554	25.5292	7.08607	46.6044	59.0442	10.9348	13.2763	46.4788	7.97814	7.90271	59.3645	142.29	65.3266	30.2224	38.3555	50.5124	38.9004	3.17847	24.7103	26.8637	121.382	5.37461	0.118606	39.784	65.4826	22.631	9.64282	1.70475	21.4269
ENSG00000050730.16	15.3553	21.7303	33.5279	69.7457	22.6276	8.07335	54.7796	98.3375	18.6217	7.03329	91.8453	74.2135	103.589	27.7926	9.11517	80.6376	70.2716	20.6521	12.999	11.3045	17.2011	71.1491	51.4105	125.614	33.8347	70.3092	3.94104	22.0929	106.331	41.6865	18.5196	49.1443	167.354
ENSG00000050748.17	579.017	408.876	585.95	340.436	492.751	325.623	577.813	462.294	538.31	720.304	514.997	805.573	486.848	725.979	505.29	925.692	534.203	412.448	507.422	646.021	643.716	592.039	559.239	470.291	511.029	634.699	514.997	544.844	319.182	374.978	165.08	261.406	275.845
ENSG00000050820.17	32.9376	33.5126	40.5565	20.8822	0.952384	5.49285	50.9101	28.8975	0.354836	24.0178	83.9299	55.3082	31.5733	3.70728	28.4457	177.717	33.9976	27.366	20.4754	38.4578	50.6507	106.108	21.9301	73.1057	0.0209778	52.9505	75.9971	32.3241	58.3956	573.832	541.248	638.497	434.418
ENSG00000051009.11	112.358	14.5799	90.7166	60.5061	76.7418	14.905	10.4483	48.4341	36.61	26.6977	46.5012	86.3387	77.7968	7.90271	42.3893	50.9397	35.9598	51.7146	40.8973	38.2693	76.9229	78.6278	51.5998	141.6	43.5174	44.2721	106.552	24.4662	52.7071	11.136	57.1008	58.209	30.9185
ENSG00000051108.15	274.598	303.053	339.818	174.764	238.936	340.275	336.986	433.484	360.916	256.672	370.153	365.6	403.929	347.604	412.82	354.544	332.465	429.833	344.482	385.094	325.672	452.527	211.807	464.016	414.223	230.839	270.765	162.431	564.346	227.912	76.466	285.389	274.736
ENSG00000051128.19	111.113	117.508	59.1301	182.704	62.2285	211.923	201.079	96.8155	90.438	275.072	335.121	329.268	272.867	319.19	197.366	6.88211	99.9417	310.298	44.7375	250.218	192.724	291.716	94.105	186.357	142.039	316.288	124.649	62.3322	179.934	638.142	276.984	735.458	522.016
ENSG00000051180.17	16.877	65.4538	12.7995	0.0835381	0.354836	19.7565	22.0453	29.5186	0.00357804	2.17655	23.9517	9.06438	54.4713	14.5921	13.8648	0.0378215	24.151	7.12561	0.152743	0.118538	6.62138	0.0929498	24.6691	0.184297	8.88257	78.9162	66.2733	18.1611	0.109966	15.9037	91.5672	12.7362	19.8335
ENSG00000051341.14	215.722	218.248	157.963	40.5511	305.363	37.8294	29.5565	220.496	236.393	143.926	138.25	0.10449	76.7996	31.8037	67.6739	12.2683	59.1837	47.8466	92.0934	51.3993	94.2423	176.507	181.437	140.039	240.9	11.7427	108.386	361.198	237.478	19.6198	125.564	91.4214	29.6849
ENSG00000051382.9	1252.33	746.167	2069.14	887.101	3501.67	1059.55	571.383	891.421	2179	1155.98	1222.08	1183.24	939.23	936.243	1467.76	312.589	816.118	982.604	828.808	603.794	1331.72	772.828	2342.05	887.101	1800.19	679.121	842.987	2621.41	1365.46	70.2656	122.846	111.457	165.222
ENSG00000051523.11	457.666	556.71	362.147	405.183	501.216	637.883	784.61	234.279	564.346	231.838	340.912	462.12	417.56	533.861	266.712	645.219	367.482	761.868	715.183	929.837	489.614	427.674	298.973	393.603	471.42	434.212	355	223.221	379.214	445.024	143.796	345.802	486.429
ENSG00000051596.10	430.115	182.582	249.426	300.622	192.397	298.338	299.906	271.689	207.741	149.592	417.331	328.693	214.408	173.413	187.509	376.184	106.874	309.118	173.191	264.427	188.633	250.111	279.102	397.646	347.846	280.274	248.857	206.735	206.325	109.247	86.0762	19.478	135.511
ENSG00000051620.11	207.242	402.516	319.341	452.609	236.245	290.26	448.703	406.229	313.743	519.362	453.528	308.18	470.085	271.035	410.576	288.134	407.072	495.355	753.653	400.268	528.041	498.283	259.739	482.949	300.162	565.358	695.864	215.471	585.523	686.915	187.018	443.479	891.638
ENSG00000051825.15	1000.99	788.545	1242.56	927.575	1247.13	736.668	814.558	1115.66	1282.17	878.555	1193.36	673.777	1106.86	423.51	1139.63	602.3	788.199	628.829	845.247	445.113	708.439	779.725	1163.05	1388.12	991.577	825.496	513.056	1324.81	920.633	74.5147	186.808	85.0235	104.482
ENSG00000052126.14	602.63	94.1468	439.622	366.883	826.998	171.057	160.184	131.428	817.061	299.703	495.222	361.389	274.935	167.773	248.78	61.0125	300.483	178.451	69.1649	37.4622	303.772	437.094	749.86	101.622	392.626	201.829	109.183	781.188	223.152	229.521	334.816	160.718	277.334
ENSG00000052723.12	222.492	501.216	583.365	499.552	220.383	401.681	434.979	811.286	309.947	409.359	764.529	376.276	412.022	813.288	418.907	650.436	469.61	467.562	658.661	384.667	439.333	411.745	322.952	403.24	373.902	315.537	264.062	261.436	280.476	202.865	125.495	42.2333	293.616
ENSG00000052749.14	210.562	144.796	212.365	284.75	110.963	199.584	156.713	212.008	194.039	183.225	171.294	276.498	171.782	116.013	243.804	138.236	377.406	210.605	115.52	425.113	474.503	325.774	175.667	214.476	220.59	96.1011	205.205	147.681	156.9	196.2	761.318	645.265	257.719
ENSG00000052795.13	309.118	579.847	365.594	478.871	233.382	556.71	349.729	380.343	263.877	396.821	342.317	508.966	416.183	492.861	453.771	566.879	288.134	652.044	261.05	306.294	398.9	523.911	296.991	505.951	247.023	453.809	831.034	231.791	292.333	56.5313	105.66	152.738	80.1517
ENSG00000052802.13	25.1972	38.0909	7.80101	9.68892	22.214	8.07335	13.2038	33.409	43.1985	24.0178	18.1533	142.512	0.0477655	21.1737	154.218	2.31081	50.9617	19.3786	0.152743	0.118538	22.9135	33.229	48.9374	25.6399	13.76	17.6859	16.4324	5.24777	5.89397	150.799	96.1384	22.7885	94.3021
ENSG00000052841.15	405.924	374.846	218.874	356.858	529.1	178.183	331.077	263.41	545.773	397.602	517.832	226.111	205.824	437.042	207.239	387.855	316.768	244.255	153.448	398.335	189.119	167.013	329.338	412.959	262.964	203.59	477.147	372.972	258.346	172.582	254.543	325.97	148.826
ENSG00000053254.15	2414.94	2467.78	1854.45	2371.67	1173.96	2747.31	3164.51	2978.53	1398.69	2488.13	2036.07	2493.26	2369.09	2351.48	2239	3029.37	2465.42	3106.29	2988.94	2475.05	2799.54	2640.87	1725.53	2210.34	1801.85	2221.59	3106.29	1118.5	2148.57	528.16	1242.92	190.022	362.562
ENSG00000053371.12	132.27	143.892	462.119	110.451	230.507	281.997	253.998	196.352	332.191	300.016	117.862	241.235	282.61	162.235	222.531	304.512	262.325	295.277	238.976	180.962	211.061	294.252	169.122	95.6142	256.443	146.726	372.301	273.589	203.657	224.541	80.0462	53.8467	296.479
ENSG00000053372.5	38.6918	31.2413	178.231	124.917	49.8511	140.422	80.4146	113.027	51.6438	165.843	97.0147	55.5162	126.947	71.3675	159.272	113.612	99.7365	119.741	61.328	99.2083	60.2306	291.716	118.871	125.401	158.927	45.6824	128.607	71.3344	167.353	158.27	138.056	203.102	215.399
ENSG00000053501.13	222.974	262.685	156.163	248.347	53.4023	185.173	192.329	233.705	107.536	175.21	130.255	267.924	230.507	189.201	159.59	148.481	185.663	145.778	65.8834	197.86	103.73	225.275	134.344	392.316	110.36	235.828	239.387	83.2631	111.504	303.811	439.095	376.793	244.67
ENSG00000053524.12	47.2685	18.1702	181.674	143.677	518.928	183.071	43.7154	140.164	657.16	297.981	33.9146	141.939	83.0775	74.682	309.314	114.507	124.285	20.6609	86.6113	0.118538	113.745	158.852	411.745	58.7901	163.994	60.8899	100.633	616.558	170.956	7.87859	104.195	156.897	30.1894
ENSG00000053747.16	65.8126	0.145058	24.2828	46.2558	0.290446	0.0884209	14.144	70.0022	1.34585	5.68794	14.9201	69.0031	74.4198	5.06618	0.0566005	2.61913	0.98772	102.658	0.152743	0.118538	55.2469	54.2243	17.176	0.184297	7.35213	108.539	23.8928	36.1324	65.1693	247.642	39.1174	635.434	153.16
ENSG00000053770.12	347.447	552.048	336.509	387.945	447.849	410.366	421.937	577.813	559.842	497.364	388.322	283.658	466.183	583.943	372.73	507.632	508.289	342.398	429.204	252.174	320.233	386.58	372.254	215.796	403.791	582.413	275.49	451.995	524.112	697.394	993.105	1294.51	338.622
ENSG00000053900.11	169.986	174.047	183.532	124.917	192.586	160.681	353.017	370.637	185.447	201.721	204.883	162.155	198.802	176.425	116.939	312.729	157.779	179.022	234.626	35.2655	192.952	473.835	169.242	72.7946	136.03	289.556	183.299	112.298	93.2254	75.1966	109.76	1.05398	73.2229
ENSG00000054116.12	288.796	167.292	67.4521	155.997	92.757	154.898	130.729	129.096	143.926	113.312	70.7371	191.879	65.1714	112.679	114.566	177.173	198.204	95.0505	339.144	163.055	127.858	258.108	103.414	52.1238	91.5616	103.046	151.143	147.741	64.3131	209.354	167.442	76.0426	261.801
ENSG00000054118.15	3286.36	3821.27	2131.49	3860.98	1575.73	3876.61	4758.39	3961.86	1860.22	3421	4604.89	4063.58	3723.03	4997.21	4141.64	4220.46	3961.86	3011.23	4122.33	4334.77	3336.47	3846.04	2302.55	4237.55	2346.62	3686.51	4267.17	1341.16	3519.43	1476.94	1533.2	1171.21	1401.81
ENSG00000054148.18	67.6362	289.501	119.135	120.879	61.0721	155.011	151.423	275.077	110.115	105.162	64.3501	114.047	188.173	197.771	106.836	226.49	150.394	165.507	190.332	110.23	148.062	195.241	90.5031	83.0087	132.576	66.2827	176.114	93.2151	67.0236	483.654	260.389	200.662	469.943
ENSG00000054219.11	54.7284	71.7566	186.13	207.96	171.782	105.335	108.92	212.895	78.0454	38.7059	18.1533	34.9665	21.5733	183.428	11.6699	241.975	126.806	21.5988	22.0759	0.118538	58.2632	116.003	23.6962	142.072	129.114	56.4302	202.922	15.4974	35.9462	30.0807	3.33179	17.0965	22.734
ENSG00000054267.22	2310.91	2991.83	2374.21	3650.29	1593.8	2853.91	3352.99	2691.51	2478.11	2508.61	3616.83	3982.69	2642.78	3374.39	2696.9	3707.72	2881.11	3470.37	3060.3	3527.2	2358.47	3564.34	2173.19	3002.87	2179	3435.15	3644.78	1338.33	2637.84	377.25	587.764	385.636	467.018
ENSG00000054277.14	245.738	163.126	22.3482	146.174	43.898	36.6867	67.7173	67.2515	69.097	64.2394	48.8064	252.887	269.211	298.973	166.682	102.007	76.1173	170.227	79.6184	92.5742	88.9712	15.9046	80.105	72.9249	88.351	0.106456	171.477	79.2519	158.492	29.8682	12.7343	6.32687	19.5873
ENSG00000054282.16	1077.6	954.453	1645.25	919.607	1342	1268.64	1077	1564.75	1436.3	1213.92	1142.22	750.16	1131.11	910.456	916.087	961.243	891.421	1064.55	694.161	993.239	853.822	1267.82	1685.34	695.998	1452.09	1357.36	952.324	1763.32	1442.99	294.585	218.44	495.709	247.822
ENSG00000054356.14	0.100501	34.6333	44.3849	0.0835381	75.1787	20.3461	0.0289637	3.87914	58.4223	12.9368	0.184297	14.8939	6.55792	10.1687	41.4009	0.0378215	15.9813	16.3659	40.4028	0.118538	19.7585	9.75643	71.5861	0.184297	61.7056	0.106456	14.4919	157.398	108.11	42.7399	0.494885	95.9101	26.2461
ENSG00000054392.13	75.8206	0.145058	0.0666513	2.55655	0.0421474	2.40743	39.47	6.26655	42.5808	2.17655	13.2763	0.10449	36.3207	19.9796	0.0566005	0.0378215	8.50327	21.1175	0.152743	77.191	0.817541	0.0929498	0.0136182	0.184297	2.52501	22.9543	0.118606	0.0132539	0.109966	3.8627	21.8052	2.96644	9.72755
ENSG00000054523.18	640.75	695.91	840.853	591.796	1053.3	577.596	716.686	538.571	483.55	543.369	620.454	497.717	560.511	782.054	692.52	695.089	695.089	436.235	684.298	576.55	1030.75	694.884	665.319	836.341	795.908	727.912	675.291	1360.28	820.135	814.497	344.908	438.077	1070.77
ENSG00000054598.9	21.9449	24.3891	21.5966	42.2911	39.617	183.534	48.9234	72.8977	8.94707	56.7271	38.0464	118.1	68.4458	13.2615	40.1489	96.4236	7.26864	159.992	17.0451	42.6596	23.2636	14.3544	32.5357	46.2678	26.127	57.9934	67.1543	61.8991	15.0733	41.6865	160.633	81.6806	55.0052
ENSG00000054611.14	265.941	236.013	369.673	365.745	418.501	298.611	575.791	635.882	371.966	454.373	431.181	436.984	380.032	376.565	359.892	338.61	338.904	562.541	548.789	414.062	302.636	519.271	531.268	437.068	450.048	379.399	249.585	463.7	352.6	209.576	121.603	73.8661	181.973
ENSG00000054654.19	4722.71	4439.49	3455.52	6267.2	2775.73	6283.87	8351.2	8134.64	3332.61	5194.8	7205.8	6977.48	3259.06	8605.81	5618.17	9431.84	5931.32	3332.61	3487.82	4794.77	4814.6	5252.35	3954.17	6807.87	2285.32	7090.21	3942.06	1323.46	3487.82	179.431	421.805	380.458	91.9774
ENSG00000054793.14	510.243	116.574	791.359	198.576	1488.82	312.442	236.413	262.061	777.811	851.523	200.403	177.573	239.248	213.422	581.458	154.284	366.139	233.395	164.314	94.5505	351.294	59.5426	1088.1	95.6142	1153.95	56.8209	288.047	1901.59	378.601	151.617	281.294	61.5258	158.724
ENSG00000054965.10	334.813	415.614	349.392	282.259	378.064	355.122	536.073	255.789	341.529	371.848	555.132	434.015	391.093	547.091	560.511	392.316	461.487	669.318	529.41	802.405	582.753	428.812	390.036	649.348	436.466	449.137	394.667	256.007	466.501	561.664	289.344	343.655	574.164
ENSG00000054967.13	43.4426	133.781	77.3493	103.454	165.528	43.7182	160.644	50.7429	168.948	17.719	15.8439	70.5938	137.356	45.0647	63.0286	88.1609	126.334	137.49	86.6113	154.218	75.9046	147.302	76.7108	115.123	157.457	83.7563	21.615	76.8384	95.4639	25.6413	25.6936	72.7001	22.0042
ENSG00000054983.17	106.797	6.22806	86.6513	40.5511	143.59	60.0265	106.108	292.388	231.979	75.1502	151.143	151.349	66.0704	91.5612	33.6813	123.501	79.1645	102.573	56.9255	205.586	81.0521	107.463	111.223	162.115	57.1157	8.68597	75.1354	133.877	65.9342	64.5511	81.0906	10.9238	62.9028
ENSG00000055044.11	795.908	993.495	788.545	789.341	556.078	641.704	580.192	989.73	728.795	872.019	832.026	1085.08	645.545	1024.5	451.995	1096.95	974.257	831.034	739.89	751.882	509.791	388.076	585.678	858.656	455.721	1286.59	1095.67	581.457	821.231	409.999	1583.72	1094.7	338.473
ENSG00000055070.17	1110.34	954.949	871.219	1124.97	982.075	1433.41	1269.84	1271.24	784.016	1042.2	1019.59	1159.48	1336.87	1387.55	906.596	1191.4	1082.52	1410	1105.84	1314.22	1107.76	1038.9	933.569	1349.35	1170.8	1511.9	871.219	1081.83	1372.07	1244.02	547.962	370.205	905.312
ENSG00000055130.17	1189.33	980.252	1093.88	1071.83	933.138	729.017	1315.6	1041.65	926.78	916.472	1582.66	1205.41	980.642	798.117	1050.37	1707.59	1140.93	858.274	1503.36	811.286	1042.58	945.249	907.746	1109.46	1208.37	1230.94	1258.98	706.965	864.855	421.217	365.459	117.589	449.991
ENSG00000055147.19	438.386	859.012	687.489	695.595	671.588	679.296	613.938	986.146	799.106	873.005	1029.13	879.79	729.972	967.687	527.564	762.278	679.121	673.777	897.564	824.097	397.829	604.453	545.209	875.217	694.161	426.895	530.586	754.899	753.469	137.362	139.776	27.1422	220.242
ENSG00000055163.20	3450.62	4782.5	3543.6	4983.85	1600.77	4564.94	7032.6	5026.78	1915.15	4713.95	5747.98	5469.48	4098.58	6017.55	4587.34	7168.24	5425.81	4267.17	5720.79	6267.2	3017.74	4829.12	2936.88	5879.23	2607.21	6378.27	3455.52	1428.47	4341.01	26.7384	336.626	223.464	26.9548
ENSG00000055208.19	2906.81	3179.38	3215	2822.61	3605.08	2943.01	2887.44	2885.26	2732.34	2978.53	2762.58	3374.39	2615.7	3327.26	3134.56	2737.6	2929.71	2902.1	2508.61	1915.15	2999.84	2364.12	2934.18	2758.88	2707.86	3519.43	3017.74	3714.11	3126.45	739.933	328.508	471.397	626.716
ENSG00000055211.14	135.876	122.509	160.996	226.662	379.51	272.873	98.1539	179.126	223.078	225.45	247.196	181.907	190.981	160.935	216.779	185.592	204.853	298.52	288.462	36.5383	231.142	175.49	235.928	84.8717	351.778	188.582	169.051	360.833	131.693	67.6301	188.064	135.392	168.05
ENSG00000055332.18	1492.72	2003.25	883.384	1195.84	824.097	1092.2	1069.84	1427.89	694.884	1074.96	1618.29	1146.98	1267.82	1126.87	1107.35	3446.3	1377.01	1623.83	1582.66	1699.23	1576.85	1541.13	843.706	1630.84	1427.89	1737.42	1868.74	616.077	1020.64	517.97	837.172	840.153	528.712
ENSG00000055483.19	456.326	653.611	301.581	381.77	339.733	552.503	710.639	412.246	209.337	416.058	528.891	607.707	240.473	320.933	382.314	587.129	450.048	401.36	566.638	548.443	286.209	398.262	362.932	533.861	250.745	357.075	348.599	241.067	322.3	403.746	695.489	1504.28	284.582
ENSG00000055609.19	4972.54	4298.64	6448.64	5977.89	8732.85	5792.21	5252.35	5454.28	7090.21	6918.67	4693.39	5642.78	5747.98	5807.59	6283.87	5879.23	5569.25	4203.22	6228.09	5116.37	6596.19	4396.64	6977.48	4213.04	7574.96	4317.82	4024.12	7935.08	5380.04	866.433	734.938	513.752	700.571
ENSG00000055813.6	47.3012	12.7919	77.3493	7.0982	0.791788	65.9486	27.8225	199.387	18.1565	4.34991	0.184297	48.4251	21.9632	5.06618	36.8288	12.2683	64.5696	55.7174	129.9	87.7536	77.4278	27.9115	50.0148	97.3904	20.3425	19.7099	24.8053	21.2404	45.4525	41.6865	16.7734	170.122	12.7129
ENSG00000055917.15	2707.86	3282.44	2758.88	3192.37	2258.34	2793.01	3126.45	2995.67	2136.07	2271.74	2726.81	3554.79	2775.73	2940.43	3475.9	2869.91	2954.64	2445.34	2729.25	3070.54	2447.14	3142.47	2330.5	4517.71	2371.67	2902.1	2610.14	2106.28	2853.91	193.564	365.017	321.144	303.184
ENSG00000055950.16	229.289	187.073	116.531	415.859	76.1803	385.229	218.998	245.902	152.232	124.168	260.255	274.935	137.975	181.043	206.73	177.924	218.456	201.311	286.535	202.3	147.524	258.054	139.839	410.757	95.7031	218.294	225.622	109.409	114.548	161.596	174.682	67.0893	262.978
ENSG00000056050.7	55.5233	197.613	215.24	96.1776	45.7581	135.811	87.909	129.823	71.5009	133.31	223.917	162.155	70.7805	143.639	75.0307	145.071	114.445	142.072	73.5276	122.955	83.7621	157.833	78.6036	93.9114	102.237	190.151	58.4264	104.119	112.384	27.792	49.0438	45.822	80.9846
ENSG00000056097.16	1955.33	2203.47	1618.29	2099.24	1615.02	2143.37	2255.1	2058.07	2033.15	1931.25	1987.31	2488.13	2232.07	2179	1779.67	2146.7	2024.63	1920.97	2379.21	2106.28	1959.77	2570.03	1672.92	2799.54	1504.33	1854.45	1527.39	1467.76	2834.43	596.01	893.753	444.653	783.771
ENSG00000056558.11	35.2086	107.94	60.1587	90.9386	204.508	92.8898	135.573	77.2871	109.474	79.0828	198.764	86.963	90.0786	182.827	135.537	82.5556	213.144	89.1753	48.7663	292.846	184.091	74.1373	147.017	320.033	83.4171	262.547	204.133	126.092	199.048	1.25244	42.8587	3.85994	2.7513
ENSG00000056586.16	2183.87	2034.41	2975.02	2285.32	3379.24	2080.36	1968.69	2626.88	2718	2696.9	1637.67	2547.13	1882.4	1813.34	2313.74	1656.51	2500.37	1841.89	2005.09	1968.69	2194.16	1898.76	2814.91	1935.1	2940.43	1790.1	1920.97	3138.29	2069.14	571.56	461.141	255.688	649.821
ENSG00000056972.20	144.732	140.221	82.9418	165.226	55.0448	125.172	148.075	143.379	105.03	89.8816	145.778	192.606	214.584	196.548	148.245	219.799	165.496	155.7	120.016	373.086	93.3212	165.906	109.339	130.607	152.257	171.907	29.8364	71.0332	205.365	329.562	137.882	202.875	391.598
ENSG00000057019.16	9.04508	103.586	62.5579	37.7867	176.779	94.0771	1.33178	21.406	74.9476	73.578	28.0579	3.09525	20.6825	6.38333	72.1635	1.00609	26.8001	7.12561	0.152743	41.3453	49.972	79.8251	140.329	6.09853	47.1737	3.16085	5.6817	231.53	19.5434	2050.15	975.498	1943.11	2138.06
ENSG00000057252.13	180.075	152.175	252.887	165.089	381.2	118.057	257.183	135.573	271.035	189.585	186.13	129.55	126.259	97.7575	213.792	123.501	210.516	180.833	419.867	244.287	192.537	364.206	163.957	202.751	210.135	208.41	322.633	219.145	195.403	56.6499	121.006	126.009	86.5859
ENSG00000057294.15	41.391	65.4538	85.3244	57.1801	202.489	58.2501	1.63694	93.4471	105.771	28.3808	20.2426	37.5799	39.8519	78.9202	58.9137	58.9294	26.467	15.4034	117.074	3.54848	108.981	33.82	52.9332	28.4446	44.436	10.2543	47.6361	243.58	115.647	389.828	597.451	398.185	502.533
ENSG00000057608.17	6399.15	8573.68	5358.66	7090.21	2723.41	5977.89	7524.91	5915.8	3736.16	7145.2	10201.5	7935.08	8573.68	8163.46	6297.69	8965.04	5896.35	6882.03	8436.31	8780.03	5410.63	8242.8	3882.42	9055.55	5026.78	7962.54	7935.08	2505.81	6413.7	1029.14	1591.98	773.333	1836.76
ENSG00000057663.16	284.479	535.087	486.514	448.153	469.61	340.436	468.45	309.815	570.315	319.298	398.261	751.248	376.276	642.716	492.354	556.04	355.766	627.566	366.883	221.536	353.513	681.287	426.245	560.914	621.368	416.734	482.965	432.955	497.492	143.825	79.6678	39.9617	265.403
ENSG00000057704.13	410.639	174.707	228.022	274.067	110.003	309.895	200.384	199.963	117.563	328.93	235.221	241.993	188.056	179.407	361.389	132.643	279.059	306.727	162.225	337.636	344.123	99.8964	104.359	231.53	222.109	209.096	264.855	86.417	179.666	25.8719	151.617	2.96644	114.319
ENSG00000057757.10	482.058	1025.64	583.513	458.984	352.703	1428.47	630.233	1225.31	435.655	596.503	684.744	665.846	637.383	787.205	545.773	619.204	711.669	803.797	537.997	1798.64	767.032	1084.25	459.095	1019.05	467.115	710.151	875.72	409.921	595.754	144.615	25.6936	7.4625	147
ENSG00000057935.14	108.11	159.323	156.747	135.566	110.869	44.0191	198.204	132.208	175.184	141.346	96.023	136.92	133.955	167.711	152.207	239.58	118.771	42.7154	96.985	52.1039	85.5527	121.44	102.784	30.3703	136.86	222.492	135.5	198.692	104.515	134.086	112.722	219.306	199.191
ENSG00000058056.9	254.271	207.228	272.535	214.584	128.425	96.6568	312.662	240.478	171.386	170.812	242.849	371.255	223.856	176.425	152.08	367.088	257.037	334.395	145.277	320.904	127.74	373.864	200.94	344.313	136.86	99.7157	64.5058	178.371	124.721	241.654	120.048	48.2356	235.128
ENSG00000058063.16	983.631	1023.1	987.539	1036.77	1074.96	1016.63	674.896	989.453	838.039	757.774	575.284	930.278	733.391	839.025	870.555	682.292	740.514	880.855	878.725	563.912	1152.14	881.346	852.585	233.315	1005.81	486.357	685.755	2366.04	931.661	209.645	171.201	155.542	282.493
ENSG00000058085.15	0.100501	16.8346	0.0666513	0.0835381	0	0.0884209	7.08607	2.43654	0.00357804	22.3891	0.184297	0.10449	13.0061	3.70728	0.0566005	0.0378215	0.98772	0.110568	0.152743	5.79828	0.817541	4.61683	0.0136182	13.1919	12.0023	0.106456	21.2197	0.0132539	3.29535	1588.67	828.477	2245.09	462.472
ENSG00000058091.17	1273.79	1000.18	1081	1047.07	969.443	508.941	754.158	874.892	972.566	669.733	810.788	511.943	881.783	578.167	718.014	986.715	723.226	576.075	748.685	706.669	865.112	913.77	998.015	803.499	919.25	793.252	442.185	1222.72	909.643	432.309	161.136	33.6793	545.758
ENSG00000058262.10	208.716	216.569	338.393	152.679	339.056	64.7135	313.631	180.168	188.173	189.201	41.9547	154.71	130.503	286.731	127.622	192.329	143.56	100.53	173.825	124.865	188.613	260.928	215.463	367.737	130.168	184.823	146.131	213.182	186.245	1550.65	709.092	1187.22	1171.21
ENSG00000058272.19	4024.12	2615.7	3400.98	3282.44	3083.14	2959.41	3853.83	2635.19	4088.72	3470.37	3395.11	3827.69	3406.64	4141.64	3888.77	3134.56	3362.18	2405.72	3200.13	2395.46	3435.15	2851.11	3462.19	4309.32	3395.11	3040.27	2946.77	2560.89	2892.31	680.456	936.821	1122.94	785.655
ENSG00000058453.17	130.924	117.287	109.492	163.55	150.394	62.348	222.285	202.922	137.218	110.475	81.6768	104.524	179.605	44.6956	193.148	215.439	202.922	166.726	147.017	179.605	207.811	28.9017	170.123	128.577	131.915	140.008	161.245	102.612	96.694	317.885	117.248	442.101	152.371
ENSG00000058600.16	146.153	279.446	199.241	290.658	239.248	226.844	272.662	146.656	136.592	323.172	259.604	255.542	188.347	157.145	217.983	232.337	212.122	290.743	201.524	360.833	204.635	252.174	275.203	433.484	186.289	421.937	175.634	133.861	223.568	139.463	260.527	351.113	188.793
ENSG00000058668.15	486.45	813.608	315.274	530.511	685.591	865.743	1084.62	609.961	626.154	619.315	524.266	775.78	533.683	646.347	530.511	837.398	671.566	652.546	501.696	809.528	637.347	769.659	547.359	765.593	374.018	788.545	554.547	226.499	867.253	2632.25	289.072	557.896	1988.78
ENSG00000058673.16	2829.09	2848.2	3102.02	3560.22	2566.75	2536.38	2339.98	2412.66	2274.73	3002.87	2866.44	3290.84	2216.08	4063.58	2885.26	3225.59	3074.64	1576.85	2490.59	1926.7	2065.6	2572.72	2225.63	2613.23	2030.96	3200.13	2758.88	3440.01	2458.41	514.109	348.705	488.166	592.37
ENSG00000058729.11	293.855	189.528	200.592	376.276	83.0127	68.9748	193.813	477.557	241.984	172.689	336.105	439.962	368.69	385.31	334.582	440.883	306.815	242.799	461.638	250.021	207.51	147.643	220.894	429.531	194.379	514.681	323.77	178.519	291.918	11.136	96.3072	30.1731	52.3083
ENSG00000058799.15	40.3358	50.8577	45.0007	53.619	106.309	92.8898	90.9458	119.274	110.23	61.0137	182.18	51.7297	70.2	80.2626	113.882	24.241	83.6473	85.0577	192.43	66.2575	173.002	40.5886	72.1459	112.662	83.2631	23.1484	119.054	107.289	151.775	48.4947	19.5919	7.4625	65.3315
ENSG00000058804.12	92.3619	8.71278	85.6437	64.2463	141.939	108.51	48.9234	50.033	69.8599	75.1502	143.618	100.683	45.8721	45.0647	52.3289	25.2794	137.915	51.7146	95.783	23.4473	50.6507	79.1228	168.533	117.322	154.347	124.205	70.5722	208.188	93.8202	1.25244	130.663	7.4625	35.7819
ENSG00000058866.15	474.141	102.447	550.867	214.584	1234.3	304.231	82.7369	191.792	974.257	458.046	141.488	159.417	395.45	96.7118	405.617	60.6394	197.1	195.802	130.326	170.031	577.946	155.826	1153.12	313.494	689.457	277.776	258.202	1329.58	484.39	50.6742	4.19703	21.1981	14.4688
ENSG00000059122.17	29.6473	85.5275	58.7167	105.984	75.4371	136.367	61.8632	13.842	53.0079	45.8896	62.6148	59.2461	106.68	91.5157	38.5172	35.258	85.1981	78.6557	112.286	114.402	46.4441	55.9081	79.7765	34.2263	105.86	59.777	10.8406	49.6051	111.504	307.975	96.9469	249.002	215.046
ENSG00000059145.19	136.895	54.154	62.0197	7.0982	121.616	143.715	56.7762	115.123	62.5735	58.8107	50.5064	117.621	48.8219	31.8037	92.7356	80.6376	31.4529	42.4841	49.2391	95.5076	68.4052	25.9517	82.2159	39.8084	105.362	66.097	67.1543	75.9046	74.0185	98.7322	81.2474	310.781	54.3075
ENSG00000059377.18	340.733	149.26	652.926	332.151	1420.82	269.112	308.18	390.139	972.286	367.088	331.994	339.818	404.232	308.687	472.231	224.775	463.564	276.174	204.236	371.907	692.94	446.464	634.277	294.349	743.544	227.675	357.291	1198.03	438.386	11.136	8.47103	5.64928	47.2503
ENSG00000059378.13	225.275	408.045	270.644	440.222	397.288	285.418	426.811	491.43	322.905	362.363	352.612	265.516	344.416	222.62	374.716	459.301	352.173	512.199	489.352	417.462	384.293	381.958	319.922	318.405	379.595	188.214	538.167	236.773	208.691	119.293	67.8625	95.3683	137.288
ENSG00000059573.9	43.9861	107.45	135.242	102.701	41.6892	117.563	49.8705	34.0101	60.2209	65.1126	147.39	19.716	53.8452	185.83	74.6185	76.3355	50.158	14.8143	35.2999	211.756	123.014	64.6746	84.2816	134.546	50.9875	171.294	59.3991	86.2294	17.0244	221.397	204.278	111.887	359.502
ENSG00000059588.10	223.88	193.901	280.013	139.982	122.455	104.017	95.9714	161.012	147.177	90.3923	43.3512	113.367	107.898	355.498	147.88	151.349	190.183	138.764	64.6195	177.344	94.9315	37.127	126.117	138.566	199.154	201.51	124.246	115.385	171.477	95.941	132.093	172.634	85.0344
ENSG00000059691.12	38.6918	11.5374	56.4973	125.954	18.9082	47.0014	92.0581	67.5749	45.6106	60.0414	100.775	61.793	12.0805	130.868	126.565	13.7188	61.727	78.9545	63.6025	116.668	36.429	159.008	83.2303	14.5758	30.2696	97.6397	58.4264	19.9452	118.037	129.956	92.2304	22.4378	115.759
ENSG00000059728.11	1952.6	1568.56	2017.94	1756.23	2174.79	1803.31	2984.43	1284.11	2217.83	1581.78	1810.17	1335.53	1677.96	1514.14	1357.36	945.598	2106.28	2084.16	1555.63	1146.98	4317.82	1656.51	2013.38	1292.48	1813.34	1177.17	1028.76	1584.6	2255.1	38.0371	52.7419	42.2585	59.3063
ENSG00000059758.8	773.18	821.007	1278.18	1081.83	1370.29	1039.92	949.764	1331.04	1374.77	1296.83	1223.89	1096.95	883.613	704.806	1087.12	920.136	837.398	840.853	601.12	765.816	870.145	1091.16	1370.29	1026.23	1317.2	1178.92	809.528	1616.19	925.692	180.531	233.926	268.681	301.808
ENSG00000059769.20	45.0937	42.859	0.0666513	51.6567	17.0946	57.5571	147.087	3.87914	34.2812	2.17655	21.4061	55.1446	47.4702	0.11619	10.1818	92.4631	22.0617	107.17	0.152743	23.4473	78.4759	14.3544	9.74018	9.56811	6.22378	12.3231	37.8139	1.48669	14.3133	44.9847	68.3089	23.4856	109.478
ENSG00000059804.16	1295.02	452.242	1841.89	891.131	3252.48	720.304	555.017	1294.13	2946.77	1101.32	761.613	708.259	1142.86	720.97	1274.4	758.987	1189.33	631.96	1234.3	283.371	1407.41	470.215	2412.66	305.325	2038.78	575.42	382.567	3527.2	1284.99	165.033	112.239	173.93	99.4026
ENSG00000060069.17	409.586	305.693	430.485	400.707	297.245	401.333	440.222	550.301	330.308	357.717	332.713	400.878	315.537	343.977	287.984	321.972	455.257	291.097	315.038	574.399	411.506	388.715	309.855	433.607	349.804	482.09	365.811	256.509	501.382	388.151	106.96	809.043	291.05
ENSG00000060138.13	5807.59	9189.31	4001.24	5269.11	2895.26	11072.4	5061.4	8704.79	2426.71	4480.32	4983.85	4334.77	5333.81	7090.21	4794.77	5830.59	6690.4	9689.61	5690.62	7118.25	5747.98	6918.67	3395.11	4564.94	3341.63	4604.89	10082.5	3560.22	5583.67	1928.62	2366.89	1797.19	1396.55
ENSG00000060237.18	6834.68	10082.5	5603.47	9739.08	4415.15	14662.5	9535.65	11072.4	3304.23	7325.17	11290.2	9739.08	10082.5	10801.1	8006.58	13129.5	10437.7	10396.1	9869.49	9144.61	10082.5	10572	4587.34	8436.31	5368.77	9739.08	21994.8	4024.12	8881.49	1633.55	1223.52	1305.66	1492.89
ENSG00000060339.14	2434.6	2844.45	2615.7	1687.4	2323.31	1986.32	2257.01	2437.31	3126.45	2460.86	2495.59	1849.33	2478.11	1942.8	2320.03	2917.18	1907.58	1698.05	2469.28	2169.16	1783.44	1776.16	2680.95	1863.32	2137.71	2962.31	2308.54	2330.5	1879.49	482.888	507.08	475.444	606.111
ENSG00000060491.16	534.203	646.027	349.733	722.097	399.507	452.692	497.054	354.15	320.26	437.444	460.39	264.44	614.434	613.639	440.668	703.539	528.995	653.143	647.61	453.65	613.378	465.501	334.349	258.662	477.557	555.804	445.034	186.166	519.183	593.466	621.828	646.677	420.207
ENSG00000060558.4	169.986	112.163	245.906	136.067	594.835	209.753	53.6412	171.685	289.571	163.017	155.668	78.4295	237.299	304.067	273.008	58.6168	157.779	159.992	173.825	222.485	260.432	111.061	403.131	171.119	538.571	158.714	92.5681	981.069	275.438	1.25244	1.24039	0.299403	5.75819
ENSG00000060642.11	18.5462	18.9673	0.0666513	0.0835381	25.4309	15.184	9.52792	56.2991	10.3038	86.2001	0.184297	41.8285	14.495	6.38333	26.3583	68.0407	43.1848	0.110568	51.6897	15.6917	33.9424	15.6864	13.0725	0.184297	10.1891	23.5746	32.1638	19.9452	11.6835	47.0812	7.20184	18.2325	22.577
ENSG00000060688.13	208.105	588.093	209.906	577.507	289.403	388.467	351.237	486.578	399.164	400.112	431.902	588.489	609.293	449.044	453.105	741.008	512.589	402.246	355.354	579.191	517.2	540.708	414.929	731.838	370.339	330.308	597.673	388.952	305.572	155.953	83.4398	65.1221	235.454
ENSG00000060749.16	1088.44	1109.46	926.212	1192.05	590.39	591.796	956.499	1155.98	651.758	859.012	1354.81	1043.99	1225.74	1570	897.211	1491.62	770.912	729.972	810.312	664.926	897.211	1258.32	611.448	1207.01	892.238	971.041	921.159	701.888	853.37	277.745	495.217	73.8661	315.565
ENSG00000060762.19	374.285	115.9	230.839	279.586	296.748	152.864	141.37	241.975	336.986	319.764	138.25	411.745	304.438	386.468	395.571	249.181	328.334	231.53	237.801	330.351	250.111	233.382	427.903	277.046	172.55	294.269	198.456	340.404	333.315	32.8493	22.4259	39.9617	90.1133
ENSG00000060971.19	728.795	449.176	504.094	428.812	819.883	473.064	451.697	504.909	1094.61	608.913	632.367	696.963	550.143	504.231	583.513	529.517	516.719	963.802	527.739	327.896	632.572	586.915	454.979	295.153	667.461	495.607	527.564	692.94	405.933	339.313	73.3207	118.433	206.832
ENSG00000060982.15	360.65	282.847	350.589	445.559	154.898	123.014	247.926	94.9603	149.8	151.891	242.664	342.911	435.066	96.6868	252.887	139.982	413.545	170.731	198.86	132.208	350.008	470.215	136.007	436.984	282.704	137.376	540.521	280.345	298.913	1648.91	871.412	1028.13	2470.91
ENSG00000061273.18	543.719	373.086	340.436	386.468	285.527	616.828	344.416	637.347	187.509	414.107	434.022	428.166	341.314	313.323	437.444	701.888	362.363	426.811	330.708	655.067	403.791	456.894	310.895	598.003	237.54	347.072	521.599	265.941	400.045	798.944	490.625	1210.63	566.056
ENSG00000061676.15	993.239	935.555	1966.14	1169.06	3033.42	881.346	456.326	897.062	2320.03	1030.34	1005.46	910.959	1108.32	402.516	1301.74	823.454	960.08	685.41	488.706	476.215	1268.64	1240.81	2332.57	845.726	1798.64	542.082	892.238	2632.16	1388.12	1307.02	1251.54	1528.51	1464.11
ENSG00000061794.13	1111.14	445.996	802.242	728.469	788.545	453.939	655.756	1280.51	812.962	903.348	536.202	859.812	508.941	703.539	768.665	488.706	600.611	840.072	898.431	234.322	400.985	894.863	1037.32	818.781	722.306	736.817	620.567	983.401	643.99	148.543	182.252	21.1981	322.691
ENSG00000061936.10	626.154	672.27	414.149	675.291	455.721	500.317	631.342	366.999	409.46	624.762	457.092	610.253	459.966	645.005	681.132	801.944	691.373	403.366	596.915	534.929	521.599	862.138	406.012	748.685	549.16	426.44	542.651	300.162	570.095	262.767	677.268	826.751	246.209
ENSG00000061938.19	353.017	350.705	330.897	311.363	530.511	371.698	404.232	436.984	290.73	236.391	423.625	382.793	284.284	408.753	294.852	421.559	428.035	364.775	314.662	280.013	439.057	283.116	287.074	400.707	374.846	335.047	378.601	572.889	253.49	183.261	244.929	708.04	139.36
ENSG00000061987.16	122.421	572.057	458.046	476.215	536.663	376.802	443.973	509.164	487.222	354.839	266.615	592.893	290.194	492.354	386.58	612.638	495.795	165.718	499.035	597.673	362.23	504.485	321.692	475.456	498.209	303.81	370.467	496.709	276.143	223.648	325.062	162.341	189.459
ENSG00000062194.16	2089.13	2318	1871.84	1902.76	1684.09	1356.59	1813.34	1410.76	2117.84	1871.84	1749.6	2160.49	2146.7	1642.74	2196.14	1288.88	1258.98	1389.84	1390.67	1621.63	1239.9	1998.96	1949.57	1258.32	1536.14	2300.42	1362.24	1757.41	1243.68	90.7558	110.335	138.906	219.093
ENSG00000062282.15	37.112	0.145058	35.4847	8.865	24.4251	41.9294	88.4986	29.2015	6.53931	22.3891	80.8715	33.7654	7.97814	25.5036	7.2995	33.4661	6.70782	65.6191	68.0723	0.118538	84.1671	14.3544	8.31118	0.184297	0.0209778	28.5293	21.9794	0.0132539	27.5505	31.7589	1.24039	8.47581	5.75819
ENSG00000062370.16	62.2097	45.6232	9.47733	79.5773	0.555229	113.274	77.0615	16.2283	1.34585	9.88298	12.143	30.7495	70.5957	0.11619	71.4907	127.757	9.61148	61.0401	6.00998	0.118538	5.80865	148.787	34.4124	120.874	33.7918	16.402	58.4264	16.2783	44.5684	35.6944	53.4122	11.7324	52.0372
ENSG00000062485.19	1147.85	1078.05	526.14	1067.4	462.693	1151.54	975.259	455.125	526.14	1006.53	788.545	1226.49	802.242	1051.52	855.254	1044.25	1060.16	720.657	854.633	968.642	894.464	1008.19	724.894	1071.83	742.976	1436.91	1004.89	400.707	829.388	442.849	788.625	460.212	521.046
ENSG00000062582.14	83.1173	220.853	89.0558	177.95	65.7571	245.902	95.668	70.7261	74.3952	97.6469	148.409	81.6774	171.716	262.32	75.0307	125.515	163.71	194.619	81.7859	144.386	162.056	135.926	137.966	146.223	133.498	97.3811	72.5028	124.208	152.657	196.356	125.438	247.822	172.665
ENSG00000062598.18	715.478	451.552	614.434	636.817	374.916	332.713	440.883	519.929	502.974	538.31	784.016	554.003	686.981	554.506	573.706	527.13	552.937	636.817	500.472	541.346	445.113	314.611	457.802	526.978	775.78	569.336	645.545	466.799	340.758	107.973	111.995	85.0611	150.09
ENSG00000062650.19	2230.13	2503.28	2179	2778.68	1452.09	2223.92	2910.11	2665.24	1881.05	2829.09	3332.61	3130.52	2624.29	3252.48	2802.69	2729.25	2419.4	2833.2	2292.12	2361.19	2119.58	2376.14	2146.7	4071.78	2097.35	2648.97	2327.99	1411.61	2332.57	388.151	437.804	356.019	365.459
ENSG00000062716.13	736.28	985.753	649.627	865.52	972.566	435.655	878.555	539.614	930.774	481.61	938.67	727.633	744.876	891.421	753.469	539.614	675.291	701.888	761.283	630.233	995.637	794.947	853.167	430.729	821.503	500.472	477.23	761.613	687.171	279.589	664.632	425.257	325.554
ENSG00000062725.10	388.772	448.332	295.909	267.207	229.854	312.734	313.193	226.417	221.499	167.188	247.196	208.601	441.644	348.731	288.96	506.371	307.215	297.116	382.314	223.437	150.34	354.704	232.557	203.544	212.227	344.805	308.952	324.943	434.749	158.328	194.85	220.242	198.903
ENSG00000062822.15	144.665	140.847	149.592	111.113	169.656	262.362	180.959	99.8972	124.865	182.023	51.5935	149.58	188.246	188.743	92.7137	101.109	171.349	147.251	121.928	76.0934	225.128	145.219	139.715	124.049	151.518	160.919	57.4057	251.536	111.202	91.4214	327.517	208.081	91.3107
ENSG00000063046.18	14223.1	16859.9	10201.5	17590.8	2934.18	15432.7	15720.5	14526.2	5915.8	16558.8	18783.2	21620.9	16558.8	17201.2	15720.5	17340.6	15018.4	12812.7	14895.5	18992.8	11620.8	18330.1	7032.6	20440.2	7684.66	19999.4	17434.9	3374.39	15018.4	3621.04	4311.89	2327.2	3927.97
ENSG00000063169.11	102.327	34.4384	94.3268	119.214	59.9986	37.0292	162.824	73.8912	49.5449	53.5815	48.2013	123.194	100.229	75.2898	65.0185	33.4989	70.8665	139.408	24.2239	53.626	133.969	162.265	61.884	69.6737	78.7881	89.8816	143.715	86.7629	88.7004	125.438	73.2312	130.856	96.9469
ENSG00000063176.16	34.7693	66.1239	103.675	43.3326	46.4912	52.8496	75.6703	51.4891	12.2856	9.88298	22.2281	70.7389	53.228	105.27	40.1489	51.6647	78.0601	103.5	100.619	116.357	73.7524	141.14	81.0149	70.5983	73.1057	16.1213	103.159	16.2783	67.6321	25.8422	41.4729	35.5662	46.5205
ENSG00000063177.13	5194.8	7660.38	3686.51	5425.81	1258.98	6131.35	7205.8	5320.68	3286.36	5500.59	7416.02	5205.42	5960.25	5931.32	4871.09	8242.8	6918.67	8540.12	7774.65	9321.97	3896.67	8351.2	3094.57	9144.61	3187.41	8006.58	6033.36	1640.51	4997.21	1864.2	2449.3	1502.62	2881.91
ENSG00000063180.9	34.1224	110.613	17.9611	72.7161	0.0421474	54.5166	39.6569	33.0276	2.86933	22.3891	12.4738	29.532	56.3646	70.093	25.6031	73.704	22.2568	61.1634	62.0667	79.6224	52.8824	31.5252	15.3153	78.0153	23.1464	123.421	70.5722	30.0743	31.1766	41.6865	32.1133	66.0325	9.72755
ENSG00000063241.8	110.548	94.1468	35.1178	105.526	26.3502	85.5016	137.192	46.3294	38.7996	140.851	138.25	46.4582	111.806	203.063	59.9771	77.7274	70.0031	130.722	96.985	44.745	58.6757	90.4371	47.1619	102.543	67.4961	108.781	67.4445	56.993	60.2849	405.619	101.687	494.512	345.96
ENSG00000063244.13	1240.81	1186.55	1142.22	1446.6	960.08	1198.41	1491.62	1202.92	1046.57	1079.88	1507.76	1474.73	1182.57	1310.11	1095.09	1364.68	1572.31	1548.57	1046.35	1922.71	1452.09	1473.81	1118.86	1132.69	1015.71	1401.1	1308.38	980.252	1120.22	1235.46	1120.99	670.237	968.977
ENSG00000063245.15	443.721	437.926	507.971	684.744	416.185	912.503	677.605	504.67	351.913	599.322	536.847	514.681	521.599	787.728	462.83	399.769	594.649	1091.16	528.317	755.5	671.277	731.185	513.231	483.55	591.07	459.786	488.706	575.284	652.546	1083.01	1095.71	1189.96	834.336
ENSG00000063322.15	524.976	544.485	631.498	453.316	314.467	585.328	691.1	461.203	350.008	463.29	600.611	815.826	634.909	877.388	417.52	659.436	629.385	657.16	617.913	698.808	367.852	671.831	350.259	703.004	421.009	744.234	800.903	235.738	649.348	233.926	305.738	314.841	299
ENSG00000063587.15	207.619	133.781	208.333	294.707	138.219	164.009	220.449	160.069	95.678	292.796	120.715	158.844	154.134	93.7913	240.303	284.76	154.507	204.057	257.76	147.371	165.212	205.274	157.174	395.251	115.903	76.8767	75.1354	77.146	273.145	180.683	63.9734	39.9617	112.795
ENSG00000063601.17	540.302	697.245	494.517	374.568	222.492	729.972	518.591	487.82	344.987	637.637	801.419	802.405	550.422	836.154	501.216	1168.08	567.639	625.743	808.283	534.491	388.952	587.485	409.359	569.826	457.371	513.402	560.914	321.9	683.714	89.7169	192.216	60.8993	138.73
ENSG00000063660.9	0.100501	0.145058	2.0098	0.0835381	1.06284	0.0884209	0.0289637	7.77559	0.00357804	0.0751926	0.184297	0.10449	0.0477655	0.11619	0.0566005	0.0378215	1.81962	0.110568	6.00998	0.118538	0.0193598	0.0929498	6.95647	0.184297	0.0209778	3.16085	0.118606	0.0132539	26.7646	585.916	234.648	900.132	283.871
ENSG00000063761.16	7.41781	55.0556	41.6754	22.031	16.7344	16.3577	0.0289637	17.9357	26.2545	25.6388	33.9146	0.10449	2.55453	33.5817	6.39416	14.3923	26.467	30.2224	52.5682	24.2087	3.33535	4.41975	32.9376	37.3236	41.0157	19.5571	7.05296	7.01866	32.4098	3.91614	2.14436	1.05398	22.0241
ENSG00000063854.13	505.668	304.512	297.717	376.184	202.404	1013.4	502.847	448.766	213.792	264.547	294.181	356.541	742.976	765.084	309.689	320.26	428.862	605.617	912.503	537.828	455.566	436.406	396.087	306.659	306.294	474.377	742.261	288.23	629.172	396.692	128.114	323.543	188.224
ENSG00000063978.16	1128.66	918.328	962.541	1012.3	600.897	1327.6	1159.48	1223.89	938.67	950.336	1516.2	1240.81	1091.75	1509.99	744.771	1591.82	1411.61	776.138	1116.14	1306.2	1107.35	1235.71	965.422	1063.8	962.541	1445.45	861.381	622.83	695.397	350.021	615.853	140.447	499.688
ENSG00000064012.22	616.828	803.797	745.534	774.131	519.271	634.539	1016.63	741.61	541.623	654.022	695.91	632.367	767.453	577.813	717.174	1185.86	964.23	521.439	632.367	946.319	840.853	1006.96	553.051	417.56	780.641	1187.05	494.754	306.571	647.74	73.4805	145.938	87.3021	109.692
ENSG00000064042.18	1052.74	1204.78	316.187	573.051	48.7057	1279.1	668.725	811.003	231.743	485.6	853.167	1053.3	770.559	691.1	358.93	568.544	491.872	920.633	957.446	928.342	535.638	842.186	299.656	927.12	283.035	1199.8	1409.07	227.802	429.204	52.477	1076.56	1340.35	12.7129
ENSG00000064102.15	310.498	455.904	434.618	241.067	272.832	362.932	261.364	136.296	381.876	272.535	572.889	483.232	303.905	365.67	256.007	300.715	385.654	223.172	163.928	291.678	281.343	308.873	322.127	226.443	464.312	319.764	455.182	371.132	321.9	541.716	459.871	363.969	484.749
ENSG00000064115.11	150.91	118.532	257.319	276.227	585.328	150.464	156.34	111.523	453.316	170.956	63.1222	141.895	168.503	212.365	263.635	110.171	151.317	231.298	208.544	156.846	152.278	119.732	385.229	190.213	457.092	155.514	134.767	507.971	357.075	103.218	122.201	211.181	131.164
ENSG00000064199.7	32.1998	64.6426	14.5045	66.3601	45.0868	14.4225	85.5823	6.56947	17.3375	10.7713	9.98219	0.10449	48.3883	25.004	2.51285	22.325	18.976	16.7102	4.90767	0.118538	48.7757	7.12027	34.2447	0.184297	16.0411	0.106456	15.9746	48.4473	82.0524	41.6865	3.29079	17.0418	62.9832
ENSG00000064205.10	0.100501	0.145058	2.53543	0.0835381	1.19139	0.0884209	0.0289637	0.086807	0.00357804	0.0751926	0.184297	0.10449	0.0477655	38.1782	24.875	0.0378215	0.0153487	0.110568	0.152743	0.118538	0.0193598	5.30025	0.378564	0.184297	0.0209778	0.106456	0.118606	0.0132539	0.109966	14.7677	48.2655	70.611	0.161521
ENSG00000064225.12	70.1627	45.6232	213.219	32.8928	319.09	74.6672	59.3841	161.447	232.393	107.34	33.9146	16.1859	7.26239	59.611	40.1489	43.1044	78.9134	90.6962	84.4313	71.9301	156.846	233.881	281.076	83.0087	112.554	63.0209	0.118606	432.818	124.361	9.58235	12.3023	67.9448	17.9408
ENSG00000064309.14	0.100501	81.6103	0.0666513	31.5855	22.2335	0.0884209	24.6893	2.43654	0.173718	17.719	22.2281	0.10449	4.42443	0.11619	8.22711	1.61887	0.692962	67.1972	0.152743	0.118538	7.4687	15.9611	0.0136182	15.8596	0.570024	11.0892	27.5849	0.415477	0.109966	5.44458	17.1469	1.05398	18.1372
ENSG00000064313.12	407.707	638.161	647.458	511.607	589.331	533.683	621.106	612.896	622.207	534.491	642.47	396.499	569.336	677.3	529.768	633.913	580.105	632.281	868.243	794.452	458.046	849.317	764.529	348.935	543.589	979.456	294.428	600.611	246.218	215.234	174.897	33.6793	257.283
ENSG00000064393.16	5676	4959.78	5380.04	5661.89	6770.73	6596.19	5989.87	6918.67	3714.11	4829.12	4655.46	7295.24	3686.51	5761.43	5776.54	4885.3	5333.81	4371.54	5500.59	5425.81	6918.67	4533.06	5205.42	3961.86	4906.84	5252.35	5720.79	7118.25	4533.06	4660.85	1527.06	479.171	3336.72
ENSG00000064419.13	665.71	733.664	881.783	1086.7	665.982	580.925	845.247	592.225	890.791	757.542	1016.63	915.801	745.157	844.647	838.514	1149.83	712.813	719.53	808.559	653.739	752.131	922.249	898.908	856.323	799.106	983.992	1097.78	791.978	626.487	429.847	368.76	45.822	399.278
ENSG00000064489.23	5.35547	3.95693	24.0729	17.3375	5.18007	12.6053	39.7275	48.002	0.366617	0.0751926	0.184297	47.8665	29.0299	67.0643	18.4843	40.2867	4.53668	10.8448	0.152743	0.118538	12.143	11.0927	66.9148	45.2108	29.1603	0.106456	8.32676	17.3544	31.9632	29.6668	34.4541	48.7845	26.4557
ENSG00000064490.14	191.079	220.644	128.492	121.566	104.006	95.4374	127.831	141.488	78.3451	104.358	134.183	114.655	123.662	127.407	128.011	141.774	114.939	116.481	400.799	212.715	99.0227	236.186	129.4	144.796	134.815	141.52	192.397	156.087	117.639	204.045	167.727	153.645	210.127
ENSG00000064545.15	0.100501	0.145058	33.5279	0.0835381	12.1955	0.0884209	37.9453	20.5666	0.123614	0.0751926	18.1533	0.10449	9.24373	0.11619	0.0566005	20.9495	26.467	4.83735	0.152743	5.79828	0.0193598	4.95319	0.0136182	0.184297	0.0209778	4.4859	0.118606	2.76173	0.109966	63.6033	35.4564	166.447	34.2023
ENSG00000064547.14	18.5462	16.8346	2.0098	67.3363	35.1646	68.352	6.38192	20.5666	41.9602	16.1216	64.896	57.826	60.9264	0.11619	2.00668	94.8669	27.407	15.7884	56.9255	103.588	5.80865	48.7116	24.2354	18.0233	48.0853	0.106456	7.8229	30.5465	74.9731	5.44458	0.139837	0.299403	7.31266
ENSG00000064601.19	4080.81	1915.15	7353.1	2344.21	13493	2408.39	1237.96	2465.42	6399.15	3446.3	1717.22	1757.41	2806.49	1214.54	4015.44	454.519	3406.64	1976.86	2344.21	665.982	5517.39	1252.33	6789.14	1039.92	8080.3	1090.5	1249.5	13993.1	2674.41	191.539	165.706	87.1492	179.688
ENSG00000064607.17	168.814	148.787	130.849	165.711	303.772	358.331	239.322	209.02	299.906	136.296	127.261	173.995	185.206	192.912	171.754	263.635	167.045	142.999	116.384	285.347	206.735	186.727	150.767	90.4371	158.279	161.121	111.051	171.105	180.251	191.711	447.51	569.145	256.467
ENSG00000064651.14	269.957	283.658	397.288	209.005	613.517	166.938	170.314	99.8972	446.385	359.464	194.728	339.056	182.009	163.377	166.57	213.431	233.251	96.4761	169.656	137.767	168.316	285.488	300.023	48.4948	302.636	197.093	209.956	566.281	413.517	93.2021	163.286	126.228	228.123
ENSG00000064652.11	158.773	393.99	109.044	166.385	551.265	60.4322	48.3148	139.238	259.533	93.8129	125.292	81.7922	128.428	164.517	73.686	59.1036	87.7601	103.181	53.8748	110.419	147.193	188.214	229.563	55.5337	189.378	249.536	224.516	480.314	33.1895	119.518	144.923	33.6793	192.641
ENSG00000064666.15	2065.6	3252.48	1923.79	3660.63	1208.37	3348.28	3624.49	2393	1443.64	2302.55	3060.3	2844.45	2448.68	2346.62	2325.33	2772.74	3514.71	3487.82	4007.18	2755.19	3853.83	2819.29	2334.34	2160.49	2042.02	3327.26	2015.23	986.715	2469.28	2046.19	931.256	620.496	1567.4
ENSG00000064687.13	82.6709	110.613	91.618	122.567	181.898	136.527	160.462	59.2591	167.151	65.3266	43.7666	105.154	76.1726	102.045	74.3895	118.214	106.537	45.2731	114.864	109.702	112.677	24.649	118.664	0.184297	116.021	60.1634	86.9978	110.268	3.29535	25.8827	122.201	245.237	20.777
ENSG00000064703.12	337.454	241.668	144.166	122.998	125.408	252.341	264.883	170.154	197.839	115.723	185.206	295.747	175.079	349.987	173.224	170.89	232.068	126.711	347.999	267.822	221.13	233.881	188.612	285.06	200.642	273.145	210.308	145.439	278.819	48.1746	212.132	45.822	83.4163
ENSG00000064726.10	787.728	1137.23	505.29	701.163	747.432	544.732	633.814	354.292	542.466	330.76	486.532	528.899	658.041	916.905	558.375	460.887	738.441	550.361	558.23	431.382	568.207	523.65	667.461	619.675	856.764	806.433	456.707	700.652	598.808	299.337	119.64	100.389	424.582
ENSG00000064763.11	234.515	231.142	473.216	394.82	647.046	337.336	185.736	252.194	503.922	139.982	92.937	95.4374	604.453	289.628	222.767	100.841	213.377	359.252	226.641	138.482	291.097	96.6228	459.366	295.6	385.935	10.5949	294.707	460.788	171.873	1.25244	68.3089	45.822	40.7841
ENSG00000064932.16	497.126	468.512	355.482	412.705	557.919	428.95	607.668	355.699	196.845	462.83	656.614	378.601	613.725	489.352	311.304	410.639	618.487	838.039	973.016	507.422	1181.38	670.767	414.337	334.442	740.048	748.28	544.844	383.859	477.417	719.776	418.51	944.672	671.175
ENSG00000064933.18	365.895	203.625	382.314	230.567	392.626	22.0633	141.299	140.573	386.12	298.486	236.614	281.997	246.111	261.133	240.069	296.935	204.236	178.755	372.345	129.611	158.897	139.657	344.313	202.751	332.151	188.955	231.432	506.236	360.815	48.9524	61.5546	16.1203	31.2668
ENSG00000064961.19	880.087	530.151	1031.24	562.045	1498.55	868.243	469.196	480.348	805.722	589.718	483.914	328.494	465.415	376.724	806.433	497.949	592.449	591.07	757.774	567.9	894.047	472.483	940.154	414.155	1253.1	377.226	471.611	1875.06	596.668	665.698	546.482	411.953	447.985
ENSG00000064995.18	83.1173	316.316	141.232	145.332	125.121	90.5543	157.006	143.288	177.855	115.723	242.849	230.908	193.647	236.118	167.292	118.121	257.929	124.348	177.836	324.954	214.635	123.119	134.907	197.839	111.212	117.259	61.2796	214.877	191.759	210.412	45.2572	7.4625	128.433
ENSG00000064999.15	407.564	430.028	469.61	324.295	516.074	612.767	335.435	351.257	368.624	333.877	682.92	359.063	496.803	402.246	510.673	210.605	418.602	722.83	517.88	414.332	745.534	839.025	442.35	320.623	369.153	381.876	397.154	507.422	397.154	239.996	129.261	53.1033	334.041
ENSG00000065000.19	1478.04	1860.22	1493.38	1803.31	1112.15	1586.01	2217.83	1613.76	960.767	1782.57	2289.63	1941.43	1534.88	2221.59	1733.08	1671.52	1958.36	2019.54	1866.65	1711.52	1922.71	2092.3	1503.36	1684.09	1548.57	1952.6	1785.02	999.25	1641.52	2854.31	2343.93	4343.83	2645.53
ENSG00000065029.15	178.124	143.892	132.417	181.374	142.442	117.621	196.062	104.593	99.3032	153.536	212.227	187.173	224.377	182.168	169.838	197.154	306.698	136.007	249.63	381.524	103.181	144.247	153.125	171.119	167.773	121.616	199.485	134.287	64.0199	117.093	28.1031	3.91503	37.2678
ENSG00000065054.14	6251.81	8044.66	2589.48	4098.58	508.289	9644.72	7353.1	7295.24	1675.63	3169.32	7637.08	9644.72	4829.12	4213.04	4959.78	5500.59	3192.37	11422.8	8044.66	7935.08	7897.92	10437.7	2793.01	7295.24	2354.04	8473.97	8112.99	1336.87	6977.48	221.264	834.336	465.653	186.667
ENSG00000065057.9	92.3619	40.8814	48.2647	46.2558	18.3378	44.6782	37.1538	46.6044	21.4172	16.1216	54.3871	75.7297	35.4331	36.9839	6.39416	63.3773	10.7916	21.1175	39.6864	77.191	33.8562	52.063	11.2194	42.9287	28.0549	51.8076	20.3164	19.2413	28.6804	30.5531	109.207	45.822	61.2317
ENSG00000065060.17	500.91	426.834	274.932	677.095	622.596	376.802	378.785	593.185	246.312	259.832	645.365	421.009	436.026	403.38	498.085	237.081	379.622	505.205	258.779	262.254	581.457	298.272	418.501	181.067	647.74	519.096	702.79	1354.81	221.831	135.591	179.075	148.762	108.864
ENSG00000065135.12	1167.51	1468.6	1326.16	1498.55	917.302	1107.1	1712.98	1308.38	1211.83	1479.69	1194.7	1518.08	1791.6	1709.63	1767.1	1259.93	1518.08	1298.24	1577.8	1023.1	1723.03	1141.52	1108.32	1446.6	1048.71	1317.2	1310.46	833.478	946.677	765.83	762.698	241.116	1014.18
ENSG00000065150.21	1958.36	3312.89	1161.03	2022.98	578.234	1952.6	1833.3	2495.59	1016.63	1577.8	3269.26	2563.76	2114.27	1792.54	1530.88	2165.26	1714.2	1671.52	1967.41	2621.41	1426.68	2429.13	993.239	1922.71	1099.13	2530.4	1908.96	722.306	1549.81	1405.05	1667.33	332.487	1996.32
ENSG00000065154.12	298.183	253.897	215.796	527.965	123.468	386.524	354.228	138.004	252.4	254.58	237.482	115.072	336.905	525.163	218.909	269.112	316.396	351.579	344.313	520.11	334.23	265.863	231.838	353.9	185.351	323.482	358.384	221.762	270.576	171.652	71.5223	90.184	357.263
ENSG00000065183.16	353.285	607.668	314.912	484.09	193.787	366.814	604.901	262.964	360.112	335.331	320.259	625.463	653.144	487.546	425.7	611.259	296.428	267.465	535.529	906.596	332.051	500.472	348.361	305.72	285.508	388.215	389.211	191.566	686.681	168.647	978.891	236.358	276.821
ENSG00000065243.20	1096.15	1247.13	1317.2	1112.98	1923.79	809.161	1289.42	856.764	1797.04	1240.81	1159.48	910.959	1213.12	1135.06	1182.57	765.816	957.012	895.975	721.496	1249.5	790.45	1218.52	1464.88	1383.12	1452.96	702.198	1139.28	1553.03	1462.86	128.955	197.916	86.8891	202.5
ENSG00000065268.11	75.2085	75.2206	112.624	36.6051	54.7284	239.847	120.441	59.3991	114.34	23.5194	38.804	113.036	73.326	98.3704	92.0295	145.501	64.0258	170.649	101.331	162.504	107.184	164.265	121.059	63.9303	91.324	48.8249	131.324	58.743	145.363	256.669	324.281	349.948	295.123
ENSG00000065308.5	139.387	68.7552	70.6933	79.5773	108.355	21.7944	111.126	35.4075	68.2856	143.512	111.726	211.952	38.5528	179.407	21.9144	79.7249	58.767	26.3897	108.095	54.574	54.2773	157.833	129.321	37.9379	48.94	94.2786	114.458	81.9612	59.3996	451.626	636.091	550.399	202.778
ENSG00000065328.16	88.4744	110.247	111.556	80.5598	170.999	18.3479	22.6984	111.275	103.588	24.0178	175.422	58.9294	37.2955	0.11619	61.6141	28.8301	40.1949	33.925	22.0759	60.9147	44.0017	6.32459	158.714	0.184297	153.19	6.84602	21.6961	244.784	61.8464	1.25244	134.58	22.2136	12.3901
ENSG00000065357.20	334.261	696.569	542.785	598.251	715.816	419.249	682.292	455.566	472.483	670.456	786.096	459.095	500.292	612.896	596.15	729.017	750.886	531.268	445.273	807.924	533.231	594.649	548.789	514.42	419.249	736.28	186.201	362.23	329.986	178.586	467.018	536.931	156.224
ENSG00000065361.16	7.41781	0.145058	2.0098	0.0835381	23.8331	0.0884209	1.9217	0.086807	0.292151	4.34991	7.45411	3.09525	1.69645	5.69008	2.51285	0.0378215	0.411234	24.1846	0.152743	0.118538	0.524244	2.55234	0.378564	0.184297	0.0209778	0.106456	3.52181	0.888851	4.302	24.6017	97.3182	332.292	15.1056
ENSG00000065413.20	1243.06	2374.21	1313.36	1913.46	1184.16	1987.31	2408.39	2257.01	1383.12	1634.64	1691.96	2266.76	1733.08	2758.88	1889.76	3230.08	2342.05	1592.79	2137.71	1998.96	1608.03	2339.98	1200.54	2027.94	1342.73	2070.43	1342.73	696.367	1901.59	22.7611	73.8554	22.9491	21.5579
ENSG00000065427.15	1431.26	1572.31	923.28	1467.22	568.395	979.456	1746.32	1310.8	768.023	1394.39	1917.01	1645.25	1318.78	1551.1	1112.98	1495.49	1530.88	997.413	1482.14	1367.22	1150.85	1606.85	915.304	1217.97	1029.49	1461.68	1863.32	572.057	1158.76	983.565	1259.29	564.906	1067.18
ENSG00000065457.10	243.718	271.836	259.219	142.354	103.895	172.374	199.995	115.783	163.71	200.384	191.079	139.534	168.889	138.566	206.73	167.928	173.932	289.845	201.878	142.29	149.619	47.0443	194.189	293.827	161.79	165.061	81.6768	160.845	230.572	39.3198	57.5229	111.003	75.1612
ENSG00000065485.20	70.9924	120.711	33.5279	63.8261	163.881	19.7527	60.8885	98.666	211.456	42.972	174.985	93.7065	121.945	91.0436	27.0774	6.63769	76.9398	33.0011	40.4028	10.5943	123.536	68.576	110.229	11.8549	174.391	38.1102	127.931	523.494	79.9847	105.097	25.0177	229.334	153.434
ENSG00000065491.8	398.262	287.508	162.77	182.704	68.0765	237.592	198.881	265.096	106.096	239.645	372.933	152.903	161.472	186.648	204.368	221.466	238.258	244.915	406.487	252.4	130.848	162.005	152.447	168.782	96.68	301.105	252.198	80.1514	580.925	107.564	42.213	96.7823	140.287
ENSG00000065518.8	201.605	178.134	213.603	220.894	254.425	99.7708	284.902	215.744	188.971	198.41	154.814	150.229	219.504	184.823	137.484	96.6446	229.639	163.957	361.198	189.939	125.474	141.988	322.411	235.828	295.806	241.135	330.813	238.347	294.917	144.615	83.4398	81.6806	120.605
ENSG00000065526.12	2298.54	2751.91	1518.08	2741.15	1584.6	2376.14	2824.84	1555.63	1333.36	2563.76	2651.37	2161.74	2005.09	2592.09	2417.25	2991.83	2090.64	2586.18	2475.05	1785.02	2595.64	2555.12	1659.89	1739.94	1879.49	2482.57	1949.57	1282.55	1788.27	551.474	417.224	768.819	651.183
ENSG00000065534.19	3487.82	1348.44	4769.61	1765.79	6512.3	2626.88	683.992	2613.23	6431.65	4063.58	1489.89	1985.01	2108.06	1720.06	3086.78	467.03	2654.38	2155.42	2560.89	1000.99	5630.65	1559.47	5869.16	694.434	5977.89	1027.18	1410	8134.64	2984.43	1771.73	1374.04	374.805	1230.99
ENSG00000065548.18	2419.4	2490.59	1413.98	2381.06	720.304	2030.96	2668.77	1725.53	1334	1927.79	1863.32	2539.28	2194.16	2429.13	2203.47	2121.4	1952.6	2257.01	2480.49	2302.55	1489.89	2185.89	1139.63	2668.77	1250.14	2665.24	1824.37	735.121	2205.29	888.494	1421.63	737.983	1172.45
ENSG00000065559.15	977.781	977.276	1128.01	1294.13	1329.58	897.564	852.095	769.84	1293.64	788.972	596.019	868.243	788.199	1303.91	1047.74	1021.04	817.66	1283.28	867.904	893.124	705.104	751.538	1208.37	1273.79	1188.64	892.905	1282.55	1350.99	1115.66	224.305	48.4732	79.7106	214.663
ENSG00000065600.13	55.5233	0.145058	21.5966	2.55655	131.61	6.67098	66.2545	7.77559	74.5537	48.2554	24.7045	41.2527	30.9561	9.26741	16.7681	1.9344	50.4577	68.6423	61.328	0.118538	39.5244	32.5173	72.8037	0.184297	68.7252	26.8822	0.118606	143.718	89.7293	1.25244	90.9847	39.9617	7.84918
ENSG00000065613.15	2921.85	3412.36	2619.25	3587.88	2241.15	3044.1	4098.58	3192.37	2707.86	2966.27	4071.78	4898.05	3616.83	3352.99	3543.6	3145.93	2946.77	3990.57	3123.36	3243.38	2819.29	3390.45	2274.73	3624.49	2610.14	3902.74	4007.18	1746.32	2751.91	767.094	1299.34	557.422	828.997
ENSG00000065615.14	1057.64	1225.31	754.604	819.883	703.539	460.987	636.137	768.023	656.208	710.954	912.176	566.638	691.93	986.146	577.169	688.331	663.224	525.454	703.898	683.255	744.666	831.661	605.815	573.359	765.084	974.257	469.033	636.817	404.724	218.207	55.1612	92.1652	99.5039
ENSG00000065618.21	0.100501	0.145058	0.0666513	0.0835381	4.33563	32.1724	14.3184	0.086807	0.00357804	2.17655	24.7045	8.44084	61.824	0.11619	7.2995	0.0378215	19.7227	42.4841	0.152743	0.118538	0.524244	0.0929498	0.98408	0.184297	2.52501	0.106456	0.118606	0.0132539	0.109966	52.477	16.7734	54.0248	71.8361
ENSG00000065621.15	0.100501	0.145058	9.47733	0.0835381	79.8724	8.07335	5.04357	21.406	3.34268	8.45419	0.184297	7.27313	9.51476	0.11619	8.70067	66.5559	2.05657	0.110568	14.8834	0.118538	1.05101	0.0929498	8.31118	0.184297	27.7662	0.106456	0.118606	29.9485	0.109966	233.467	644.983	1484.4	157.204
ENSG00000065802.12	54.4353	132.487	56.4973	203.063	45.6422	70.1069	175.831	92.0041	65.4337	140.329	54.5248	208.207	161.813	166.682	62.7596	250.815	107.639	87.9099	206.498	209.767	111.202	96.7309	113.745	99.7365	127.182	285.865	192.329	65.5307	150.61	636.358	453.343	348.083	390.329
ENSG00000065809.13	2999.84	4431.13	2848.2	3362.18	1474.73	3730.21	3693.69	3011.23	2268.87	2895.26	3532.92	4280.45	4220.46	3462.19	3332.61	4122.33	3636.07	2460.86	3106.29	3327.26	2161.74	3470.37	2635.19	4745.96	1922.71	4554.36	2181.27	1396.96	2374.21	215.824	699.148	252.094	198.401
ENSG00000065833.9	45.0937	40.0293	166.931	67.3363	300.023	32.9998	48.3148	57.0762	41.9602	126.866	196.321	49.3334	69.2966	200.555	59.9771	89.0823	69.1771	102.981	32.802	48.1573	17.5076	8.25895	99.2818	28.0987	171.017	86.9348	9.39126	187.985	91.9799	306.152	49.0438	253.162	495.514
ENSG00000065882.16	2034.41	2793.01	1748.59	2599.1	2050.64	2046.78	1871.84	2659.46	2536.38	2268.87	2381.06	2318	2610.14	1451.16	2356.36	2806.49	2046.78	2289.63	1922.71	2005.09	2177.18	2586.18	1497.5	2729.25	1743.34	2198.3	1536.14	1552	2117.84	997.22	541.091	501.399	1078.47
[truncated: 12,985 more rows]

## Sheet: Table S5
Table S5. EdgeR results of differential gene expression between PM-EV and Plasma-EV samples. S and E marker genes are reported in the “marker” column.
[truncated: 13,682 more rows]

[truncated: 6 more sheets: Table S6, Table S7, Table S8, Table S9, Table S10, Table S11]
